# Supplementary material for: Quantifying the relative importance of genetics and environment on the comorbidity between mental and cardiometabolic disorders using 17 million Scandinavians
Source: Nat Commun. 2024 Jun 13;15:5064. doi: 10.1038/s41467-024-49507-3 (PMC11176385; doi:10.1038/s41467-024-49507-3)
Supplement: Supplementary file 4 — Supplementary Data 1-9 [file 41467_2024_49507_MOESM4_ESM.xlsx]

## Sheet: Supplementary Data 1A CIF ADHD
Supplementary Data 1A-G: Cumulative incidences for a.) ADHD, b.) affective disorder, c.) anorexia, d.) autism spectrum disorder, e.) bipolar disorder, f.) schizophrenia, and g.) all cardiometabolic disorders show for the general population and familial risk.
		General population					At least one diagnosed full-sibling with ADHD					At least one diagnosed parent with AP					At least one diagnosed parent with AIS					At least one diagnosed parent with AS					At least one diagnosed parent with AF					At least one diagnosed parent with CIHD					At least one diagnosed parent with CAD					At least one diagnosed parent with HF					At least one diagnosed parent with HYP
Year of birth	Age at first diagnosis	Estimate	SE	L95	U95	N	Estimate	SE	L95	U95	N	Estimate	SE	L95	U95	N	Estimate	SE	L95	U95	N	Estimate	SE	L95	U95	N	Estimate	SE	L95	U95	N	Estimate	SE	L95	U95	N	Estimate	SE	L95	U95	N	Estimate	SE	L95	U95	N	Estimate	SE	L95
1903	95	0	0	0	0	≤5	NA	NA	NA	NA	NA	NA	NA	NA	NA	NA	NA	NA	NA	NA	NA	NA	NA	NA	NA	NA	NA	NA	NA	NA	NA	NA	NA	NA	NA	NA	NA	NA	NA	NA	NA	NA	NA	NA	NA	NA	NA	NA	NA
1903	100	2.14929e-05	4.62146e-10	-2.06416e-05	6.36274e-05	≤5	NA	NA	NA	NA	NA	NA	NA	NA	NA	NA	NA	NA	NA	NA	NA	NA	NA	NA	NA	NA	NA	NA	NA	NA	NA	NA	NA	NA	NA	NA	NA	NA	NA	NA	NA	NA	NA	NA	NA	NA	NA	NA	NA
1907	90	0	0	0	0	≤5	NA	NA	NA	NA	NA	NA	NA	NA	NA	NA	NA	NA	NA	NA	NA	NA	NA	NA	NA	NA	NA	NA	NA	NA	NA	NA	NA	NA	NA	NA	NA	NA	NA	NA	NA	NA	NA	NA	NA	NA	NA	NA	NA
1907	100	1.87159e-05	3.50321e-10	-1.79685e-05	5.54003e-05	≤5	NA	NA	NA	NA	NA	NA	NA	NA	NA	NA	NA	NA	NA	NA	NA	NA	NA	NA	NA	NA	NA	NA	NA	NA	NA	NA	NA	NA	NA	NA	NA	NA	NA	NA	NA	NA	NA	NA	NA	NA	NA	NA	NA
1909	86	0	0	0	0	≤5	NA	NA	NA	NA	NA	NA	NA	NA	NA	NA	NA	NA	NA	NA	NA	NA	NA	NA	NA	NA	NA	NA	NA	NA	NA	NA	NA	NA	NA	NA	NA	NA	NA	NA	NA	NA	NA	NA	NA	NA	NA	NA	NA
1909	100	1.71076e-05	2.92684e-10	-1.64234e-05	5.06387e-05	≤5	NA	NA	NA	NA	NA	NA	NA	NA	NA	NA	NA	NA	NA	NA	NA	NA	NA	NA	NA	NA	NA	NA	NA	NA	NA	NA	NA	NA	NA	NA	NA	NA	NA	NA	NA	NA	NA	NA	NA	NA	NA	NA	NA
1911	84	0	0	0	0	≤5	NA	NA	NA	NA	NA	NA	NA	NA	NA	NA	NA	NA	NA	NA	NA	NA	NA	NA	NA	NA	NA	NA	NA	NA	NA	NA	NA	NA	NA	NA	NA	NA	NA	NA	NA	NA	NA	NA	NA	NA	NA	NA	NA
1911	100	1.71915e-05	2.95555e-10	-1.65037e-05	5.08866e-05	≤5	NA	NA	NA	NA	NA	NA	NA	NA	NA	NA	NA	NA	NA	NA	NA	NA	NA	NA	NA	NA	NA	NA	NA	NA	NA	NA	NA	NA	NA	NA	NA	NA	NA	NA	NA	NA	NA	NA	NA	NA	NA	NA	NA
1912	84	0	0	0	0	≤5	NA	NA	NA	NA	NA	NA	NA	NA	NA	NA	NA	NA	NA	NA	NA	NA	NA	NA	NA	NA	NA	NA	NA	NA	NA	NA	NA	NA	NA	NA	NA	NA	NA	NA	NA	NA	NA	NA	NA	NA	NA	NA	NA
1912	100	1.67384e-05	2.80181e-10	-1.60687e-05	4.95455e-05	≤5	NA	NA	NA	NA	NA	NA	NA	NA	NA	NA	NA	NA	NA	NA	NA	NA	NA	NA	NA	NA	NA	NA	NA	NA	NA	NA	NA	NA	NA	NA	NA	NA	NA	NA	NA	NA	NA	NA	NA	NA	NA	NA	NA
1913	80	0	0	0	0	≤5	NA	NA	NA	NA	NA	NA	NA	NA	NA	NA	NA	NA	NA	NA	NA	NA	NA	NA	NA	NA	NA	NA	NA	NA	NA	NA	NA	NA	NA	NA	NA	NA	NA	NA	NA	NA	NA	NA	NA	NA	NA	NA	NA
1913	100	1.68632e-05	2.84373e-10	-1.61884e-05	4.99148e-05	≤5	NA	NA	NA	NA	NA	NA	NA	NA	NA	NA	NA	NA	NA	NA	NA	NA	NA	NA	NA	NA	NA	NA	NA	NA	NA	NA	NA	NA	NA	NA	NA	NA	NA	NA	NA	NA	NA	NA	NA	NA	NA	NA	NA
1914	80	0	0	0	0	≤5	NA	NA	NA	NA	NA	NA	NA	NA	NA	NA	NA	NA	NA	NA	NA	NA	NA	NA	NA	NA	NA	NA	NA	NA	NA	NA	NA	NA	NA	NA	NA	NA	NA	NA	NA	NA	NA	NA	NA	NA	NA	NA	NA
1914	81	1.68482e-05	2.83866e-10	-1.61739e-05	4.98703e-05	≤5	NA	NA	NA	NA	NA	NA	NA	NA	NA	NA	NA	NA	NA	NA	NA	NA	NA	NA	NA	NA	NA	NA	NA	NA	NA	NA	NA	NA	NA	NA	NA	NA	NA	NA	NA	NA	NA	NA	NA	NA	NA	NA	NA
1914	82	3.3697e-05	5.67743e-10	-1.30038e-05	8.03978e-05	≤5	NA	NA	NA	NA	NA	NA	NA	NA	NA	NA	NA	NA	NA	NA	NA	NA	NA	NA	NA	NA	NA	NA	NA	NA	NA	NA	NA	NA	NA	NA	NA	NA	NA	NA	NA	NA	NA	NA	NA	NA	NA	NA	NA
1914	92	5.05471e-05	8.51654e-10	-6.65073e-06	0.000107745	≤5	NA	NA	NA	NA	NA	NA	NA	NA	NA	NA	NA	NA	NA	NA	NA	NA	NA	NA	NA	NA	NA	NA	NA	NA	NA	NA	NA	NA	NA	NA	NA	NA	NA	NA	NA	NA	NA	NA	NA	NA	NA	NA	NA
1914	100	6.74253e-05	1.13653e-09	1.35005e-06	0.000133501	≤5	NA	NA	NA	NA	NA	NA	NA	NA	NA	NA	NA	NA	NA	NA	NA	NA	NA	NA	NA	NA	NA	NA	NA	NA	NA	NA	NA	NA	NA	NA	NA	NA	NA	NA	NA	NA	NA	NA	NA	NA	NA	NA	NA
1915	83	0	0	0	0	≤5	NA	NA	NA	NA	NA	NA	NA	NA	NA	NA	NA	NA	NA	NA	NA	NA	NA	NA	NA	NA	NA	NA	NA	NA	NA	NA	NA	NA	NA	NA	NA	NA	NA	NA	NA	NA	NA	NA	NA	NA	NA	NA	NA
1915	100	1.75811e-05	3.09104e-10	-1.68777e-05	5.20399e-05	≤5	NA	NA	NA	NA	NA	NA	NA	NA	NA	NA	NA	NA	NA	NA	NA	NA	NA	NA	NA	NA	NA	NA	NA	NA	NA	NA	NA	NA	NA	NA	NA	NA	NA	NA	NA	NA	NA	NA	NA	NA	NA	NA	NA
1916	78	0	0	0	0	≤5	NA	NA	NA	NA	NA	NA	NA	NA	NA	NA	NA	NA	NA	NA	NA	NA	NA	NA	NA	NA	NA	NA	NA	NA	NA	NA	NA	NA	NA	NA	NA	NA	NA	NA	NA	NA	NA	NA	NA	NA	NA	NA	NA
1916	85	1.72911e-05	2.98986e-10	-1.65991e-05	5.11813e-05	≤5	NA	NA	NA	NA	NA	NA	NA	NA	NA	NA	NA	NA	NA	NA	NA	NA	NA	NA	NA	NA	NA	NA	NA	NA	NA	NA	NA	NA	NA	NA	NA	NA	NA	NA	NA	NA	NA	NA	NA	NA	NA	NA	NA
1916	88	3.46001e-05	5.98588e-10	-1.33525e-05	8.25527e-05	≤5	NA	NA	NA	NA	NA	NA	NA	NA	NA	NA	NA	NA	NA	NA	NA	NA	NA	NA	NA	NA	NA	NA	NA	NA	NA	NA	NA	NA	NA	NA	NA	NA	NA	NA	NA	NA	NA	NA	NA	NA	NA	NA	NA
1916	89	5.19158e-05	8.98413e-10	-6.83126e-06	0.000110663	≤5	NA	NA	NA	NA	NA	NA	NA	NA	NA	NA	NA	NA	NA	NA	NA	NA	NA	NA	NA	NA	NA	NA	NA	NA	NA	NA	NA	NA	NA	NA	NA	NA	NA	NA	NA	NA	NA	NA	NA	NA	NA	NA	NA
1916	100	6.92315e-05	1.19822e-09	1.38659e-06	0.000137076	≤5	NA	NA	NA	NA	NA	NA	NA	NA	NA	NA	NA	NA	NA	NA	NA	NA	NA	NA	NA	NA	NA	NA	NA	NA	NA	NA	NA	NA	NA	NA	NA	NA	NA	NA	NA	NA	NA	NA	NA	NA	NA	NA	NA
1917	78	0	0	0	0	≤5	NA	NA	NA	NA	NA	NA	NA	NA	NA	NA	NA	NA	NA	NA	NA	NA	NA	NA	NA	NA	NA	NA	NA	NA	NA	NA	NA	NA	NA	NA	NA	NA	NA	NA	NA	NA	NA	NA	NA	NA	NA	NA	NA
1917	79	1.72314e-05	2.96924e-10	-1.65417e-05	5.10045e-05	≤5	NA	NA	NA	NA	NA	NA	NA	NA	NA	NA	NA	NA	NA	NA	NA	NA	NA	NA	NA	NA	NA	NA	NA	NA	NA	NA	NA	NA	NA	NA	NA	NA	NA	NA	NA	NA	NA	NA	NA	NA	NA	NA	NA
1917	85	3.44639e-05	5.93877e-10	-1.32996e-05	8.22274e-05	≤5	NA	NA	NA	NA	NA	NA	NA	NA	NA	NA	NA	NA	NA	NA	NA	NA	NA	NA	NA	NA	NA	NA	NA	NA	NA	NA	NA	NA	NA	NA	NA	NA	NA	NA	NA	NA	NA	NA	NA	NA	NA	NA	NA
1917	86	5.17115e-05	8.91346e-10	-6.80403e-06	0.000110227	≤5	NA	NA	NA	NA	NA	NA	NA	NA	NA	NA	NA	NA	NA	NA	NA	NA	NA	NA	NA	NA	NA	NA	NA	NA	NA	NA	NA	NA	NA	NA	NA	NA	NA	NA	NA	NA	NA	NA	NA	NA	NA	NA	NA
1917	100	6.89602e-05	1.18884e-09	1.38154e-06	0.000136539	≤5	NA	NA	NA	NA	NA	NA	NA	NA	NA	NA	NA	NA	NA	NA	NA	NA	NA	NA	NA	NA	NA	NA	NA	NA	NA	NA	NA	NA	NA	NA	NA	NA	NA	NA	NA	NA	NA	NA	NA	NA	NA	NA	NA
1918	87	0	0	0	0	≤5	NA	NA	NA	NA	NA	NA	NA	NA	NA	NA	NA	NA	NA	NA	NA	NA	NA	NA	NA	NA	NA	NA	NA	NA	NA	NA	NA	NA	NA	NA	NA	NA	NA	NA	NA	NA	NA	NA	NA	NA	NA	NA	NA
1918	99	1.66759e-05	2.78099e-10	-1.60091e-05	4.93609e-05	≤5	NA	NA	NA	NA	NA	NA	NA	NA	NA	NA	NA	NA	NA	NA	NA	NA	NA	NA	NA	NA	NA	NA	NA	NA	NA	NA	NA	NA	NA	NA	NA	NA	NA	NA	NA	NA	NA	NA	NA	NA	NA	NA	NA
1919	77	0	0	0	0	≤5	NA	NA	NA	NA	NA	NA	NA	NA	NA	NA	NA	NA	NA	NA	NA	NA	NA	NA	NA	NA	NA	NA	NA	NA	NA	NA	NA	NA	NA	NA	NA	NA	NA	NA	NA	NA	NA	NA	NA	NA	NA	NA	NA
1919	79	1.72636e-05	2.98036e-10	-1.65727e-05	5.10999e-05	≤5	NA	NA	NA	NA	NA	NA	NA	NA	NA	NA	NA	NA	NA	NA	NA	NA	NA	NA	NA	NA	NA	NA	NA	NA	NA	NA	NA	NA	NA	NA	NA	NA	NA	NA	NA	NA	NA	NA	NA	NA	NA	NA	NA
1919	82	3.45323e-05	5.96238e-10	-1.33261e-05	8.23907e-05	≤5	NA	NA	NA	NA	NA	NA	NA	NA	NA	NA	NA	NA	NA	NA	NA	NA	NA	NA	NA	NA	NA	NA	NA	NA	NA	NA	NA	NA	NA	NA	NA	NA	NA	NA	NA	NA	NA	NA	NA	NA	NA	NA	NA
1919	92	5.18091e-05	8.9471e-10	-6.81674e-06	0.000110435	≤5	NA	NA	NA	NA	NA	NA	NA	NA	NA	NA	NA	NA	NA	NA	NA	NA	NA	NA	NA	NA	NA	NA	NA	NA	NA	NA	NA	NA	NA	NA	NA	NA	NA	NA	NA	NA	NA	NA	NA	NA	NA	NA	NA
1919	98	6.91113e-05	1.19408e-09	1.38389e-06	0.000136839	≤5	NA	NA	NA	NA	NA	NA	NA	NA	NA	NA	NA	NA	NA	NA	NA	NA	NA	NA	NA	NA	NA	NA	NA	NA	NA	NA	NA	NA	NA	NA	NA	NA	NA	NA	NA	NA	NA	NA	NA	NA	NA	NA	NA
1921	75	0	0	0	0	≤5	NA	NA	NA	NA	NA	NA	NA	NA	NA	NA	NA	NA	NA	NA	NA	NA	NA	NA	NA	NA	NA	NA	NA	NA	NA	NA	NA	NA	NA	NA	NA	NA	NA	NA	NA	NA	NA	NA	NA	NA	NA	NA	NA
1921	83	1.53427e-05	2.35401e-10	-1.47286e-05	4.5414e-05	≤5	NA	NA	NA	NA	NA	NA	NA	NA	NA	NA	NA	NA	NA	NA	NA	NA	NA	NA	NA	NA	NA	NA	NA	NA	NA	NA	NA	NA	NA	NA	NA	NA	NA	NA	NA	NA	NA	NA	NA	NA	NA	NA	NA
1921	89	3.07047e-05	4.71391e-10	-1.18491e-05	7.32586e-05	≤5	NA	NA	NA	NA	NA	NA	NA	NA	NA	NA	NA	NA	NA	NA	NA	NA	NA	NA	NA	NA	NA	NA	NA	NA	NA	NA	NA	NA	NA	NA	NA	NA	NA	NA	NA	NA	NA	NA	NA	NA	NA	NA	NA
1921	96	4.60822e-05	7.07853e-10	-6.06369e-06	9.8228e-05	≤5	NA	NA	NA	NA	NA	NA	NA	NA	NA	NA	NA	NA	NA	NA	NA	NA	NA	NA	NA	NA	NA	NA	NA	NA	NA	NA	NA	NA	NA	NA	NA	NA	NA	NA	NA	NA	NA	NA	NA	NA	NA	NA	NA
1923	78	0	0	0	0	≤5	NA	NA	NA	NA	NA	NA	NA	NA	NA	NA	NA	NA	NA	NA	NA	NA	NA	NA	NA	NA	NA	NA	NA	NA	NA	NA	NA	NA	NA	NA	NA	NA	NA	NA	NA	NA	NA	NA	NA	NA	NA	NA	NA
1923	79	1.60302e-05	2.56971e-10	-1.53886e-05	4.7449e-05	≤5	NA	NA	NA	NA	NA	NA	NA	NA	NA	NA	NA	NA	NA	NA	NA	NA	NA	NA	NA	NA	NA	NA	NA	NA	NA	NA	NA	NA	NA	NA	NA	NA	NA	NA	NA	NA	NA	NA	NA	NA	NA	NA	NA
1923	80	3.20634e-05	5.1403e-10	-1.23733e-05	7.65002e-05	≤5	NA	NA	NA	NA	NA	NA	NA	NA	NA	NA	NA	NA	NA	NA	NA	NA	NA	NA	NA	NA	NA	NA	NA	NA	NA	NA	NA	NA	NA	NA	NA	NA	NA	NA	NA	NA	NA	NA	NA	NA	NA	NA	NA
1923	89	4.81004e-05	7.71201e-10	-6.32878e-06	0.00010253	≤5	NA	NA	NA	NA	NA	NA	NA	NA	NA	NA	NA	NA	NA	NA	NA	NA	NA	NA	NA	NA	NA	NA	NA	NA	NA	NA	NA	NA	NA	NA	NA	NA	NA	NA	NA	NA	NA	NA	NA	NA	NA	NA	NA
1923	90	6.41706e-05	1.02944e-09	1.28539e-06	0.000127056	≤5	NA	NA	NA	NA	NA	NA	NA	NA	NA	NA	NA	NA	NA	NA	NA	NA	NA	NA	NA	NA	NA	NA	NA	NA	NA	NA	NA	NA	NA	NA	NA	NA	NA	NA	NA	NA	NA	NA	NA	NA	NA	NA	NA
1923	94	8.02422e-05	1.28771e-09	9.90945e-06	0.000150575	≤5	NA	NA	NA	NA	NA	NA	NA	NA	NA	NA	NA	NA	NA	NA	NA	NA	NA	NA	NA	NA	NA	NA	NA	NA	NA	NA	NA	NA	NA	NA	NA	NA	NA	NA	NA	NA	NA	NA	NA	NA	NA	NA	NA
1924	74	0	0	0	0	≤5	NA	NA	NA	NA	NA	NA	NA	NA	NA	NA	NA	NA	NA	NA	NA	NA	NA	NA	NA	NA	NA	NA	NA	NA	NA	NA	NA	NA	NA	NA	NA	NA	NA	NA	NA	NA	NA	NA	NA	NA	NA	NA	NA
1924	75	1.61155e-05	2.59713e-10	-1.54705e-05	4.77016e-05	≤5	NA	NA	NA	NA	NA	NA	NA	NA	NA	NA	NA	NA	NA	NA	NA	NA	NA	NA	NA	NA	NA	NA	NA	NA	NA	NA	NA	NA	NA	NA	NA	NA	NA	NA	NA	NA	NA	NA	NA	NA	NA	NA	NA
1924	78	3.22344e-05	5.19524e-10	-1.24392e-05	7.6908e-05	≤5	NA	NA	NA	NA	NA	NA	NA	NA	NA	NA	NA	NA	NA	NA	NA	NA	NA	NA	NA	NA	NA	NA	NA	NA	NA	NA	NA	NA	NA	NA	NA	NA	NA	NA	NA	NA	NA	NA	NA	NA	NA	NA	NA
1924	85	4.83665e-05	7.79754e-10	-6.36369e-06	0.000103097	≤5	NA	NA	NA	NA	NA	NA	NA	NA	NA	NA	NA	NA	NA	NA	NA	NA	NA	NA	NA	NA	NA	NA	NA	NA	NA	NA	NA	NA	NA	NA	NA	NA	NA	NA	NA	NA	NA	NA	NA	NA	NA	NA	NA
1924	93	6.4527e-05	1.0409e-09	1.2928e-06	0.000127761	≤5	NA	NA	NA	NA	NA	NA	NA	NA	NA	NA	NA	NA	NA	NA	NA	NA	NA	NA	NA	NA	NA	NA	NA	NA	NA	NA	NA	NA	NA	NA	NA	NA	NA	NA	NA	NA	NA	NA	NA	NA	NA	NA	NA
1925	73	0	0	0	0	≤5	NA	NA	NA	NA	NA	NA	NA	NA	NA	NA	NA	NA	NA	NA	NA	NA	NA	NA	NA	NA	NA	NA	NA	NA	NA	NA	NA	NA	NA	NA	NA	NA	NA	NA	NA	NA	NA	NA	NA	NA	NA	NA	NA
1925	75	1.64874e-05	2.71836e-10	-1.58274e-05	4.88022e-05	≤5	NA	NA	NA	NA	NA	NA	NA	NA	NA	NA	NA	NA	NA	NA	NA	NA	NA	NA	NA	NA	NA	NA	NA	NA	NA	NA	NA	NA	NA	NA	NA	NA	NA	NA	NA	NA	NA	NA	NA	NA	NA	NA	NA
1925	76	3.29862e-05	5.44041e-10	-1.27293e-05	7.87018e-05	≤5	NA	NA	NA	NA	NA	NA	NA	NA	NA	NA	NA	NA	NA	NA	NA	NA	NA	NA	NA	NA	NA	NA	NA	NA	NA	NA	NA	NA	NA	NA	NA	NA	NA	NA	NA	NA	NA	NA	NA	NA	NA	NA	NA
1925	77	4.94924e-05	8.16477e-10	-6.51178e-06	0.000105496	≤5	NA	NA	NA	NA	NA	NA	NA	NA	NA	NA	NA	NA	NA	NA	NA	NA	NA	NA	NA	NA	NA	NA	NA	NA	NA	NA	NA	NA	NA	NA	NA	NA	NA	NA	NA	NA	NA	NA	NA	NA	NA	NA	NA
1925	79	8.2515e-05	1.36167e-09	1.01909e-05	0.000154839	6	NA	NA	NA	NA	NA	NA	NA	NA	NA	NA	NA	NA	NA	NA	NA	NA	NA	NA	NA	NA	NA	NA	NA	NA	NA	NA	NA	NA	NA	NA	NA	NA	NA	NA	NA	NA	NA	NA	NA	NA	NA	NA	NA
1925	92	9.90357e-05	1.63455e-09	1.97951e-05	0.000178276	-	NA	NA	NA	NA	NA	NA	NA	NA	NA	NA	NA	NA	NA	NA	NA	NA	NA	NA	NA	NA	NA	NA	NA	NA	NA	NA	NA	NA	NA	NA	NA	NA	NA	NA	NA	NA	NA	NA	NA	NA	NA	NA	NA
1926	66	0	0	0	0	≤5	NA	NA	NA	NA	NA	NA	NA	NA	NA	NA	NA	NA	NA	NA	NA	NA	NA	NA	NA	NA	NA	NA	NA	NA	NA	NA	NA	NA	NA	NA	NA	NA	NA	NA	NA	NA	NA	NA	NA	NA	NA	NA	NA
1926	75	1.66041e-05	2.75696e-10	-1.59394e-05	4.91475e-05	≤5	NA	NA	NA	NA	NA	NA	NA	NA	NA	NA	NA	NA	NA	NA	NA	NA	NA	NA	NA	NA	NA	NA	NA	NA	NA	NA	NA	NA	NA	NA	NA	NA	NA	NA	NA	NA	NA	NA	NA	NA	NA	NA	NA
1926	81	3.32548e-05	5.52935e-10	-1.28329e-05	7.93425e-05	≤5	NA	NA	NA	NA	NA	NA	NA	NA	NA	NA	NA	NA	NA	NA	NA	NA	NA	NA	NA	NA	NA	NA	NA	NA	NA	NA	NA	NA	NA	NA	NA	NA	NA	NA	NA	NA	NA	NA	NA	NA	NA	NA	NA
1926	91	4.99368e-05	8.31213e-10	-6.57042e-06	0.000106444	≤5	NA	NA	NA	NA	NA	NA	NA	NA	NA	NA	NA	NA	NA	NA	NA	NA	NA	NA	NA	NA	NA	NA	NA	NA	NA	NA	NA	NA	NA	NA	NA	NA	NA	NA	NA	NA	NA	NA	NA	NA	NA	NA	NA
1927	69	0	0	0	0	≤5	NA	NA	NA	NA	NA	NA	NA	NA	NA	NA	NA	NA	NA	NA	NA	NA	NA	NA	NA	NA	NA	NA	NA	NA	NA	NA	NA	NA	NA	NA	NA	NA	NA	NA	NA	NA	NA	NA	NA	NA	NA	NA	NA
1927	72	1.70528e-05	2.90799e-10	-1.63702e-05	5.04757e-05	≤5	NA	NA	NA	NA	NA	NA	NA	NA	NA	NA	NA	NA	NA	NA	NA	NA	NA	NA	NA	NA	NA	NA	NA	NA	NA	NA	NA	NA	NA	NA	NA	NA	NA	NA	NA	NA	NA	NA	NA	NA	NA	NA	NA
1927	73	5.11943e-05	8.73594e-10	-6.73563e-06	0.000109124	≤5	NA	NA	NA	NA	NA	NA	NA	NA	NA	NA	NA	NA	NA	NA	NA	NA	NA	NA	NA	NA	NA	NA	NA	NA	NA	NA	NA	NA	NA	NA	NA	NA	NA	NA	NA	NA	NA	NA	NA	NA	NA	NA	NA
1927	81	6.82711e-05	1.16518e-09	1.36817e-06	0.000135174	6	NA	NA	NA	NA	NA	NA	NA	NA	NA	NA	NA	NA	NA	NA	NA	NA	NA	NA	NA	NA	NA	NA	NA	NA	NA	NA	NA	NA	NA	NA	NA	NA	NA	NA	NA	NA	NA	NA	NA	NA	NA	NA	NA
1927	90	0.000102506	1.75113e-09	2.04888e-05	0.000184524	-	NA	NA	NA	NA	NA	NA	NA	NA	NA	NA	NA	NA	NA	NA	NA	NA	NA	NA	NA	NA	NA	NA	NA	NA	NA	NA	NA	NA	NA	NA	NA	NA	NA	NA	NA	NA	NA	NA	NA	NA	NA	NA	NA
1928	79	0	0	0	0	≤5	NA	NA	NA	NA	NA	NA	NA	NA	NA	NA	NA	NA	NA	NA	NA	NA	NA	NA	NA	NA	NA	NA	NA	NA	NA	NA	NA	NA	NA	NA	NA	NA	NA	NA	NA	NA	NA	NA	NA	NA	NA	NA	NA
1928	89	1.69113e-05	2.85995e-10	-1.62345e-05	5.0057e-05	≤5	NA	NA	NA	NA	NA	NA	NA	NA	NA	NA	NA	NA	NA	NA	NA	NA	NA	NA	NA	NA	NA	NA	NA	NA	NA	NA	NA	NA	NA	NA	NA	NA	NA	NA	NA	NA	NA	NA	NA	NA	NA	NA	NA
1929	65	0	0	0	0	≤5	NA	NA	NA	NA	NA	NA	NA	NA	NA	NA	NA	NA	NA	NA	NA	NA	NA	NA	NA	NA	NA	NA	NA	NA	NA	NA	NA	NA	NA	NA	NA	NA	NA	NA	NA	NA	NA	NA	NA	NA	NA	NA	NA
1929	71	1.74843e-05	3.05703e-10	-1.67844e-05	5.1753e-05	≤5	NA	NA	NA	NA	NA	NA	NA	NA	NA	NA	NA	NA	NA	NA	NA	NA	NA	NA	NA	NA	NA	NA	NA	NA	NA	NA	NA	NA	NA	NA	NA	NA	NA	NA	NA	NA	NA	NA	NA	NA	NA	NA	NA
1929	75	3.50159e-05	6.13052e-10	-1.35125e-05	8.35444e-05	≤5	NA	NA	NA	NA	NA	NA	NA	NA	NA	NA	NA	NA	NA	NA	NA	NA	NA	NA	NA	NA	NA	NA	NA	NA	NA	NA	NA	NA	NA	NA	NA	NA	NA	NA	NA	NA	NA	NA	NA	NA	NA	NA	NA
1929	84	5.25775e-05	9.2144e-10	-6.91768e-06	0.000112073	≤5	NA	NA	NA	NA	NA	NA	NA	NA	NA	NA	NA	NA	NA	NA	NA	NA	NA	NA	NA	NA	NA	NA	NA	NA	NA	NA	NA	NA	NA	NA	NA	NA	NA	NA	NA	NA	NA	NA	NA	NA	NA	NA	NA
1929	88	7.01999e-05	1.23197e-09	1.40644e-06	0.000138993	≤5	NA	NA	NA	NA	NA	NA	NA	NA	NA	NA	NA	NA	NA	NA	NA	NA	NA	NA	NA	NA	NA	NA	NA	NA	NA	NA	NA	NA	NA	NA	NA	NA	NA	NA	NA	NA	NA	NA	NA	NA	NA	NA	NA
1930	79	0	0	0	0	≤5	NA	NA	NA	NA	NA	NA	NA	NA	NA	NA	NA	NA	NA	NA	NA	NA	NA	NA	NA	NA	NA	NA	NA	NA	NA	NA	NA	NA	NA	NA	NA	NA	NA	NA	NA	NA	NA	NA	NA	NA	NA	NA	NA
1930	83	1.71984e-05	2.95789e-10	-1.65101e-05	5.09069e-05	≤5	NA	NA	NA	NA	NA	NA	NA	NA	NA	NA	NA	NA	NA	NA	NA	NA	NA	NA	NA	NA	NA	NA	NA	NA	NA	NA	NA	NA	NA	NA	NA	NA	NA	NA	NA	NA	NA	NA	NA	NA	NA	NA	NA
1930	87	3.44442e-05	5.93203e-10	-1.32922e-05	8.21806e-05	≤5	NA	NA	NA	NA	NA	NA	NA	NA	NA	NA	NA	NA	NA	NA	NA	NA	NA	NA	NA	NA	NA	NA	NA	NA	NA	NA	NA	NA	NA	NA	NA	NA	NA	NA	NA	NA	NA	NA	NA	NA	NA	NA	NA
1931	85	0	0	0	0	≤5	NA	NA	NA	NA	NA	NA	NA	NA	NA	NA	NA	NA	NA	NA	NA	NA	NA	NA	NA	NA	NA	NA	NA	NA	NA	NA	NA	NA	NA	NA	NA	NA	NA	NA	NA	NA	NA	NA	NA	NA	NA	NA	NA
1931	86	1.75994e-05	3.09748e-10	-1.68953e-05	5.2094e-05	≤5	NA	NA	NA	NA	NA	NA	NA	NA	NA	NA	NA	NA	NA	NA	NA	NA	NA	NA	NA	NA	NA	NA	NA	NA	NA	NA	NA	NA	NA	NA	NA	NA	NA	NA	NA	NA	NA	NA	NA	NA	NA	NA	NA
1932	65	0	0	0	0	≤5	NA	NA	NA	NA	NA	NA	NA	NA	NA	NA	NA	NA	NA	NA	NA	NA	NA	NA	NA	NA	NA	NA	NA	NA	NA	NA	NA	NA	NA	NA	NA	NA	NA	NA	NA	NA	NA	NA	NA	NA	NA	NA	NA
1932	73	1.73183e-05	2.99923e-10	-1.6625e-05	5.12615e-05	≤5	NA	NA	NA	NA	NA	NA	NA	NA	NA	NA	NA	NA	NA	NA	NA	NA	NA	NA	NA	NA	NA	NA	NA	NA	NA	NA	NA	NA	NA	NA	NA	NA	NA	NA	NA	NA	NA	NA	NA	NA	NA	NA	NA
1932	79	3.47015e-05	6.02094e-10	-1.33913e-05	8.27943e-05	≤5	NA	NA	NA	NA	NA	NA	NA	NA	NA	NA	NA	NA	NA	NA	NA	NA	NA	NA	NA	NA	NA	NA	NA	NA	NA	NA	NA	NA	NA	NA	NA	NA	NA	NA	NA	NA	NA	NA	NA	NA	NA	NA	NA
1932	81	6.95408e-05	1.20894e-09	1.39334e-06	0.000137688	≤5	NA	NA	NA	NA	NA	NA	NA	NA	NA	NA	NA	NA	NA	NA	NA	NA	NA	NA	NA	NA	NA	NA	NA	NA	NA	NA	NA	NA	NA	NA	NA	NA	NA	NA	NA	NA	NA	NA	NA	NA	NA	NA	NA
1932	85	8.69875e-05	1.51328e-09	1.0743e-05	0.000163232	≤5	NA	NA	NA	NA	NA	NA	NA	NA	NA	NA	NA	NA	NA	NA	NA	NA	NA	NA	NA	NA	NA	NA	NA	NA	NA	NA	NA	NA	NA	NA	NA	NA	NA	NA	NA	NA	NA	NA	NA	NA	NA	NA	NA
1933	66	0	0	0	0	≤5	NA	NA	NA	NA	NA	NA	NA	NA	NA	NA	NA	NA	NA	NA	NA	NA	NA	NA	NA	NA	NA	NA	NA	NA	NA	NA	NA	NA	NA	NA	NA	NA	NA	NA	NA	NA	NA	NA	NA	NA	NA	NA	NA
1933	71	1.75376e-05	3.07569e-10	-1.68355e-05	5.19107e-05	≤5	NA	NA	NA	NA	NA	NA	NA	NA	NA	NA	NA	NA	NA	NA	NA	NA	NA	NA	NA	NA	NA	NA	NA	NA	NA	NA	NA	NA	NA	NA	NA	NA	NA	NA	NA	NA	NA	NA	NA	NA	NA	NA	NA
1933	76	3.51105e-05	6.16368e-10	-1.3549e-05	8.37701e-05	≤5	NA	NA	NA	NA	NA	NA	NA	NA	NA	NA	NA	NA	NA	NA	NA	NA	NA	NA	NA	NA	NA	NA	NA	NA	NA	NA	NA	NA	NA	NA	NA	NA	NA	NA	NA	NA	NA	NA	NA	NA	NA	NA	NA
1933	78	5.27203e-05	9.26454e-10	-6.93647e-06	0.000112377	≤5	NA	NA	NA	NA	NA	NA	NA	NA	NA	NA	NA	NA	NA	NA	NA	NA	NA	NA	NA	NA	NA	NA	NA	NA	NA	NA	NA	NA	NA	NA	NA	NA	NA	NA	NA	NA	NA	NA	NA	NA	NA	NA	NA
1933	82	7.03483e-05	1.23717e-09	1.40968e-06	0.000139287	≤5	NA	NA	NA	NA	NA	NA	NA	NA	NA	NA	NA	NA	NA	NA	NA	NA	NA	NA	NA	NA	NA	NA	NA	NA	NA	NA	NA	NA	NA	NA	NA	NA	NA	NA	NA	NA	NA	NA	NA	NA	NA	NA	NA
1933	84	8.80011e-05	1.54875e-09	1.08684e-05	0.000165134	-	NA	NA	NA	NA	NA	NA	NA	NA	NA	NA	NA	NA	NA	NA	NA	NA	NA	NA	NA	NA	NA	NA	NA	NA	NA	NA	NA	NA	NA	NA	NA	NA	NA	NA	NA	NA	NA	NA	NA	NA	NA	NA	NA
1934	61	0	0	0	0	≤5	NA	NA	NA	NA	NA	NA	NA	NA	NA	NA	NA	NA	NA	NA	NA	NA	NA	NA	NA	NA	NA	NA	NA	NA	NA	NA	NA	NA	NA	NA	NA	NA	NA	NA	NA	NA	NA	NA	NA	NA	NA	NA	NA
1934	72	1.69908e-05	2.88687e-10	-1.63106e-05	5.02921e-05	≤5	NA	NA	NA	NA	NA	NA	NA	NA	NA	NA	NA	NA	NA	NA	NA	NA	NA	NA	NA	NA	NA	NA	NA	NA	NA	NA	NA	NA	NA	NA	NA	NA	NA	NA	NA	NA	NA	NA	NA	NA	NA	NA	NA
1934	81	3.40718e-05	5.80441e-10	-1.31483e-05	8.12919e-05	≤5	NA	NA	NA	NA	NA	NA	NA	NA	NA	NA	NA	NA	NA	NA	NA	NA	NA	NA	NA	NA	NA	NA	NA	NA	NA	NA	NA	NA	NA	NA	NA	NA	NA	NA	NA	NA	NA	NA	NA	NA	NA	NA	NA
1934	83	6.83501e-05	1.1679e-09	1.3692e-06	0.000135331	≤5	NA	NA	NA	NA	NA	NA	NA	NA	NA	NA	NA	NA	NA	NA	NA	NA	NA	NA	NA	NA	NA	NA	NA	NA	NA	NA	NA	NA	NA	NA	NA	NA	NA	NA	NA	NA	NA	NA	NA	NA	NA	NA	NA
1935	59	0	0	0	0	≤5	NA	NA	NA	NA	NA	NA	NA	NA	NA	NA	NA	NA	NA	NA	NA	NA	NA	NA	NA	NA	NA	NA	NA	NA	NA	NA	NA	NA	NA	NA	NA	NA	NA	NA	NA	NA	NA	NA	NA	NA	NA	NA	NA
1935	63	1.68096e-05	2.82562e-10	-1.61366e-05	4.97557e-05	≤5	NA	NA	NA	NA	NA	NA	NA	NA	NA	NA	NA	NA	NA	NA	NA	NA	NA	NA	NA	NA	NA	NA	NA	NA	NA	NA	NA	NA	NA	NA	NA	NA	NA	NA	NA	NA	NA	NA	NA	NA	NA	NA	NA
1935	72	3.36542e-05	5.66296e-10	-1.2987e-05	8.02954e-05	≤5	NA	NA	NA	NA	NA	NA	NA	NA	NA	NA	NA	NA	NA	NA	NA	NA	NA	NA	NA	NA	NA	NA	NA	NA	NA	NA	NA	NA	NA	NA	NA	NA	NA	NA	NA	NA	NA	NA	NA	NA	NA	NA	NA
1935	79	5.05802e-05	8.52767e-10	-6.65501e-06	0.000107815	≤5	NA	NA	NA	NA	NA	NA	NA	NA	NA	NA	NA	NA	NA	NA	NA	NA	NA	NA	NA	NA	NA	NA	NA	NA	NA	NA	NA	NA	NA	NA	NA	NA	NA	NA	NA	NA	NA	NA	NA	NA	NA	NA	NA
1935	80	6.75624e-05	1.14114e-09	1.35344e-06	0.000133771	≤5	NA	NA	NA	NA	NA	NA	NA	NA	NA	NA	NA	NA	NA	NA	NA	NA	NA	NA	NA	NA	NA	NA	NA	NA	NA	NA	NA	NA	NA	NA	NA	NA	NA	NA	NA	NA	NA	NA	NA	NA	NA	NA	NA
1935	82	8.45554e-05	1.42986e-09	1.04423e-05	0.000158669	≤5	NA	NA	NA	NA	NA	NA	NA	NA	NA	NA	NA	NA	NA	NA	NA	NA	NA	NA	NA	NA	NA	NA	NA	NA	NA	NA	NA	NA	NA	NA	NA	NA	NA	NA	NA	NA	NA	NA	NA	NA	NA	NA	NA
1936	59	0	0	0	0	≤5	NA	NA	NA	NA	NA	NA	NA	NA	NA	NA	NA	NA	NA	NA	NA	NA	NA	NA	NA	NA	NA	NA	NA	NA	NA	NA	NA	NA	NA	NA	NA	NA	NA	NA	NA	NA	NA	NA	NA	NA	NA	NA	NA
1936	62	1.64122e-05	2.69362e-10	-1.57552e-05	4.85796e-05	≤5	NA	NA	NA	NA	NA	NA	NA	NA	NA	NA	NA	NA	NA	NA	NA	NA	NA	NA	NA	NA	NA	NA	NA	NA	NA	NA	NA	NA	NA	NA	NA	NA	NA	NA	NA	NA	NA	NA	NA	NA	NA	NA	NA
1936	72	3.28484e-05	5.395e-10	-1.2676e-05	7.83727e-05	≤5	NA	NA	NA	NA	NA	NA	NA	NA	NA	NA	NA	NA	NA	NA	NA	NA	NA	NA	NA	NA	NA	NA	NA	NA	NA	NA	NA	NA	NA	NA	NA	NA	NA	NA	NA	NA	NA	NA	NA	NA	NA	NA	NA
1936	75	4.93798e-05	8.12772e-10	-6.49712e-06	0.000105257	≤5	NA	NA	NA	NA	NA	NA	NA	NA	NA	NA	NA	NA	NA	NA	NA	NA	NA	NA	NA	NA	NA	NA	NA	NA	NA	NA	NA	NA	NA	NA	NA	NA	NA	NA	NA	NA	NA	NA	NA	NA	NA	NA	NA
1936	81	6.59275e-05	1.08657e-09	1.3208e-06	0.000130534	≤5	NA	NA	NA	NA	NA	NA	NA	NA	NA	NA	NA	NA	NA	NA	NA	NA	NA	NA	NA	NA	NA	NA	NA	NA	NA	NA	NA	NA	NA	NA	NA	NA	NA	NA	NA	NA	NA	NA	NA	NA	NA	NA	NA
1937	71	0	0	0	0	≤5	NA	NA	NA	NA	NA	NA	NA	NA	NA	NA	NA	NA	NA	NA	NA	NA	NA	NA	NA	NA	NA	NA	NA	NA	NA	NA	NA	NA	NA	NA	NA	NA	NA	NA	NA	NA	NA	NA	NA	NA	NA	NA	NA
1937	79	1.61018e-05	2.5927e-10	-1.54573e-05	4.76609e-05	≤5	NA	NA	NA	NA	NA	NA	NA	NA	NA	NA	NA	NA	NA	NA	NA	NA	NA	NA	NA	NA	NA	NA	NA	NA	NA	NA	NA	NA	NA	NA	NA	NA	NA	NA	NA	NA	NA	NA	NA	NA	NA	NA	NA
1937	80	3.22658e-05	5.20537e-10	-1.24514e-05	7.69829e-05	≤5	NA	NA	NA	NA	NA	NA	NA	NA	NA	NA	NA	NA	NA	NA	NA	NA	NA	NA	NA	NA	NA	NA	NA	NA	NA	NA	NA	NA	NA	NA	NA	NA	NA	NA	NA	NA	NA	NA	NA	NA	NA	NA	NA
1938	59	0	0	0	0	≤5	NA	NA	NA	NA	NA	NA	NA	NA	NA	NA	NA	NA	NA	NA	NA	NA	NA	NA	NA	NA	NA	NA	NA	NA	NA	NA	NA	NA	NA	NA	NA	NA	NA	NA	NA	NA	NA	NA	NA	NA	NA	NA	NA
1938	62	1.56389e-05	2.44576e-10	-1.50128e-05	4.62906e-05	≤5	NA	NA	NA	NA	NA	NA	NA	NA	NA	NA	NA	NA	NA	NA	NA	NA	NA	NA	NA	NA	NA	NA	NA	NA	NA	NA	NA	NA	NA	NA	NA	NA	NA	NA	NA	NA	NA	NA	NA	NA	NA	NA	NA
1938	63	3.13028e-05	4.89926e-10	-1.20796e-05	7.46852e-05	≤5	NA	NA	NA	NA	NA	NA	NA	NA	NA	NA	NA	NA	NA	NA	NA	NA	NA	NA	NA	NA	NA	NA	NA	NA	NA	NA	NA	NA	NA	NA	NA	NA	NA	NA	NA	NA	NA	NA	NA	NA	NA	NA	NA
1938	72	4.69764e-05	7.35572e-10	-6.18066e-06	0.000100133	≤5	NA	NA	NA	NA	NA	NA	NA	NA	NA	NA	NA	NA	NA	NA	NA	NA	NA	NA	NA	NA	NA	NA	NA	NA	NA	NA	NA	NA	NA	NA	NA	NA	NA	NA	NA	NA	NA	NA	NA	NA	NA	NA	NA
1938	76	6.27355e-05	9.83901e-10	1.25695e-06	0.000124214	≤5	NA	NA	NA	NA	NA	NA	NA	NA	NA	NA	NA	NA	NA	NA	NA	NA	NA	NA	NA	NA	NA	NA	NA	NA	NA	NA	NA	NA	NA	NA	NA	NA	NA	NA	NA	NA	NA	NA	NA	NA	NA	NA	NA
1938	79	7.85285e-05	1.23329e-09	9.69806e-06	0.000147359	≤5	NA	NA	NA	NA	NA	NA	NA	NA	NA	NA	NA	NA	NA	NA	NA	NA	NA	NA	NA	NA	NA	NA	NA	NA	NA	NA	NA	NA	NA	NA	NA	NA	NA	NA	NA	NA	NA	NA	NA	NA	NA	NA	NA
1939	60	0	0	0	0	≤5	NA	NA	NA	NA	NA	NA	NA	NA	NA	NA	NA	NA	NA	NA	NA	NA	NA	NA	NA	NA	NA	NA	NA	NA	NA	NA	NA	NA	NA	NA	NA	NA	NA	NA	NA	NA	NA	NA	NA	NA	NA	NA	NA
1939	63	1.55717e-05	2.4248e-10	-1.49483e-05	4.60918e-05	≤5	NA	NA	NA	NA	NA	NA	NA	NA	NA	NA	NA	NA	NA	NA	NA	NA	NA	NA	NA	NA	NA	NA	NA	NA	NA	NA	NA	NA	NA	NA	NA	NA	NA	NA	NA	NA	NA	NA	NA	NA	NA	NA	NA
1939	64	3.11758e-05	4.85959e-10	-1.20306e-05	7.43822e-05	≤5	NA	NA	NA	NA	NA	NA	NA	NA	NA	NA	NA	NA	NA	NA	NA	NA	NA	NA	NA	NA	NA	NA	NA	NA	NA	NA	NA	NA	NA	NA	NA	NA	NA	NA	NA	NA	NA	NA	NA	NA	NA	NA	NA
1939	66	4.67887e-05	7.29708e-10	-6.15599e-06	9.97335e-05	≤5	NA	NA	NA	NA	NA	NA	NA	NA	NA	NA	NA	NA	NA	NA	NA	NA	NA	NA	NA	NA	NA	NA	NA	NA	NA	NA	NA	NA	NA	NA	NA	NA	NA	NA	NA	NA	NA	NA	NA	NA	NA	NA	NA
1939	74	6.24234e-05	9.74128e-10	1.2509e-06	0.000123596	≤5	NA	NA	NA	NA	NA	NA	NA	NA	NA	NA	NA	NA	NA	NA	NA	NA	NA	NA	NA	NA	NA	NA	NA	NA	NA	NA	NA	NA	NA	NA	NA	NA	NA	NA	NA	NA	NA	NA	NA	NA	NA	NA	NA
1939	77	7.81363e-05	1.22099e-09	9.64981e-06	0.000146623	6	NA	NA	NA	NA	NA	NA	NA	NA	NA	NA	NA	NA	NA	NA	NA	NA	NA	NA	NA	NA	NA	NA	NA	NA	NA	NA	NA	NA	NA	NA	NA	NA	NA	NA	NA	NA	NA	NA	NA	NA	NA	NA	NA
1939	78	9.38729e-05	1.4686e-09	1.87626e-05	0.000168983	-	NA	NA	NA	NA	NA	NA	NA	NA	NA	NA	NA	NA	NA	NA	NA	NA	NA	NA	NA	NA	NA	NA	NA	NA	NA	NA	NA	NA	NA	NA	NA	NA	NA	NA	NA	NA	NA	NA	NA	NA	NA	NA	NA
1940	52	0	0	0	0	≤5	NA	NA	NA	NA	NA	NA	NA	NA	NA	NA	NA	NA	NA	NA	NA	NA	NA	NA	NA	NA	NA	NA	NA	NA	NA	NA	NA	NA	NA	NA	NA	NA	NA	NA	NA	NA	NA	NA	NA	NA	NA	NA	NA
1940	57	1.49709e-05	2.24127e-10	-1.43715e-05	4.43133e-05	≤5	NA	NA	NA	NA	NA	NA	NA	NA	NA	NA	NA	NA	NA	NA	NA	NA	NA	NA	NA	NA	NA	NA	NA	NA	NA	NA	NA	NA	NA	NA	NA	NA	NA	NA	NA	NA	NA	NA	NA	NA	NA	NA	NA
1940	65	2.99959e-05	4.49872e-10	-1.15753e-05	7.15671e-05	≤5	NA	NA	NA	NA	NA	NA	NA	NA	NA	NA	NA	NA	NA	NA	NA	NA	NA	NA	NA	NA	NA	NA	NA	NA	NA	NA	NA	NA	NA	NA	NA	NA	NA	NA	NA	NA	NA	NA	NA	NA	NA	NA	NA
1940	70	4.5118e-05	6.78538e-10	-5.9366e-06	9.61726e-05	≤5	NA	NA	NA	NA	NA	NA	NA	NA	NA	NA	NA	NA	NA	NA	NA	NA	NA	NA	NA	NA	NA	NA	NA	NA	NA	NA	NA	NA	NA	NA	NA	NA	NA	NA	NA	NA	NA	NA	NA	NA	NA	NA	NA
1940	73	6.02903e-05	9.08715e-10	1.20735e-06	0.000119373	≤5	NA	NA	NA	NA	NA	NA	NA	NA	NA	NA	NA	NA	NA	NA	NA	NA	NA	NA	NA	NA	NA	NA	NA	NA	NA	NA	NA	NA	NA	NA	NA	NA	NA	NA	NA	NA	NA	NA	NA	NA	NA	NA	NA
1940	77	7.54934e-05	1.13982e-09	9.32252e-06	0.000141664	≤5	NA	NA	NA	NA	NA	NA	NA	NA	NA	NA	NA	NA	NA	NA	NA	NA	NA	NA	NA	NA	NA	NA	NA	NA	NA	NA	NA	NA	NA	NA	NA	NA	NA	NA	NA	NA	NA	NA	NA	NA	NA	NA	NA
1941	60	0	0	0	0	≤5	NA	NA	NA	NA	NA	NA	NA	NA	NA	NA	NA	NA	NA	NA	NA	NA	NA	NA	NA	NA	NA	NA	NA	NA	NA	NA	NA	NA	NA	NA	NA	NA	NA	NA	NA	NA	NA	NA	NA	NA	NA	NA	NA
1941	72	1.46955e-05	2.15957e-10	-1.41071e-05	4.3498e-05	≤5	NA	NA	NA	NA	NA	NA	NA	NA	NA	NA	NA	NA	NA	NA	NA	NA	NA	NA	NA	NA	NA	NA	NA	NA	NA	NA	NA	NA	NA	NA	NA	NA	NA	NA	NA	NA	NA	NA	NA	NA	NA	NA	NA
1941	74	2.95205e-05	4.35734e-10	-1.13922e-05	7.04333e-05	≤5	NA	NA	NA	NA	NA	NA	NA	NA	NA	NA	NA	NA	NA	NA	NA	NA	NA	NA	NA	NA	NA	NA	NA	NA	NA	NA	NA	NA	NA	NA	NA	NA	NA	NA	NA	NA	NA	NA	NA	NA	NA	NA	NA
1941	76	4.43608e-05	6.55956e-10	-5.83709e-06	9.45587e-05	≤5	NA	NA	NA	NA	NA	NA	NA	NA	NA	NA	NA	NA	NA	NA	NA	NA	NA	NA	NA	NA	NA	NA	NA	NA	NA	NA	NA	NA	NA	NA	NA	NA	NA	NA	NA	NA	NA	NA	NA	NA	NA	NA	NA
1942	57	0	0	0	0	≤5	NA	NA	NA	NA	NA	NA	NA	NA	NA	NA	NA	NA	NA	NA	NA	NA	NA	NA	NA	NA	NA	NA	NA	NA	NA	NA	NA	NA	NA	NA	NA	NA	NA	NA	NA	NA	NA	NA	NA	NA	NA	NA	NA
1942	66	1.31813e-05	1.73746e-10	-1.26536e-05	3.90161e-05	≤5	NA	NA	NA	NA	NA	NA	NA	NA	NA	NA	NA	NA	NA	NA	NA	NA	NA	NA	NA	NA	NA	NA	NA	NA	NA	NA	NA	NA	NA	NA	NA	NA	NA	NA	NA	NA	NA	NA	NA	NA	NA	NA	NA
1942	70	3.97528e-05	5.26756e-10	-5.23066e-06	8.47363e-05	≤5	NA	NA	NA	NA	NA	NA	NA	NA	NA	NA	NA	NA	NA	NA	NA	NA	NA	NA	NA	NA	NA	NA	NA	NA	NA	NA	NA	NA	NA	NA	NA	NA	NA	NA	NA	NA	NA	NA	NA	NA	NA	NA	NA
1942	71	5.30758e-05	7.04245e-10	1.06304e-06	0.000105089	≤5	NA	NA	NA	NA	NA	NA	NA	NA	NA	NA	NA	NA	NA	NA	NA	NA	NA	NA	NA	NA	NA	NA	NA	NA	NA	NA	NA	NA	NA	NA	NA	NA	NA	NA	NA	NA	NA	NA	NA	NA	NA	NA	NA
1942	72	6.64076e-05	8.81963e-10	8.20085e-06	0.000124614	6	NA	NA	NA	NA	NA	NA	NA	NA	NA	NA	NA	NA	NA	NA	NA	NA	NA	NA	NA	NA	NA	NA	NA	NA	NA	NA	NA	NA	NA	NA	NA	NA	NA	NA	NA	NA	NA	NA	NA	NA	NA	NA	NA
1942	73	7.97486e-05	1.05992e-09	1.59391e-05	0.000143558	8	NA	NA	NA	NA	NA	NA	NA	NA	NA	NA	NA	NA	NA	NA	NA	NA	NA	NA	NA	NA	NA	NA	NA	NA	NA	NA	NA	NA	NA	NA	NA	NA	NA	NA	NA	NA	NA	NA	NA	NA	NA	NA	NA
1942	75	0.000106443	1.41616e-09	3.2686e-05	0.0001802	-	NA	NA	NA	NA	NA	NA	NA	NA	NA	NA	NA	NA	NA	NA	NA	NA	NA	NA	NA	NA	NA	NA	NA	NA	NA	NA	NA	NA	NA	NA	NA	NA	NA	NA	NA	NA	NA	NA	NA	NA	NA	NA	NA
1943	61	0	0	0	0	≤5	NA	NA	NA	NA	NA	NA	NA	NA	NA	NA	NA	NA	NA	NA	NA	NA	NA	NA	NA	NA	NA	NA	NA	NA	NA	NA	NA	NA	NA	NA	NA	NA	NA	NA	NA	NA	NA	NA	NA	NA	NA	NA	NA
1943	62	2.50636e-05	3.14088e-10	-9.67194e-06	5.97991e-05	≤5	NA	NA	NA	NA	NA	NA	NA	NA	NA	NA	NA	NA	NA	NA	NA	NA	NA	NA	NA	NA	NA	NA	NA	NA	NA	NA	NA	NA	NA	NA	NA	NA	NA	NA	NA	NA	NA	NA	NA	NA	NA	NA	NA
1943	74	3.76081e-05	4.71444e-10	-4.94819e-06	8.01643e-05	≤5	NA	NA	NA	NA	NA	NA	NA	NA	NA	NA	NA	NA	NA	NA	NA	NA	NA	NA	NA	NA	NA	NA	NA	NA	NA	NA	NA	NA	NA	NA	NA	NA	NA	NA	NA	NA	NA	NA	NA	NA	NA	NA	NA
1944	50	0	0	0	0	≤5	NA	NA	NA	NA	NA	NA	NA	NA	NA	NA	NA	NA	NA	NA	NA	NA	NA	NA	NA	NA	NA	NA	NA	NA	NA	NA	NA	NA	NA	NA	NA	NA	NA	NA	NA	NA	NA	NA	NA	NA	NA	NA	NA
1944	57	1.148e-05	1.3179e-10	-1.10204e-05	3.39804e-05	≤5	NA	NA	NA	NA	NA	NA	NA	NA	NA	NA	NA	NA	NA	NA	NA	NA	NA	NA	NA	NA	NA	NA	NA	NA	NA	NA	NA	NA	NA	NA	NA	NA	NA	NA	NA	NA	NA	NA	NA	NA	NA	NA	NA
1944	60	2.30271e-05	2.65122e-10	-8.88619e-06	5.49403e-05	≤5	NA	NA	NA	NA	NA	NA	NA	NA	NA	NA	NA	NA	NA	NA	NA	NA	NA	NA	NA	NA	NA	NA	NA	NA	NA	NA	NA	NA	NA	NA	NA	NA	NA	NA	NA	NA	NA	NA	NA	NA	NA	NA	NA
1944	63	3.46017e-05	3.99087e-10	-4.55288e-06	7.37562e-05	≤5	NA	NA	NA	NA	NA	NA	NA	NA	NA	NA	NA	NA	NA	NA	NA	NA	NA	NA	NA	NA	NA	NA	NA	NA	NA	NA	NA	NA	NA	NA	NA	NA	NA	NA	NA	NA	NA	NA	NA	NA	NA	NA	NA
1944	64	4.6213e-05	5.33902e-10	9.25463e-07	9.15006e-05	≤5	NA	NA	NA	NA	NA	NA	NA	NA	NA	NA	NA	NA	NA	NA	NA	NA	NA	NA	NA	NA	NA	NA	NA	NA	NA	NA	NA	NA	NA	NA	NA	NA	NA	NA	NA	NA	NA	NA	NA	NA	NA	NA	NA
1944	65	5.78354e-05	6.68969e-10	7.14202e-06	0.000108529	6	NA	NA	NA	NA	NA	NA	NA	NA	NA	NA	NA	NA	NA	NA	NA	NA	NA	NA	NA	NA	NA	NA	NA	NA	NA	NA	NA	NA	NA	NA	NA	NA	NA	NA	NA	NA	NA	NA	NA	NA	NA	NA	NA
1944	68	6.94672e-05	8.04252e-10	1.38839e-05	0.00012505	7	NA	NA	NA	NA	NA	NA	NA	NA	NA	NA	NA	NA	NA	NA	NA	NA	NA	NA	NA	NA	NA	NA	NA	NA	NA	NA	NA	NA	NA	NA	NA	NA	NA	NA	NA	NA	NA	NA	NA	NA	NA	NA	NA
1944	71	8.1128e-05	9.40208e-10	2.103e-05	0.000141226	9	NA	NA	NA	NA	NA	NA	NA	NA	NA	NA	NA	NA	NA	NA	NA	NA	NA	NA	NA	NA	NA	NA	NA	NA	NA	NA	NA	NA	NA	NA	NA	NA	NA	NA	NA	NA	NA	NA	NA	NA	NA	NA	NA
1944	73	0.000104499	1.21327e-09	3.62297e-05	0.000172769	-	NA	NA	NA	NA	NA	NA	NA	NA	NA	NA	NA	NA	NA	NA	NA	NA	NA	NA	NA	NA	NA	NA	NA	NA	NA	NA	NA	NA	NA	NA	NA	NA	NA	NA	NA	NA	NA	NA	NA	NA	NA	NA	NA
1945	52	0	0	0	0	≤5	NA	NA	NA	NA	NA	NA	NA	NA	NA	NA	NA	NA	NA	NA	NA	NA	NA	NA	NA	NA	NA	NA	NA	NA	NA	NA	NA	NA	NA	NA	NA	NA	NA	NA	NA	NA	NA	NA	NA	NA	NA	NA	NA
1945	53	1.10308e-05	1.2168e-10	-1.05892e-05	3.26509e-05	≤5	NA	NA	NA	NA	NA	NA	NA	NA	NA	NA	NA	NA	NA	NA	NA	NA	NA	NA	NA	NA	NA	NA	NA	NA	NA	NA	NA	NA	NA	NA	NA	NA	NA	NA	NA	NA	NA	NA	NA	NA	NA	NA	NA
1945	57	2.20727e-05	2.43599e-10	-8.51778e-06	5.26631e-05	≤5	NA	NA	NA	NA	NA	NA	NA	NA	NA	NA	NA	NA	NA	NA	NA	NA	NA	NA	NA	NA	NA	NA	NA	NA	NA	NA	NA	NA	NA	NA	NA	NA	NA	NA	NA	NA	NA	NA	NA	NA	NA	NA	NA
1945	61	3.31527e-05	3.6636e-10	-4.36208e-06	7.06674e-05	≤5	NA	NA	NA	NA	NA	NA	NA	NA	NA	NA	NA	NA	NA	NA	NA	NA	NA	NA	NA	NA	NA	NA	NA	NA	NA	NA	NA	NA	NA	NA	NA	NA	NA	NA	NA	NA	NA	NA	NA	NA	NA	NA	NA
1945	63	4.4268e-05	4.89903e-10	8.86665e-07	8.76494e-05	≤5	NA	NA	NA	NA	NA	NA	NA	NA	NA	NA	NA	NA	NA	NA	NA	NA	NA	NA	NA	NA	NA	NA	NA	NA	NA	NA	NA	NA	NA	NA	NA	NA	NA	NA	NA	NA	NA	NA	NA	NA	NA	NA	NA
1945	64	5.54029e-05	6.13878e-10	6.84175e-06	0.000103964	6	NA	NA	NA	NA	NA	NA	NA	NA	NA	NA	NA	NA	NA	NA	NA	NA	NA	NA	NA	NA	NA	NA	NA	NA	NA	NA	NA	NA	NA	NA	NA	NA	NA	NA	NA	NA	NA	NA	NA	NA	NA	NA	NA
1945	68	6.65465e-05	7.38043e-10	1.33002e-05	0.000119793	7	NA	NA	NA	NA	NA	NA	NA	NA	NA	NA	NA	NA	NA	NA	NA	NA	NA	NA	NA	NA	NA	NA	NA	NA	NA	NA	NA	NA	NA	NA	NA	NA	NA	NA	NA	NA	NA	NA	NA	NA	NA	NA	NA
1945	69	7.77243e-05	8.6297e-10	2.01477e-05	0.000135301	8	NA	NA	NA	NA	NA	NA	NA	NA	NA	NA	NA	NA	NA	NA	NA	NA	NA	NA	NA	NA	NA	NA	NA	NA	NA	NA	NA	NA	NA	NA	NA	NA	NA	NA	NA	NA	NA	NA	NA	NA	NA	NA	NA
1945	70	8.89083e-05	9.88033e-10	2.73008e-05	0.000150516	9	NA	NA	NA	NA	NA	NA	NA	NA	NA	NA	NA	NA	NA	NA	NA	NA	NA	NA	NA	NA	NA	NA	NA	NA	NA	NA	NA	NA	NA	NA	NA	NA	NA	NA	NA	NA	NA	NA	NA	NA	NA	NA	NA
1945	72	0.000100098	1.11322e-09	3.47039e-05	0.000165492	-	NA	NA	NA	NA	NA	NA	NA	NA	NA	NA	NA	NA	NA	NA	NA	NA	NA	NA	NA	NA	NA	NA	NA	NA	NA	NA	NA	NA	NA	NA	NA	NA	NA	NA	NA	NA	NA	NA	NA	NA	NA	NA	NA
1946	60	0	0	0	0	≤5	NA	NA	NA	NA	NA	NA	NA	NA	NA	NA	NA	NA	NA	NA	NA	NA	NA	NA	NA	NA	NA	NA	NA	NA	NA	NA	NA	NA	NA	NA	NA	NA	NA	NA	NA	NA	NA	NA	NA	NA	NA	NA	NA
1946	63	3.25207e-05	3.52525e-10	-4.27889e-06	6.93203e-05	≤5	NA	NA	NA	NA	NA	NA	NA	NA	NA	NA	NA	NA	NA	NA	NA	NA	NA	NA	NA	NA	NA	NA	NA	NA	NA	NA	NA	NA	NA	NA	NA	NA	NA	NA	NA	NA	NA	NA	NA	NA	NA	NA	NA
1946	65	4.33912e-05	4.70684e-10	8.69243e-07	8.59131e-05	≤5	NA	NA	NA	NA	NA	NA	NA	NA	NA	NA	NA	NA	NA	NA	NA	NA	NA	NA	NA	NA	NA	NA	NA	NA	NA	NA	NA	NA	NA	NA	NA	NA	NA	NA	NA	NA	NA	NA	NA	NA	NA	NA	NA
1946	69	5.42766e-05	5.89167e-10	6.70287e-06	0.00010185	6	NA	NA	NA	NA	NA	NA	NA	NA	NA	NA	NA	NA	NA	NA	NA	NA	NA	NA	NA	NA	NA	NA	NA	NA	NA	NA	NA	NA	NA	NA	NA	NA	NA	NA	NA	NA	NA	NA	NA	NA	NA	NA	NA
1946	71	6.51986e-05	7.08444e-10	1.3031e-05	0.000117366	-	NA	NA	NA	NA	NA	NA	NA	NA	NA	NA	NA	NA	NA	NA	NA	NA	NA	NA	NA	NA	NA	NA	NA	NA	NA	NA	NA	NA	NA	NA	NA	NA	NA	NA	NA	NA	NA	NA	NA	NA	NA	NA	NA
1947	54	0	0	0	0	≤5	NA	NA	NA	NA	NA	NA	NA	NA	NA	NA	NA	NA	NA	NA	NA	NA	NA	NA	NA	NA	NA	NA	NA	NA	NA	NA	NA	NA	NA	NA	NA	NA	NA	NA	NA	NA	NA	NA	NA	NA	NA	NA	NA
1947	59	1.11869e-05	1.25148e-10	-1.07391e-05	3.3113e-05	≤5	NA	NA	NA	NA	NA	NA	NA	NA	NA	NA	NA	NA	NA	NA	NA	NA	NA	NA	NA	NA	NA	NA	NA	NA	NA	NA	NA	NA	NA	NA	NA	NA	NA	NA	NA	NA	NA	NA	NA	NA	NA	NA	NA
1947	60	3.36596e-05	3.7765e-10	-4.42879e-06	7.1748e-05	≤5	NA	NA	NA	NA	NA	NA	NA	NA	NA	NA	NA	NA	NA	NA	NA	NA	NA	NA	NA	NA	NA	NA	NA	NA	NA	NA	NA	NA	NA	NA	NA	NA	NA	NA	NA	NA	NA	NA	NA	NA	NA	NA	NA
1947	63	4.49042e-05	5.04082e-10	8.99524e-07	8.89089e-05	≤5	NA	NA	NA	NA	NA	NA	NA	NA	NA	NA	NA	NA	NA	NA	NA	NA	NA	NA	NA	NA	NA	NA	NA	NA	NA	NA	NA	NA	NA	NA	NA	NA	NA	NA	NA	NA	NA	NA	NA	NA	NA	NA	NA
1947	65	5.61875e-05	6.31384e-10	6.93879e-06	0.000105436	6	NA	NA	NA	NA	NA	NA	NA	NA	NA	NA	NA	NA	NA	NA	NA	NA	NA	NA	NA	NA	NA	NA	NA	NA	NA	NA	NA	NA	NA	NA	NA	NA	NA	NA	NA	NA	NA	NA	NA	NA	NA	NA	NA
1947	66	6.74906e-05	7.5913e-10	1.34891e-05	0.000121492	8	NA	NA	NA	NA	NA	NA	NA	NA	NA	NA	NA	NA	NA	NA	NA	NA	NA	NA	NA	NA	NA	NA	NA	NA	NA	NA	NA	NA	NA	NA	NA	NA	NA	NA	NA	NA	NA	NA	NA	NA	NA	NA	NA
1947	68	9.01224e-05	1.01519e-09	2.76739e-05	0.000152571	10	NA	NA	NA	NA	NA	NA	NA	NA	NA	NA	NA	NA	NA	NA	NA	NA	NA	NA	NA	NA	NA	NA	NA	NA	NA	NA	NA	NA	NA	NA	NA	NA	NA	NA	NA	NA	NA	NA	NA	NA	NA	NA	NA
1947	70	0.00011279	1.27205e-09	4.28861e-05	0.000182693	-	NA	NA	NA	NA	NA	NA	NA	NA	NA	NA	NA	NA	NA	NA	NA	NA	NA	NA	NA	NA	NA	NA	NA	NA	NA	NA	NA	NA	NA	NA	NA	NA	NA	NA	NA	NA	NA	NA	NA	NA	NA	NA	NA
1948	58	0	0	0	0	≤5	NA	NA	NA	NA	NA	NA	NA	NA	NA	NA	NA	NA	NA	NA	NA	NA	NA	NA	NA	NA	NA	NA	NA	NA	NA	NA	NA	NA	NA	NA	NA	NA	NA	NA	NA	NA	NA	NA	NA	NA	NA	NA	NA
1948	60	1.1963e-05	1.43113e-10	-1.14841e-05	3.541e-05	≤5	NA	NA	NA	NA	NA	NA	NA	NA	NA	NA	NA	NA	NA	NA	NA	NA	NA	NA	NA	NA	NA	NA	NA	NA	NA	NA	NA	NA	NA	NA	NA	NA	NA	NA	NA	NA	NA	NA	NA	NA	NA	NA	NA
1948	61	3.59319e-05	4.30357e-10	-4.72767e-06	7.65914e-05	≤5	NA	NA	NA	NA	NA	NA	NA	NA	NA	NA	NA	NA	NA	NA	NA	NA	NA	NA	NA	NA	NA	NA	NA	NA	NA	NA	NA	NA	NA	NA	NA	NA	NA	NA	NA	NA	NA	NA	NA	NA	NA	NA	NA
1948	63	5.99294e-05	7.18275e-10	7.40114e-06	0.000112458	6	NA	NA	NA	NA	NA	NA	NA	NA	NA	NA	NA	NA	NA	NA	NA	NA	NA	NA	NA	NA	NA	NA	NA	NA	NA	NA	NA	NA	NA	NA	NA	NA	NA	NA	NA	NA	NA	NA	NA	NA	NA	NA	NA
1948	64	7.19522e-05	8.62804e-10	1.43811e-05	0.000129523	8	NA	NA	NA	NA	NA	NA	NA	NA	NA	NA	NA	NA	NA	NA	NA	NA	NA	NA	NA	NA	NA	NA	NA	NA	NA	NA	NA	NA	NA	NA	NA	NA	NA	NA	NA	NA	NA	NA	NA	NA	NA	NA	NA
1948	65	9.60171e-05	1.15232e-09	2.94845e-05	0.00016255	9	NA	NA	NA	NA	NA	NA	NA	NA	NA	NA	NA	NA	NA	NA	NA	NA	NA	NA	NA	NA	NA	NA	NA	NA	NA	NA	NA	NA	NA	NA	NA	NA	NA	NA	NA	NA	NA	NA	NA	NA	NA	NA	NA
1948	69	0.000108061	1.29734e-09	3.74655e-05	0.000178656	-	NA	NA	NA	NA	NA	NA	NA	NA	NA	NA	NA	NA	NA	NA	NA	NA	NA	NA	NA	NA	NA	NA	NA	NA	NA	NA	NA	NA	NA	NA	NA	NA	NA	NA	NA	NA	NA	NA	NA	NA	NA	NA	NA
1949	44	0	0	0	0	≤5	NA	NA	NA	NA	NA	NA	NA	NA	NA	NA	NA	NA	NA	NA	NA	NA	NA	NA	NA	NA	NA	NA	NA	NA	NA	NA	NA	NA	NA	NA	NA	NA	NA	NA	NA	NA	NA	NA	NA	NA	NA	NA	NA
1949	45	1.2439e-05	1.54728e-10	-1.1941e-05	3.68189e-05	≤5	NA	NA	NA	NA	NA	NA	NA	NA	NA	NA	NA	NA	NA	NA	NA	NA	NA	NA	NA	NA	NA	NA	NA	NA	NA	NA	NA	NA	NA	NA	NA	NA	NA	NA	NA	NA	NA	NA	NA	NA	NA	NA	NA
1949	48	2.48923e-05	3.0981e-10	-9.60583e-06	5.93904e-05	≤5	NA	NA	NA	NA	NA	NA	NA	NA	NA	NA	NA	NA	NA	NA	NA	NA	NA	NA	NA	NA	NA	NA	NA	NA	NA	NA	NA	NA	NA	NA	NA	NA	NA	NA	NA	NA	NA	NA	NA	NA	NA	NA	NA
1949	58	3.73924e-05	4.66053e-10	-4.91987e-06	7.97046e-05	≤5	NA	NA	NA	NA	NA	NA	NA	NA	NA	NA	NA	NA	NA	NA	NA	NA	NA	NA	NA	NA	NA	NA	NA	NA	NA	NA	NA	NA	NA	NA	NA	NA	NA	NA	NA	NA	NA	NA	NA	NA	NA	NA	NA
1949	59	5.00251e-05	6.25627e-10	1.00139e-06	9.90488e-05	7	NA	NA	NA	NA	NA	NA	NA	NA	NA	NA	NA	NA	NA	NA	NA	NA	NA	NA	NA	NA	NA	NA	NA	NA	NA	NA	NA	NA	NA	NA	NA	NA	NA	NA	NA	NA	NA	NA	NA	NA	NA	NA	NA
1949	60	8.79512e-05	1.10503e-09	2.27981e-05	0.000153104	10	NA	NA	NA	NA	NA	NA	NA	NA	NA	NA	NA	NA	NA	NA	NA	NA	NA	NA	NA	NA	NA	NA	NA	NA	NA	NA	NA	NA	NA	NA	NA	NA	NA	NA	NA	NA	NA	NA	NA	NA	NA	NA	NA
1949	61	0.000125915	1.58535e-09	4.7876e-05	0.000203954	11	NA	NA	NA	NA	NA	NA	NA	NA	NA	NA	NA	NA	NA	NA	NA	NA	NA	NA	NA	NA	NA	NA	NA	NA	NA	NA	NA	NA	NA	NA	NA	NA	NA	NA	NA	NA	NA	NA	NA	NA	NA	NA	NA
1949	62	0.000138583	1.74578e-09	5.66904e-05	0.000220475	14	NA	NA	NA	NA	NA	NA	NA	NA	NA	NA	NA	NA	NA	NA	NA	NA	NA	NA	NA	NA	NA	NA	NA	NA	NA	NA	NA	NA	NA	NA	NA	NA	NA	NA	NA	NA	NA	NA	NA	NA	NA	NA	NA
1949	63	0.000176634	2.22828e-09	8.41149e-05	0.000269154	15	NA	NA	NA	NA	NA	NA	NA	NA	NA	NA	NA	NA	NA	NA	NA	NA	NA	NA	NA	NA	NA	NA	NA	NA	NA	NA	NA	NA	NA	NA	NA	NA	NA	NA	NA	NA	NA	NA	NA	NA	NA	NA	NA
1949	64	0.000189332	2.38945e-09	9.35249e-05	0.000285139	17	NA	NA	NA	NA	NA	NA	NA	NA	NA	NA	NA	NA	NA	NA	NA	NA	NA	NA	NA	NA	NA	NA	NA	NA	NA	NA	NA	NA	NA	NA	NA	NA	NA	NA	NA	NA	NA	NA	NA	NA	NA	NA	NA
1949	66	0.000214754	2.71247e-09	0.000112677	0.000316832	19	NA	NA	NA	NA	NA	NA	NA	NA	NA	NA	NA	NA	NA	NA	NA	NA	NA	NA	NA	NA	NA	NA	NA	NA	NA	NA	NA	NA	NA	NA	NA	NA	NA	NA	NA	NA	NA	NA	NA	NA	NA	NA	NA
1949	67	0.000240226	3.03674e-09	0.000132219	0.000348233	21	NA	NA	NA	NA	NA	NA	NA	NA	NA	NA	NA	NA	NA	NA	NA	NA	NA	NA	NA	NA	NA	NA	NA	NA	NA	NA	NA	NA	NA	NA	NA	NA	NA	NA	NA	NA	NA	NA	NA	NA	NA	NA	NA
1949	68	0.000265727	3.36173e-09	0.000152088	0.000379367	-	NA	NA	NA	NA	NA	NA	NA	NA	NA	NA	NA	NA	NA	NA	NA	NA	NA	NA	NA	NA	NA	NA	NA	NA	NA	NA	NA	NA	NA	NA	NA	NA	NA	NA	NA	NA	NA	NA	NA	NA	NA	NA	NA
1950	56	0	0	0	0	≤5	NA	NA	NA	NA	NA	NA	NA	NA	NA	NA	NA	NA	NA	NA	NA	NA	NA	NA	NA	NA	NA	NA	NA	NA	NA	NA	NA	NA	NA	NA	NA	NA	NA	NA	NA	NA	NA	NA	NA	NA	NA	NA	NA
1950	57	1.25592e-05	1.57733e-10	-1.20564e-05	3.71748e-05	≤5	NA	NA	NA	NA	NA	NA	NA	NA	NA	NA	NA	NA	NA	NA	NA	NA	NA	NA	NA	NA	NA	NA	NA	NA	NA	NA	NA	NA	NA	NA	NA	NA	NA	NA	NA	NA	NA	NA	NA	NA	NA	NA	NA
1950	58	5.02719e-05	6.31793e-10	1.00725e-06	9.95366e-05	≤5	NA	NA	NA	NA	NA	NA	NA	NA	NA	NA	NA	NA	NA	NA	NA	NA	NA	NA	NA	NA	NA	NA	NA	NA	NA	NA	NA	NA	NA	NA	NA	NA	NA	NA	NA	NA	NA	NA	NA	NA	NA	NA	NA
1950	60	6.2856e-05	7.90137e-10	7.76266e-06	0.000117949	6	NA	NA	NA	NA	NA	NA	NA	NA	NA	NA	NA	NA	NA	NA	NA	NA	NA	NA	NA	NA	NA	NA	NA	NA	NA	NA	NA	NA	NA	NA	NA	NA	NA	NA	NA	NA	NA	NA	NA	NA	NA	NA	NA
1950	61	7.54657e-05	9.49122e-10	1.50835e-05	0.000135848	7	NA	NA	NA	NA	NA	NA	NA	NA	NA	NA	NA	NA	NA	NA	NA	NA	NA	NA	NA	NA	NA	NA	NA	NA	NA	NA	NA	NA	NA	NA	NA	NA	NA	NA	NA	NA	NA	NA	NA	NA	NA	NA	NA
1950	63	8.80914e-05	1.1085e-09	2.28359e-05	0.000153347	9	NA	NA	NA	NA	NA	NA	NA	NA	NA	NA	NA	NA	NA	NA	NA	NA	NA	NA	NA	NA	NA	NA	NA	NA	NA	NA	NA	NA	NA	NA	NA	NA	NA	NA	NA	NA	NA	NA	NA	NA	NA	NA	NA
1950	65	0.000113395	1.42857e-09	3.93149e-05	0.000187474	10	NA	NA	NA	NA	NA	NA	NA	NA	NA	NA	NA	NA	NA	NA	NA	NA	NA	NA	NA	NA	NA	NA	NA	NA	NA	NA	NA	NA	NA	NA	NA	NA	NA	NA	NA	NA	NA	NA	NA	NA	NA	NA	NA
1950	67	0.000126069	1.58918e-09	4.79362e-05	0.000204202	-	NA	NA	NA	NA	NA	NA	NA	NA	NA	NA	NA	NA	NA	NA	NA	NA	NA	NA	NA	NA	NA	NA	NA	NA	NA	NA	NA	NA	NA	NA	NA	NA	NA	NA	NA	NA	NA	NA	NA	NA	NA	NA	NA
1951	43	0	0	0	0	≤5	NA	NA	NA	NA	NA	NA	NA	NA	NA	NA	NA	NA	NA	NA	NA	NA	NA	NA	NA	NA	NA	NA	NA	NA	NA	NA	NA	NA	NA	NA	NA	NA	NA	NA	NA	NA	NA	NA	NA	NA	NA	NA	NA
1951	54	1.27824e-05	1.63389e-10	-1.22706e-05	3.78354e-05	≤5	NA	NA	NA	NA	NA	NA	NA	NA	NA	NA	NA	NA	NA	NA	NA	NA	NA	NA	NA	NA	NA	NA	NA	NA	NA	NA	NA	NA	NA	NA	NA	NA	NA	NA	NA	NA	NA	NA	NA	NA	NA	NA	NA
1951	55	2.57469e-05	3.31465e-10	-9.93651e-06	6.14304e-05	≤5	NA	NA	NA	NA	NA	NA	NA	NA	NA	NA	NA	NA	NA	NA	NA	NA	NA	NA	NA	NA	NA	NA	NA	NA	NA	NA	NA	NA	NA	NA	NA	NA	NA	NA	NA	NA	NA	NA	NA	NA	NA	NA	NA
1951	56	6.46841e-05	8.36793e-10	7.98745e-06	0.000121381	6	NA	NA	NA	NA	NA	NA	NA	NA	NA	NA	NA	NA	NA	NA	NA	NA	NA	NA	NA	NA	NA	NA	NA	NA	NA	NA	NA	NA	NA	NA	NA	NA	NA	NA	NA	NA	NA	NA	NA	NA	NA	NA	NA
1951	57	7.76753e-05	1.00554e-09	1.55243e-05	0.000139826	7	NA	NA	NA	NA	NA	NA	NA	NA	NA	NA	NA	NA	NA	NA	NA	NA	NA	NA	NA	NA	NA	NA	NA	NA	NA	NA	NA	NA	NA	NA	NA	NA	NA	NA	NA	NA	NA	NA	NA	NA	NA	NA	NA
1951	58	9.06814e-05	1.17468e-09	2.35065e-05	0.000157856	11	NA	NA	NA	NA	NA	NA	NA	NA	NA	NA	NA	NA	NA	NA	NA	NA	NA	NA	NA	NA	NA	NA	NA	NA	NA	NA	NA	NA	NA	NA	NA	NA	NA	NA	NA	NA	NA	NA	NA	NA	NA	NA	NA
1951	59	0.00014278	1.85309e-09	5.84083e-05	0.000227151	13	NA	NA	NA	NA	NA	NA	NA	NA	NA	NA	NA	NA	NA	NA	NA	NA	NA	NA	NA	NA	NA	NA	NA	NA	NA	NA	NA	NA	NA	NA	NA	NA	NA	NA	NA	NA	NA	NA	NA	NA	NA	NA	NA
1951	60	0.000168855	2.19295e-09	7.70721e-05	0.000260638	15	NA	NA	NA	NA	NA	NA	NA	NA	NA	NA	NA	NA	NA	NA	NA	NA	NA	NA	NA	NA	NA	NA	NA	NA	NA	NA	NA	NA	NA	NA	NA	NA	NA	NA	NA	NA	NA	NA	NA	NA	NA	NA	NA
1951	61	0.000194961	2.53359e-09	9.63067e-05	0.000293615	16	NA	NA	NA	NA	NA	NA	NA	NA	NA	NA	NA	NA	NA	NA	NA	NA	NA	NA	NA	NA	NA	NA	NA	NA	NA	NA	NA	NA	NA	NA	NA	NA	NA	NA	NA	NA	NA	NA	NA	NA	NA	NA	NA
1951	62	0.000208033	2.70438e-09	0.000106107	0.000309958	18	NA	NA	NA	NA	NA	NA	NA	NA	NA	NA	NA	NA	NA	NA	NA	NA	NA	NA	NA	NA	NA	NA	NA	NA	NA	NA	NA	NA	NA	NA	NA	NA	NA	NA	NA	NA	NA	NA	NA	NA	NA	NA	NA
1951	63	0.000234209	3.04685e-09	0.000126023	0.000342396	20	NA	NA	NA	NA	NA	NA	NA	NA	NA	NA	NA	NA	NA	NA	NA	NA	NA	NA	NA	NA	NA	NA	NA	NA	NA	NA	NA	NA	NA	NA	NA	NA	NA	NA	NA	NA	NA	NA	NA	NA	NA	NA	NA
1951	64	0.000260416	3.39007e-09	0.000146298	0.000374533	23	NA	NA	NA	NA	NA	NA	NA	NA	NA	NA	NA	NA	NA	NA	NA	NA	NA	NA	NA	NA	NA	NA	NA	NA	NA	NA	NA	NA	NA	NA	NA	NA	NA	NA	NA	NA	NA	NA	NA	NA	NA	NA	NA
1951	66	0.000299768	3.90599e-09	0.000177274	0.000422262	-	NA	NA	NA	NA	NA	NA	NA	NA	NA	NA	NA	NA	NA	NA	NA	NA	NA	NA	NA	NA	NA	NA	NA	NA	NA	NA	NA	NA	NA	NA	NA	NA	NA	NA	NA	NA	NA	NA	NA	NA	NA	NA	NA
1952	47	0	0	0	0	≤5	NA	NA	NA	NA	NA	NA	NA	NA	NA	NA	NA	NA	NA	NA	NA	NA	NA	NA	NA	NA	NA	NA	NA	NA	NA	NA	NA	NA	NA	NA	NA	NA	NA	NA	NA	NA	NA	NA	NA	NA	NA	NA	NA
1952	55	1.26654e-05	1.60412e-10	-1.21583e-05	3.7489e-05	≤5	NA	NA	NA	NA	NA	NA	NA	NA	NA	NA	NA	NA	NA	NA	NA	NA	NA	NA	NA	NA	NA	NA	NA	NA	NA	NA	NA	NA	NA	NA	NA	NA	NA	NA	NA	NA	NA	NA	NA	NA	NA	NA	NA
1952	56	2.54644e-05	3.24223e-10	-9.82708e-06	6.07559e-05	6	NA	NA	NA	NA	NA	NA	NA	NA	NA	NA	NA	NA	NA	NA	NA	NA	NA	NA	NA	NA	NA	NA	NA	NA	NA	NA	NA	NA	NA	NA	NA	NA	NA	NA	NA	NA	NA	NA	NA	NA	NA	NA	NA
1952	57	7.67182e-05	9.80903e-10	1.53334e-05	0.000138103	9	NA	NA	NA	NA	NA	NA	NA	NA	NA	NA	NA	NA	NA	NA	NA	NA	NA	NA	NA	NA	NA	NA	NA	NA	NA	NA	NA	NA	NA	NA	NA	NA	NA	NA	NA	NA	NA	NA	NA	NA	NA	NA	NA
1952	58	0.0001152	1.47442e-09	3.99405e-05	0.000190459	13	NA	NA	NA	NA	NA	NA	NA	NA	NA	NA	NA	NA	NA	NA	NA	NA	NA	NA	NA	NA	NA	NA	NA	NA	NA	NA	NA	NA	NA	NA	NA	NA	NA	NA	NA	NA	NA	NA	NA	NA	NA	NA	NA
1952	59	0.000166578	2.13419e-09	7.60334e-05	0.000257123	15	NA	NA	NA	NA	NA	NA	NA	NA	NA	NA	NA	NA	NA	NA	NA	NA	NA	NA	NA	NA	NA	NA	NA	NA	NA	NA	NA	NA	NA	NA	NA	NA	NA	NA	NA	NA	NA	NA	NA	NA	NA	NA	NA
1952	60	0.000192301	2.46491e-09	9.49934e-05	0.000289609	18	NA	NA	NA	NA	NA	NA	NA	NA	NA	NA	NA	NA	NA	NA	NA	NA	NA	NA	NA	NA	NA	NA	NA	NA	NA	NA	NA	NA	NA	NA	NA	NA	NA	NA	NA	NA	NA	NA	NA	NA	NA	NA	NA
1952	61	0.00023093	2.96209e-09	0.000124259	0.000337601	22	NA	NA	NA	NA	NA	NA	NA	NA	NA	NA	NA	NA	NA	NA	NA	NA	NA	NA	NA	NA	NA	NA	NA	NA	NA	NA	NA	NA	NA	NA	NA	NA	NA	NA	NA	NA	NA	NA	NA	NA	NA	NA	NA
1952	62	0.000282514	3.62698e-09	0.000164476	0.000400551	24	NA	NA	NA	NA	NA	NA	NA	NA	NA	NA	NA	NA	NA	NA	NA	NA	NA	NA	NA	NA	NA	NA	NA	NA	NA	NA	NA	NA	NA	NA	NA	NA	NA	NA	NA	NA	NA	NA	NA	NA	NA	NA	NA
1952	63	0.000308339	3.96025e-09	0.000184997	0.00043168	25	NA	NA	NA	NA	NA	NA	NA	NA	NA	NA	NA	NA	NA	NA	NA	NA	NA	NA	NA	NA	NA	NA	NA	NA	NA	NA	NA	NA	NA	NA	NA	NA	NA	NA	NA	NA	NA	NA	NA	NA	NA	NA	NA
1952	65	0.000321265	4.12723e-09	0.00019535	0.00044718	-	NA	NA	NA	NA	NA	NA	NA	NA	NA	NA	NA	NA	NA	NA	NA	NA	NA	NA	NA	NA	NA	NA	NA	NA	NA	NA	NA	NA	NA	NA	NA	NA	NA	NA	NA	NA	NA	NA	NA	NA	NA	NA	NA
1953	55	0	0	0	0	≤5	NA	NA	NA	NA	NA	NA	NA	NA	NA	NA	NA	NA	NA	NA	NA	NA	NA	NA	NA	NA	NA	NA	NA	NA	NA	NA	NA	NA	NA	NA	NA	NA	NA	NA	NA	NA	NA	NA	NA	NA	NA	NA	NA
1953	56	5.04109e-05	6.35291e-10	1.01004e-06	9.98117e-05	8	NA	NA	NA	NA	NA	NA	NA	NA	NA	NA	NA	NA	NA	NA	NA	NA	NA	NA	NA	NA	NA	NA	NA	NA	NA	NA	NA	NA	NA	NA	NA	NA	NA	NA	NA	NA	NA	NA	NA	NA	NA	NA	NA
1953	57	0.000100899	1.27247e-09	3.09839e-05	0.000170814	15	NA	NA	NA	NA	NA	NA	NA	NA	NA	NA	NA	NA	NA	NA	NA	NA	NA	NA	NA	NA	NA	NA	NA	NA	NA	NA	NA	NA	NA	NA	NA	NA	NA	NA	NA	NA	NA	NA	NA	NA	NA	NA	NA
1953	58	0.000189392	2.39086e-09	9.35565e-05	0.000285227	19	NA	NA	NA	NA	NA	NA	NA	NA	NA	NA	NA	NA	NA	NA	NA	NA	NA	NA	NA	NA	NA	NA	NA	NA	NA	NA	NA	NA	NA	NA	NA	NA	NA	NA	NA	NA	NA	NA	NA	NA	NA	NA	NA
1953	59	0.000240016	3.0313e-09	0.000132106	0.000347926	22	NA	NA	NA	NA	NA	NA	NA	NA	NA	NA	NA	NA	NA	NA	NA	NA	NA	NA	NA	NA	NA	NA	NA	NA	NA	NA	NA	NA	NA	NA	NA	NA	NA	NA	NA	NA	NA	NA	NA	NA	NA	NA	NA
1953	60	0.000278029	3.51272e-09	0.000161866	0.000394193	24	NA	NA	NA	NA	NA	NA	NA	NA	NA	NA	NA	NA	NA	NA	NA	NA	NA	NA	NA	NA	NA	NA	NA	NA	NA	NA	NA	NA	NA	NA	NA	NA	NA	NA	NA	NA	NA	NA	NA	NA	NA	NA	NA
1953	61	0.0003034	3.83438e-09	0.000182034	0.000424765	27	NA	NA	NA	NA	NA	NA	NA	NA	NA	NA	NA	NA	NA	NA	NA	NA	NA	NA	NA	NA	NA	NA	NA	NA	NA	NA	NA	NA	NA	NA	NA	NA	NA	NA	NA	NA	NA	NA	NA	NA	NA	NA	NA
1953	62	0.000341507	4.31813e-09	0.000212713	0.000470301	28	NA	NA	NA	NA	NA	NA	NA	NA	NA	NA	NA	NA	NA	NA	NA	NA	NA	NA	NA	NA	NA	NA	NA	NA	NA	NA	NA	NA	NA	NA	NA	NA	NA	NA	NA	NA	NA	NA	NA	NA	NA	NA	NA
1953	63	0.000354226	4.47979e-09	0.000223044	0.000485409	32	NA	NA	NA	NA	NA	NA	NA	NA	NA	NA	NA	NA	NA	NA	NA	NA	NA	NA	NA	NA	NA	NA	NA	NA	NA	NA	NA	NA	NA	NA	NA	NA	NA	NA	NA	NA	NA	NA	NA	NA	NA	NA	NA
1953	64	0.000405174	5.12823e-09	0.000264818	0.000545531	-	NA	NA	NA	NA	NA	NA	NA	NA	NA	NA	NA	NA	NA	NA	NA	NA	NA	NA	NA	NA	NA	NA	NA	NA	NA	NA	NA	NA	NA	NA	NA	NA	NA	NA	NA	NA	NA	NA	NA	NA	NA	NA	NA
1954	47	0	0	0	0	≤5	NA	NA	NA	NA	NA	NA	NA	NA	NA	NA	NA	NA	NA	NA	NA	NA	NA	NA	NA	NA	NA	NA	NA	NA	NA	NA	NA	NA	NA	NA	NA	NA	NA	NA	NA	NA	NA	NA	NA	NA	NA	NA	NA
1954	48	2.54347e-05	3.23457e-10	-9.81512e-06	6.06845e-05	≤5	NA	NA	NA	NA	NA	NA	NA	NA	NA	NA	NA	NA	NA	NA	NA	NA	NA	NA	NA	NA	NA	NA	NA	NA	NA	NA	NA	NA	NA	NA	NA	NA	NA	NA	NA	NA	NA	NA	NA	NA	NA	NA	NA
1954	50	3.81724e-05	4.85698e-10	-5.02241e-06	8.13671e-05	≤5	NA	NA	NA	NA	NA	NA	NA	NA	NA	NA	NA	NA	NA	NA	NA	NA	NA	NA	NA	NA	NA	NA	NA	NA	NA	NA	NA	NA	NA	NA	NA	NA	NA	NA	NA	NA	NA	NA	NA	NA	NA	NA	NA
1954	51	5.09501e-05	6.48956e-10	1.02077e-06	0.000100879	≤5	NA	NA	NA	NA	NA	NA	NA	NA	NA	NA	NA	NA	NA	NA	NA	NA	NA	NA	NA	NA	NA	NA	NA	NA	NA	NA	NA	NA	NA	NA	NA	NA	NA	NA	NA	NA	NA	NA	NA	NA	NA	NA	NA
1954	52	6.37471e-05	8.12702e-10	7.87256e-06	0.000119622	8	NA	NA	NA	NA	NA	NA	NA	NA	NA	NA	NA	NA	NA	NA	NA	NA	NA	NA	NA	NA	NA	NA	NA	NA	NA	NA	NA	NA	NA	NA	NA	NA	NA	NA	NA	NA	NA	NA	NA	NA	NA	NA	NA
1954	53	0.00010218	1.305e-09	3.13771e-05	0.000172984	14	NA	NA	NA	NA	NA	NA	NA	NA	NA	NA	NA	NA	NA	NA	NA	NA	NA	NA	NA	NA	NA	NA	NA	NA	NA	NA	NA	NA	NA	NA	NA	NA	NA	NA	NA	NA	NA	NA	NA	NA	NA	NA	NA
1954	54	0.000179148	2.29207e-09	8.53136e-05	0.000272982	21	NA	NA	NA	NA	NA	NA	NA	NA	NA	NA	NA	NA	NA	NA	NA	NA	NA	NA	NA	NA	NA	NA	NA	NA	NA	NA	NA	NA	NA	NA	NA	NA	NA	NA	NA	NA	NA	NA	NA	NA	NA	NA	NA
1954	55	0.000269083	3.44703e-09	0.00015401	0.000384155	26	NA	NA	NA	NA	NA	NA	NA	NA	NA	NA	NA	NA	NA	NA	NA	NA	NA	NA	NA	NA	NA	NA	NA	NA	NA	NA	NA	NA	NA	NA	NA	NA	NA	NA	NA	NA	NA	NA	NA	NA	NA	NA	NA
1954	56	0.000333416	4.2743e-09	0.000205277	0.000461555	29	NA	NA	NA	NA	NA	NA	NA	NA	NA	NA	NA	NA	NA	NA	NA	NA	NA	NA	NA	NA	NA	NA	NA	NA	NA	NA	NA	NA	NA	NA	NA	NA	NA	NA	NA	NA	NA	NA	NA	NA	NA	NA	NA
1954	57	0.000372079	4.77223e-09	0.000236682	0.000507476	33	NA	NA	NA	NA	NA	NA	NA	NA	NA	NA	NA	NA	NA	NA	NA	NA	NA	NA	NA	NA	NA	NA	NA	NA	NA	NA	NA	NA	NA	NA	NA	NA	NA	NA	NA	NA	NA	NA	NA	NA	NA	NA	NA
1954	58	0.000423698	5.43783e-09	0.000279167	0.000568229	36	NA	NA	NA	NA	NA	NA	NA	NA	NA	NA	NA	NA	NA	NA	NA	NA	NA	NA	NA	NA	NA	NA	NA	NA	NA	NA	NA	NA	NA	NA	NA	NA	NA	NA	NA	NA	NA	NA	NA	NA	NA	NA	NA
1954	59	0.000462462	5.93827e-09	0.000311426	0.000613497	39	NA	NA	NA	NA	NA	NA	NA	NA	NA	NA	NA	NA	NA	NA	NA	NA	NA	NA	NA	NA	NA	NA	NA	NA	NA	NA	NA	NA	NA	NA	NA	NA	NA	NA	NA	NA	NA	NA	NA	NA	NA	NA	NA
1954	60	0.000501274	6.43994e-09	0.000343989	0.00065856	42	NA	NA	NA	NA	NA	NA	NA	NA	NA	NA	NA	NA	NA	NA	NA	NA	NA	NA	NA	NA	NA	NA	NA	NA	NA	NA	NA	NA	NA	NA	NA	NA	NA	NA	NA	NA	NA	NA	NA	NA	NA	NA	NA
1954	61	0.00054013	6.94267e-09	0.00037682	0.000703439	43	NA	NA	NA	NA	NA	NA	NA	NA	NA	NA	NA	NA	NA	NA	NA	NA	NA	NA	NA	NA	NA	NA	NA	NA	NA	NA	NA	NA	NA	NA	NA	NA	NA	NA	NA	NA	NA	NA	NA	NA	NA	NA	NA
1954	62	0.000553099	7.1107e-09	0.000387826	0.000718373	45	NA	NA	NA	NA	NA	NA	NA	NA	NA	NA	NA	NA	NA	NA	NA	NA	NA	NA	NA	NA	NA	NA	NA	NA	NA	NA	NA	NA	NA	NA	NA	NA	NA	NA	NA	NA	NA	NA	NA	NA	NA	NA	NA
1954	63	0.000579079	7.44779e-09	0.000409933	0.000748225	-	NA	NA	NA	NA	NA	NA	NA	NA	NA	NA	NA	NA	NA	NA	NA	NA	NA	NA	NA	NA	NA	NA	NA	NA	NA	NA	NA	NA	NA	NA	NA	NA	NA	NA	NA	NA	NA	NA	NA	NA	NA	NA	NA
1955	47	0	0	0	0	≤5	NA	NA	NA	NA	NA	NA	NA	NA	NA	NA	NA	NA	NA	NA	NA	NA	NA	NA	NA	NA	NA	NA	NA	NA	NA	NA	NA	NA	NA	NA	NA	NA	NA	NA	NA	NA	NA	NA	NA	NA	NA	NA	NA
1955	50	1.25318e-05	1.57046e-10	-1.20301e-05	3.70936e-05	≤5	NA	NA	NA	NA	NA	NA	NA	NA	NA	NA	NA	NA	NA	NA	NA	NA	NA	NA	NA	NA	NA	NA	NA	NA	NA	NA	NA	NA	NA	NA	NA	NA	NA	NA	NA	NA	NA	NA	NA	NA	NA	NA	NA
1955	51	3.77079e-05	4.73953e-10	-4.9614e-06	8.03773e-05	6	NA	NA	NA	NA	NA	NA	NA	NA	NA	NA	NA	NA	NA	NA	NA	NA	NA	NA	NA	NA	NA	NA	NA	NA	NA	NA	NA	NA	NA	NA	NA	NA	NA	NA	NA	NA	NA	NA	NA	NA	NA	NA	NA
1955	52	7.55225e-05	9.50552e-10	1.50948e-05	0.00013595	8	NA	NA	NA	NA	NA	NA	NA	NA	NA	NA	NA	NA	NA	NA	NA	NA	NA	NA	NA	NA	NA	NA	NA	NA	NA	NA	NA	NA	NA	NA	NA	NA	NA	NA	NA	NA	NA	NA	NA	NA	NA	NA	NA
1955	53	0.000100767	1.26913e-09	3.09431e-05	0.00017059	16	NA	NA	NA	NA	NA	NA	NA	NA	NA	NA	NA	NA	NA	NA	NA	NA	NA	NA	NA	NA	NA	NA	NA	NA	NA	NA	NA	NA	NA	NA	NA	NA	NA	NA	NA	NA	NA	NA	NA	NA	NA	NA	NA
1955	54	0.000201912	2.54757e-09	0.000102986	0.000300838	18	NA	NA	NA	NA	NA	NA	NA	NA	NA	NA	NA	NA	NA	NA	NA	NA	NA	NA	NA	NA	NA	NA	NA	NA	NA	NA	NA	NA	NA	NA	NA	NA	NA	NA	NA	NA	NA	NA	NA	NA	NA	NA	NA
1955	55	0.000227247	2.86836e-09	0.000122277	0.000332217	22	NA	NA	NA	NA	NA	NA	NA	NA	NA	NA	NA	NA	NA	NA	NA	NA	NA	NA	NA	NA	NA	NA	NA	NA	NA	NA	NA	NA	NA	NA	NA	NA	NA	NA	NA	NA	NA	NA	NA	NA	NA	NA	NA
1955	56	0.00027799	3.51176e-09	0.000161843	0.000394138	32	0	0	0	0	≤5	NA	NA	NA	NA	NA	NA	NA	NA	NA	NA	NA	NA	NA	NA	NA	NA	NA	NA	NA	NA	NA	NA	NA	NA	NA	NA	NA	NA	NA	NA	NA	NA	NA	NA	NA	NA	NA	NA
1955	57	0.00040503	5.12459e-09	0.000264724	0.000545337	36	NA	NA	NA	NA	NA	NA	NA	NA	NA	NA	NA	NA	NA	NA	NA	NA	NA	NA	NA	NA	NA	NA	NA	NA	NA	NA	NA	NA	NA	NA	NA	NA	NA	NA	NA	NA	NA	NA	NA	NA	NA	NA	NA
1955	58	0.000455918	5.77144e-09	0.00030702	0.000604816	40	NA	NA	NA	NA	NA	NA	NA	NA	NA	NA	NA	NA	NA	NA	NA	NA	NA	NA	NA	NA	NA	NA	NA	NA	NA	NA	NA	NA	NA	NA	NA	NA	NA	NA	NA	NA	NA	NA	NA	NA	NA	NA	NA
1955	59	0.000506879	6.42007e-09	0.000349836	0.000663921	48	0.0153918	0.00023728	-0.0147993	0.0455829	≤5	NA	NA	NA	NA	NA	NA	NA	NA	NA	NA	NA	NA	NA	NA	NA	NA	NA	NA	NA	NA	NA	NA	NA	NA	NA	NA	NA	NA	NA	NA	NA	NA	NA	NA	NA	NA	NA	NA
1955	60	0.000608944	7.72079e-09	0.000436726	0.000781162	50	NA	NA	NA	NA	NA	NA	NA	NA	NA	NA	NA	NA	NA	NA	NA	NA	NA	NA	NA	NA	NA	NA	NA	NA	NA	NA	NA	NA	NA	NA	NA	NA	NA	NA	NA	NA	NA	NA	NA	NA	NA	NA	NA
1955	61	0.000634493	8.04676e-09	0.000458677	0.000810309	52	NA	NA	NA	NA	NA	NA	NA	NA	NA	NA	NA	NA	NA	NA	NA	NA	NA	NA	NA	NA	NA	NA	NA	NA	NA	NA	NA	NA	NA	NA	NA	NA	NA	NA	NA	NA	NA	NA	NA	NA	NA	NA	NA
1955	62	0.000660085	8.37382e-09	0.000480731	0.000839438	-	0.0310584	0.000475642	-0.0116868	0.0738037	≤5	NA	NA	NA	NA	NA	NA	NA	NA	NA	NA	NA	NA	NA	NA	NA	NA	NA	NA	NA	NA	NA	NA	NA	NA	NA	NA	NA	NA	NA	NA	NA	NA	NA	NA	NA	NA	NA	NA
1956	39	0	0	0	0	≤5	NA	NA	NA	NA	NA	NA	NA	NA	NA	NA	NA	NA	NA	NA	NA	NA	NA	NA	NA	NA	NA	NA	NA	NA	NA	NA	NA	NA	NA	NA	NA	NA	NA	NA	NA	NA	NA	NA	NA	NA	NA	NA	NA
1956	47	1.22395e-05	1.49806e-10	-1.17495e-05	3.62286e-05	≤5	NA	NA	NA	NA	NA	NA	NA	NA	NA	NA	NA	NA	NA	NA	NA	NA	NA	NA	NA	NA	NA	NA	NA	NA	NA	NA	NA	NA	NA	NA	NA	NA	NA	NA	NA	NA	NA	NA	NA	NA	NA	NA	NA
1956	48	3.71176e-05	4.59254e-10	-4.88485e-06	7.91201e-05	≤5	NA	NA	NA	NA	NA	NA	NA	NA	NA	NA	NA	NA	NA	NA	NA	NA	NA	NA	NA	NA	NA	NA	NA	NA	NA	NA	NA	NA	NA	NA	NA	NA	NA	NA	NA	NA	NA	NA	NA	NA	NA	NA	NA
1956	50	4.95765e-05	6.14468e-10	9.92044e-07	9.8161e-05	6	NA	NA	NA	NA	NA	NA	NA	NA	NA	NA	NA	NA	NA	NA	NA	NA	NA	NA	NA	NA	NA	NA	NA	NA	NA	NA	NA	NA	NA	NA	NA	NA	NA	NA	NA	NA	NA	NA	NA	NA	NA	NA	NA
1956	51	7.4574e-05	9.2687e-10	1.49038e-05	0.000134244	8	NA	NA	NA	NA	NA	NA	NA	NA	NA	NA	NA	NA	NA	NA	NA	NA	NA	NA	NA	NA	NA	NA	NA	NA	NA	NA	NA	NA	NA	NA	NA	NA	NA	NA	NA	NA	NA	NA	NA	NA	NA	NA	NA
1956	52	9.96114e-05	1.24025e-09	3.05868e-05	0.000168636	12	NA	NA	NA	NA	NA	NA	NA	NA	NA	NA	NA	NA	NA	NA	NA	NA	NA	NA	NA	NA	NA	NA	NA	NA	NA	NA	NA	NA	NA	NA	NA	NA	NA	NA	NA	NA	NA	NA	NA	NA	NA	NA	NA
1956	53	0.000149769	1.86906e-09	6.50349e-05	0.000234504	18	NA	NA	NA	NA	NA	NA	NA	NA	NA	NA	NA	NA	NA	NA	NA	NA	NA	NA	NA	NA	NA	NA	NA	NA	NA	NA	NA	NA	NA	NA	NA	NA	NA	NA	NA	NA	NA	NA	NA	NA	NA	NA	NA
1956	54	0.000225125	2.81512e-09	0.000121133	0.000329116	20	NA	NA	NA	NA	NA	NA	NA	NA	NA	NA	NA	NA	NA	NA	NA	NA	NA	NA	NA	NA	NA	NA	NA	NA	NA	NA	NA	NA	NA	NA	NA	NA	NA	NA	NA	NA	NA	NA	NA	NA	NA	NA	NA
1956	55	0.000250292	3.13168e-09	0.00014061	0.000359975	23	NA	NA	NA	NA	NA	NA	NA	NA	NA	NA	NA	NA	NA	NA	NA	NA	NA	NA	NA	NA	NA	NA	NA	NA	NA	NA	NA	NA	NA	NA	NA	NA	NA	NA	NA	NA	NA	NA	NA	NA	NA	NA	NA
1956	56	0.000288103	3.60798e-09	0.000170375	0.000405831	28	0	0	0	0	≤5	NA	NA	NA	NA	NA	NA	NA	NA	NA	NA	NA	NA	NA	NA	NA	NA	NA	NA	NA	NA	NA	NA	NA	NA	NA	NA	NA	NA	NA	NA	NA	NA	NA	NA	NA	NA	NA	NA
1956	57	0.000351237	4.40467e-09	0.000221159	0.000481315	36	NA	NA	NA	NA	NA	NA	NA	NA	NA	NA	NA	NA	NA	NA	NA	NA	NA	NA	NA	NA	NA	NA	NA	NA	NA	NA	NA	NA	NA	NA	NA	NA	NA	NA	NA	NA	NA	NA	NA	NA	NA	NA	NA
1956	58	0.000452421	5.68344e-09	0.000304662	0.00060018	42	NA	NA	NA	NA	NA	NA	NA	NA	NA	NA	NA	NA	NA	NA	NA	NA	NA	NA	NA	NA	NA	NA	NA	NA	NA	NA	NA	NA	NA	NA	NA	NA	NA	NA	NA	NA	NA	NA	NA	NA	NA	NA	NA
1956	59	0.000528445	6.64578e-09	0.000368666	0.000688225	45	NA	NA	NA	NA	NA	NA	NA	NA	NA	NA	NA	NA	NA	NA	NA	NA	NA	NA	NA	NA	NA	NA	NA	NA	NA	NA	NA	NA	NA	NA	NA	NA	NA	NA	NA	NA	NA	NA	NA	NA	NA	NA	NA
1956	60	0.000566527	7.12866e-09	0.000401044	0.000732009	46	NA	NA	NA	NA	NA	NA	NA	NA	NA	NA	NA	NA	NA	NA	NA	NA	NA	NA	NA	NA	NA	NA	NA	NA	NA	NA	NA	NA	NA	NA	NA	NA	NA	NA	NA	NA	NA	NA	NA	NA	NA	NA	NA
1956	61	0.000579239	7.29009e-09	0.000411894	0.000746585	-	0.0139109	0.000193799	-0.013374	0.0411959	≤5	NA	NA	NA	NA	NA	NA	NA	NA	NA	NA	NA	NA	NA	NA	NA	NA	NA	NA	NA	NA	NA	NA	NA	NA	NA	NA	NA	NA	NA	NA	NA	NA	NA	NA	NA	NA	NA	NA
1957	40	0	0	0	0	≤5	NA	NA	NA	NA	NA	NA	NA	NA	NA	NA	NA	NA	NA	NA	NA	NA	NA	NA	NA	NA	NA	NA	NA	NA	NA	NA	NA	NA	NA	NA	NA	NA	NA	NA	NA	NA	NA	NA	NA	NA	NA	NA	NA
1957	49	1.23794e-05	1.53251e-10	-1.18838e-05	3.66427e-05	≤5	NA	NA	NA	NA	NA	NA	NA	NA	NA	NA	NA	NA	NA	NA	NA	NA	NA	NA	NA	NA	NA	NA	NA	NA	NA	NA	NA	NA	NA	NA	NA	NA	NA	NA	NA	NA	NA	NA	NA	NA	NA	NA	NA
1957	50	3.75548e-05	4.70138e-10	-4.94246e-06	8.00521e-05	6	NA	NA	NA	NA	NA	NA	NA	NA	NA	NA	NA	NA	NA	NA	NA	NA	NA	NA	NA	NA	NA	NA	NA	NA	NA	NA	NA	NA	NA	NA	NA	NA	NA	NA	NA	NA	NA	NA	NA	NA	NA	NA	NA
1957	51	7.53849e-05	9.47129e-10	1.50661e-05	0.000135704	14	NA	NA	NA	NA	NA	NA	NA	NA	NA	NA	NA	NA	NA	NA	NA	NA	NA	NA	NA	NA	NA	NA	NA	NA	NA	NA	NA	NA	NA	NA	NA	NA	NA	NA	NA	NA	NA	NA	NA	NA	NA	NA	NA
1957	52	0.000176455	2.22371e-09	8.40301e-05	0.000268879	17	NA	NA	NA	NA	NA	NA	NA	NA	NA	NA	NA	NA	NA	NA	NA	NA	NA	NA	NA	NA	NA	NA	NA	NA	NA	NA	NA	NA	NA	NA	NA	NA	NA	NA	NA	NA	NA	NA	NA	NA	NA	NA	NA
1957	53	0.00021443	2.70424e-09	0.000112507	0.000316352	24	NA	NA	NA	NA	NA	NA	NA	NA	NA	NA	NA	NA	NA	NA	NA	NA	NA	NA	NA	NA	NA	NA	NA	NA	NA	NA	NA	NA	NA	NA	NA	NA	NA	NA	NA	NA	NA	NA	NA	NA	NA	NA	NA
1957	54	0.000303239	3.83039e-09	0.000181936	0.000424541	30	NA	NA	NA	NA	NA	NA	NA	NA	NA	NA	NA	NA	NA	NA	NA	NA	NA	NA	NA	NA	NA	NA	NA	NA	NA	NA	NA	NA	NA	NA	NA	NA	NA	NA	NA	NA	NA	NA	NA	NA	NA	NA	NA
1957	55	0.000379506	4.79917e-09	0.000243727	0.000515284	38	NA	NA	NA	NA	NA	NA	NA	NA	NA	NA	NA	NA	NA	NA	NA	NA	NA	NA	NA	NA	NA	NA	NA	NA	NA	NA	NA	NA	NA	NA	NA	NA	NA	NA	NA	NA	NA	NA	NA	NA	NA	NA	NA
1957	56	0.000481381	6.0954e-09	0.000328361	0.000634402	51	NA	NA	NA	NA	NA	NA	NA	NA	NA	NA	NA	NA	NA	NA	NA	NA	NA	NA	NA	NA	NA	NA	NA	NA	NA	NA	NA	NA	NA	NA	NA	NA	NA	NA	NA	NA	NA	NA	NA	NA	NA	NA	NA
1957	57	0.000647233	8.20894e-09	0.000469654	0.000824812	59	NA	NA	NA	NA	NA	NA	NA	NA	NA	NA	NA	NA	NA	NA	NA	NA	NA	NA	NA	NA	NA	NA	NA	NA	NA	NA	NA	NA	NA	NA	NA	NA	NA	NA	NA	NA	NA	NA	NA	NA	NA	NA	NA
1957	58	0.000749482	9.51401e-09	0.000558308	0.000940657	66	NA	NA	NA	NA	NA	NA	NA	NA	NA	NA	NA	NA	NA	NA	NA	NA	NA	NA	NA	NA	NA	NA	NA	NA	NA	NA	NA	NA	NA	NA	NA	NA	NA	NA	NA	NA	NA	NA	NA	NA	NA	NA	NA
1957	59	0.000839108	1.06598e-08	0.00063675	0.00104147	72	NA	NA	NA	NA	NA	NA	NA	NA	NA	NA	NA	NA	NA	NA	NA	NA	NA	NA	NA	NA	NA	NA	NA	NA	NA	NA	NA	NA	NA	NA	NA	NA	NA	NA	NA	NA	NA	NA	NA	NA	NA	NA	NA
1957	60	0.000916086	1.16456e-08	0.000704576	0.00112759	-	NA	NA	NA	NA	NA	NA	NA	NA	NA	NA	NA	NA	NA	NA	NA	NA	NA	NA	NA	NA	NA	NA	NA	NA	NA	NA	NA	NA	NA	NA	NA	NA	NA	NA	NA	NA	NA	NA	NA	NA	NA	NA	NA
1958	36	0	0	0	0	≤5	NA	NA	NA	NA	NA	NA	NA	NA	NA	NA	NA	NA	NA	NA	NA	NA	NA	NA	NA	NA	NA	NA	NA	NA	NA	NA	NA	NA	NA	NA	NA	NA	NA	NA	NA	NA	NA	NA	NA	NA	NA	NA	NA
1958	39	1.2217e-05	1.49255e-10	-1.17279e-05	3.61619e-05	≤5	NA	NA	NA	NA	NA	NA	NA	NA	NA	NA	NA	NA	NA	NA	NA	NA	NA	NA	NA	NA	NA	NA	NA	NA	NA	NA	NA	NA	NA	NA	NA	NA	NA	NA	NA	NA	NA	NA	NA	NA	NA	NA	NA
1958	46	2.45191e-05	3.00592e-10	-9.462e-06	5.85001e-05	≤5	NA	NA	NA	NA	NA	NA	NA	NA	NA	NA	NA	NA	NA	NA	NA	NA	NA	NA	NA	NA	NA	NA	NA	NA	NA	NA	NA	NA	NA	NA	NA	NA	NA	NA	NA	NA	NA	NA	NA	NA	NA	NA	NA
1958	47	4.95181e-05	6.13049e-10	9.89719e-07	9.80464e-05	≤5	NA	NA	NA	NA	NA	NA	NA	NA	NA	NA	NA	NA	NA	NA	NA	NA	NA	NA	NA	NA	NA	NA	NA	NA	NA	NA	NA	NA	NA	NA	NA	NA	NA	NA	NA	NA	NA	NA	NA	NA	NA	NA	NA
1958	48	6.20422e-05	7.69886e-10	7.65939e-06	0.000116425	8	NA	NA	NA	NA	NA	NA	NA	NA	NA	NA	NA	NA	NA	NA	NA	NA	NA	NA	NA	NA	NA	NA	NA	NA	NA	NA	NA	NA	NA	NA	NA	NA	NA	NA	NA	NA	NA	NA	NA	NA	NA	NA	NA
1958	49	9.96784e-05	1.24198e-09	3.06059e-05	0.000168751	15	NA	NA	NA	NA	NA	NA	NA	NA	NA	NA	NA	NA	NA	NA	NA	NA	NA	NA	NA	NA	NA	NA	NA	NA	NA	NA	NA	NA	NA	NA	NA	NA	NA	NA	NA	NA	NA	NA	NA	NA	NA	NA	NA
1958	50	0.000187647	2.34718e-09	9.26916e-05	0.000282603	22	NA	NA	NA	NA	NA	NA	NA	NA	NA	NA	NA	NA	NA	NA	NA	NA	NA	NA	NA	NA	NA	NA	NA	NA	NA	NA	NA	NA	NA	NA	NA	NA	NA	NA	NA	NA	NA	NA	NA	NA	NA	NA	NA
1958	51	0.000275793	3.45664e-09	0.000160561	0.000391026	31	NA	NA	NA	NA	NA	NA	NA	NA	NA	NA	NA	NA	NA	NA	NA	NA	NA	NA	NA	NA	NA	NA	NA	NA	NA	NA	NA	NA	NA	NA	NA	NA	NA	NA	NA	NA	NA	NA	NA	NA	NA	NA	NA
1958	52	0.000389395	4.88964e-09	0.000252343	0.000526448	34	NA	NA	NA	NA	NA	NA	NA	NA	NA	NA	NA	NA	NA	NA	NA	NA	NA	NA	NA	NA	NA	NA	NA	NA	NA	NA	NA	NA	NA	NA	NA	NA	NA	NA	NA	NA	NA	NA	NA	NA	NA	NA	NA
1958	53	0.000427335	5.36906e-09	0.000283721	0.000570949	42	NA	NA	NA	NA	NA	NA	NA	NA	NA	NA	NA	NA	NA	NA	NA	NA	NA	NA	NA	NA	NA	NA	NA	NA	NA	NA	NA	NA	NA	NA	NA	NA	NA	NA	NA	NA	NA	NA	NA	NA	NA	NA	NA
1958	54	0.000528698	6.65217e-09	0.000368842	0.000688554	49	NA	NA	NA	NA	NA	NA	NA	NA	NA	NA	NA	NA	NA	NA	NA	NA	NA	NA	NA	NA	NA	NA	NA	NA	NA	NA	NA	NA	NA	NA	NA	NA	NA	NA	NA	NA	NA	NA	NA	NA	NA	NA	NA
1958	55	0.000617554	7.77881e-09	0.00044469	0.000790418	56	NA	NA	NA	NA	NA	NA	NA	NA	NA	NA	NA	NA	NA	NA	NA	NA	NA	NA	NA	NA	NA	NA	NA	NA	NA	NA	NA	NA	NA	NA	NA	NA	NA	NA	NA	NA	NA	NA	NA	NA	NA	NA	NA
1958	56	0.00070658	8.90955e-09	0.000521578	0.000891582	62	NA	NA	NA	NA	NA	NA	NA	NA	NA	NA	NA	NA	NA	NA	NA	NA	NA	NA	NA	NA	NA	NA	NA	NA	NA	NA	NA	NA	NA	NA	NA	NA	NA	NA	NA	NA	NA	NA	NA	NA	NA	NA	NA
1958	57	0.000783032	9.88228e-09	0.000588193	0.000977871	71	NA	NA	NA	NA	NA	NA	NA	NA	NA	NA	NA	NA	NA	NA	NA	NA	NA	NA	NA	NA	NA	NA	NA	NA	NA	NA	NA	NA	NA	NA	NA	NA	NA	NA	NA	NA	NA	NA	NA	NA	NA	NA	NA
1958	58	0.000897926	1.13466e-08	0.00068915	0.0011067	77	NA	NA	NA	NA	NA	NA	NA	NA	NA	NA	NA	NA	NA	NA	NA	NA	NA	NA	NA	NA	NA	NA	NA	NA	NA	NA	NA	NA	NA	NA	NA	NA	NA	NA	NA	NA	NA	NA	NA	NA	NA	NA	NA
1958	59	0.000974662	1.23262e-08	0.000757061	0.00119226	-	NA	NA	NA	NA	NA	NA	NA	NA	NA	NA	NA	NA	NA	NA	NA	NA	NA	NA	NA	NA	NA	NA	NA	NA	NA	NA	NA	NA	NA	NA	NA	NA	NA	NA	NA	NA	NA	NA	NA	NA	NA	NA	NA
1959	46	0	0	0	0	≤5	NA	NA	NA	NA	NA	NA	NA	NA	NA	NA	NA	NA	NA	NA	NA	NA	NA	NA	NA	NA	NA	NA	NA	NA	NA	NA	NA	NA	NA	NA	NA	NA	NA	NA	NA	NA	NA	NA	NA	NA	NA	NA	NA
1959	47	2.51494e-05	3.16242e-10	-9.70504e-06	6.00039e-05	≤5	NA	NA	NA	NA	NA	NA	NA	NA	NA	NA	NA	NA	NA	NA	NA	NA	NA	NA	NA	NA	NA	NA	NA	NA	NA	NA	NA	NA	NA	NA	NA	NA	NA	NA	NA	NA	NA	NA	NA	NA	NA	NA	NA
1959	48	3.77505e-05	4.75022e-10	-4.96692e-06	8.04679e-05	9	NA	NA	NA	NA	NA	NA	NA	NA	NA	NA	NA	NA	NA	NA	NA	NA	NA	NA	NA	NA	NA	NA	NA	NA	NA	NA	NA	NA	NA	NA	NA	NA	NA	NA	NA	NA	NA	NA	NA	NA	NA	NA	NA
1959	49	0.000113507	1.43141e-09	3.93542e-05	0.00018766	15	NA	NA	NA	NA	NA	NA	NA	NA	NA	NA	NA	NA	NA	NA	NA	NA	NA	NA	NA	NA	NA	NA	NA	NA	NA	NA	NA	NA	NA	NA	NA	NA	NA	NA	NA	NA	NA	NA	NA	NA	NA	NA	NA
1959	50	0.00018941	2.39132e-09	9.35651e-05	0.000285254	23	NA	NA	NA	NA	NA	NA	NA	NA	NA	NA	NA	NA	NA	NA	NA	NA	NA	NA	NA	NA	NA	NA	NA	NA	NA	NA	NA	NA	NA	NA	NA	NA	NA	NA	NA	NA	NA	NA	NA	NA	NA	NA	NA
1959	51	0.000290843	3.67681e-09	0.000171997	0.000409689	35	NA	NA	NA	NA	NA	NA	NA	NA	NA	NA	NA	NA	NA	NA	NA	NA	NA	NA	NA	NA	NA	NA	NA	NA	NA	NA	NA	NA	NA	NA	NA	NA	NA	NA	NA	NA	NA	NA	NA	NA	NA	NA	NA
1959	52	0.000443354	5.6137e-09	0.000296504	0.000590203	46	NA	NA	NA	NA	NA	NA	NA	NA	NA	NA	NA	NA	NA	NA	NA	NA	NA	NA	NA	NA	NA	NA	NA	NA	NA	NA	NA	NA	NA	NA	NA	NA	NA	NA	NA	NA	NA	NA	NA	NA	NA	NA	NA
1959	53	0.000583511	7.39773e-09	0.000414935	0.000752088	53	NA	NA	NA	NA	NA	NA	NA	NA	NA	NA	NA	NA	NA	NA	NA	NA	NA	NA	NA	NA	NA	NA	NA	NA	NA	NA	NA	NA	NA	NA	NA	NA	NA	NA	NA	NA	NA	NA	NA	NA	NA	NA	NA
1959	54	0.000672867	8.53695e-09	0.000491775	0.000853959	63	NA	NA	NA	NA	NA	NA	NA	NA	NA	NA	NA	NA	NA	NA	NA	NA	NA	NA	NA	NA	NA	NA	NA	NA	NA	NA	NA	NA	NA	NA	NA	NA	NA	NA	NA	NA	NA	NA	NA	NA	NA	NA	NA
1959	55	0.000800796	1.01711e-08	0.000603129	0.000998462	74	NA	NA	NA	NA	NA	NA	NA	NA	NA	NA	NA	NA	NA	NA	NA	NA	NA	NA	NA	NA	NA	NA	NA	NA	NA	NA	NA	NA	NA	NA	NA	NA	NA	NA	NA	NA	NA	NA	NA	NA	NA	NA	NA
1959	56	0.00094177	1.19747e-08	0.000727293	0.00115625	79	NA	NA	NA	NA	NA	NA	NA	NA	NA	NA	NA	NA	NA	NA	NA	NA	NA	NA	NA	NA	NA	NA	NA	NA	NA	NA	NA	NA	NA	NA	NA	NA	NA	NA	NA	NA	NA	NA	NA	NA	NA	NA	NA
1959	57	0.00100599	1.27981e-08	0.000784266	0.00122772	84	NA	NA	NA	NA	NA	NA	NA	NA	NA	NA	NA	NA	NA	NA	NA	NA	NA	NA	NA	NA	NA	NA	NA	NA	NA	NA	NA	NA	NA	NA	NA	NA	NA	NA	NA	NA	NA	NA	NA	NA	NA	NA	NA
1959	58	0.00107034	1.36245e-08	0.000841566	0.00129912	-	NA	NA	NA	NA	NA	NA	NA	NA	NA	NA	NA	NA	NA	NA	NA	NA	NA	NA	NA	NA	NA	NA	NA	NA	NA	NA	NA	NA	NA	NA	NA	NA	NA	NA	NA	NA	NA	NA	NA	NA	NA	NA	NA
1960	40	0	0	0	0	≤5	NA	NA	NA	NA	NA	NA	NA	NA	NA	NA	NA	NA	NA	NA	NA	NA	NA	NA	NA	NA	NA	NA	NA	NA	NA	NA	NA	NA	NA	NA	NA	NA	NA	NA	NA	NA	NA	NA	NA	NA	NA	NA	NA
1960	44	1.19505e-05	1.42816e-10	-1.14721e-05	3.53732e-05	≤5	NA	NA	NA	NA	NA	NA	NA	NA	NA	NA	NA	NA	NA	NA	NA	NA	NA	NA	NA	NA	NA	NA	NA	NA	NA	NA	NA	NA	NA	NA	NA	NA	NA	NA	NA	NA	NA	NA	NA	NA	NA	NA	NA
1960	45	3.60718e-05	4.33723e-10	-4.74643e-06	7.68901e-05	9	NA	NA	NA	NA	NA	NA	NA	NA	NA	NA	NA	NA	NA	NA	NA	NA	NA	NA	NA	NA	NA	NA	NA	NA	NA	NA	NA	NA	NA	NA	NA	NA	NA	NA	NA	NA	NA	NA	NA	NA	NA	NA	NA
1960	46	0.000108581	1.30987e-09	3.76457e-05	0.000179516	14	NA	NA	NA	NA	NA	NA	NA	NA	NA	NA	NA	NA	NA	NA	NA	NA	NA	NA	NA	NA	NA	NA	NA	NA	NA	NA	NA	NA	NA	NA	NA	NA	NA	NA	NA	NA	NA	NA	NA	NA	NA	NA	NA
1960	47	0.000169134	2.04302e-09	8.05444e-05	0.000257724	20	NA	NA	NA	NA	NA	NA	NA	NA	NA	NA	NA	NA	NA	NA	NA	NA	NA	NA	NA	NA	NA	NA	NA	NA	NA	NA	NA	NA	NA	NA	NA	NA	NA	NA	NA	NA	NA	NA	NA	NA	NA	NA	NA
1960	48	0.00024197	2.92685e-09	0.000135936	0.000348005	32	0	0	0	0	≤5	NA	NA	NA	NA	NA	NA	NA	NA	NA	NA	NA	NA	NA	NA	NA	NA	NA	NA	NA	NA	NA	NA	NA	NA	NA	NA	NA	NA	NA	NA	NA	NA	NA	NA	NA	NA	NA	NA
1960	49	0.000387991	4.70259e-09	0.000253586	0.000522397	39	NA	NA	NA	NA	NA	NA	NA	NA	NA	NA	NA	NA	NA	NA	NA	NA	NA	NA	NA	NA	NA	NA	NA	NA	NA	NA	NA	NA	NA	NA	NA	NA	NA	NA	NA	NA	NA	NA	NA	NA	NA	NA	NA
1960	50	0.000473375	5.7432e-09	0.000324841	0.000621909	47	NA	NA	NA	NA	NA	NA	NA	NA	NA	NA	NA	NA	NA	NA	NA	NA	NA	NA	NA	NA	NA	NA	NA	NA	NA	NA	NA	NA	NA	NA	NA	NA	NA	NA	NA	NA	NA	NA	NA	NA	NA	NA	NA
1960	51	0.000571167	6.93737e-09	0.00040792	0.000734414	58	NA	NA	NA	NA	NA	NA	NA	NA	NA	NA	NA	NA	NA	NA	NA	NA	NA	NA	NA	NA	NA	NA	NA	NA	NA	NA	NA	NA	NA	NA	NA	NA	NA	NA	NA	NA	NA	NA	NA	NA	NA	NA	NA
1960	52	0.00070593	8.58629e-09	0.000524315	0.000887544	64	NA	NA	NA	NA	NA	NA	NA	NA	NA	NA	NA	NA	NA	NA	NA	NA	NA	NA	NA	NA	NA	NA	NA	NA	NA	NA	NA	NA	NA	NA	NA	NA	NA	NA	NA	NA	NA	NA	NA	NA	NA	NA	NA
1960	53	0.000779621	9.49002e-09	0.000588687	0.000970554	80	NA	NA	NA	NA	NA	NA	NA	NA	NA	NA	NA	NA	NA	NA	NA	NA	NA	NA	NA	NA	NA	NA	NA	NA	NA	NA	NA	NA	NA	NA	NA	NA	NA	NA	NA	NA	NA	NA	NA	NA	NA	NA	NA
1960	54	0.000976506	1.19086e-08	0.000762623	0.00119039	92	NA	NA	NA	NA	NA	NA	NA	NA	NA	NA	NA	NA	NA	NA	NA	NA	NA	NA	NA	NA	NA	NA	NA	NA	NA	NA	NA	NA	NA	NA	NA	NA	NA	NA	NA	NA	NA	NA	NA	NA	NA	NA	NA
1960	55	0.00112451	1.37301e-08	0.000894846	0.00135417	98	NA	NA	NA	NA	NA	NA	NA	NA	NA	NA	NA	NA	NA	NA	NA	NA	NA	NA	NA	NA	NA	NA	NA	NA	NA	NA	NA	NA	NA	NA	NA	NA	NA	NA	NA	NA	NA	NA	NA	NA	NA	NA	NA
1960	56	0.00119866	1.46445e-08	0.000961477	0.00143585	106	NA	NA	NA	NA	NA	NA	NA	NA	NA	NA	NA	NA	NA	NA	NA	NA	NA	NA	NA	NA	NA	NA	NA	NA	NA	NA	NA	NA	NA	NA	NA	NA	NA	NA	NA	NA	NA	NA	NA	NA	NA	NA	NA
1960	57	0.00129777	1.58692e-08	0.00105086	0.00154467	-	0.00543606	2.95562e-05	-0.00521939	0.0160915	≤5	NA	NA	NA	NA	NA	NA	NA	NA	NA	NA	NA	NA	NA	NA	NA	NA	NA	NA	NA	NA	NA	NA	NA	NA	NA	NA	NA	NA	NA	NA	NA	NA	NA	NA	NA	NA	NA	NA
1961	38	0	0	0	0	≤5	NA	NA	NA	NA	NA	NA	NA	NA	NA	NA	NA	NA	NA	NA	NA	NA	NA	NA	NA	NA	NA	NA	NA	NA	NA	NA	NA	NA	NA	NA	NA	NA	NA	NA	NA	NA	NA	NA	NA	NA	NA	NA	NA
1961	39	2.38086e-05	2.8342e-10	-9.18762e-06	5.68047e-05	≤5	NA	NA	NA	NA	NA	NA	NA	NA	NA	NA	NA	NA	NA	NA	NA	NA	NA	NA	NA	NA	NA	NA	NA	NA	NA	NA	NA	NA	NA	NA	NA	NA	NA	NA	NA	NA	NA	NA	NA	NA	NA	NA	NA
1961	40	3.57523e-05	4.26066e-10	-4.70406e-06	7.62086e-05	≤5	NA	NA	NA	NA	NA	NA	NA	NA	NA	NA	NA	NA	NA	NA	NA	NA	NA	NA	NA	NA	NA	NA	NA	NA	NA	NA	NA	NA	NA	NA	NA	NA	NA	NA	NA	NA	NA	NA	NA	NA	NA	NA	NA
1961	41	4.77319e-05	5.69568e-10	9.56168e-07	9.45077e-05	6	NA	NA	NA	NA	NA	NA	NA	NA	NA	NA	NA	NA	NA	NA	NA	NA	NA	NA	NA	NA	NA	NA	NA	NA	NA	NA	NA	NA	NA	NA	NA	NA	NA	NA	NA	NA	NA	NA	NA	NA	NA	NA	NA
1961	42	7.1756e-05	8.58115e-10	1.43416e-05	0.00012917	8	NA	NA	NA	NA	NA	NA	NA	NA	NA	NA	NA	NA	NA	NA	NA	NA	NA	NA	NA	NA	NA	NA	NA	NA	NA	NA	NA	NA	NA	NA	NA	NA	NA	NA	NA	NA	NA	NA	NA	NA	NA	NA	NA
1961	44	9.58402e-05	1.14809e-09	2.94297e-05	0.000162251	10	NA	NA	NA	NA	NA	NA	NA	NA	NA	NA	NA	NA	NA	NA	NA	NA	NA	NA	NA	NA	NA	NA	NA	NA	NA	NA	NA	NA	NA	NA	NA	NA	NA	NA	NA	NA	NA	NA	NA	NA	NA	NA	NA
1961	45	0.00012004	1.44085e-09	4.56426e-05	0.000194437	19	NA	NA	NA	NA	NA	NA	NA	NA	NA	NA	NA	NA	NA	NA	NA	NA	NA	NA	NA	NA	NA	NA	NA	NA	NA	NA	NA	NA	NA	NA	NA	NA	NA	NA	NA	NA	NA	NA	NA	NA	NA	NA	NA
1961	46	0.000229185	2.76404e-09	0.000126142	0.000332229	34	0	0	0	0	≤5	NA	NA	NA	NA	NA	NA	NA	NA	NA	NA	NA	NA	NA	NA	NA	NA	NA	NA	NA	NA	NA	NA	NA	NA	NA	NA	NA	NA	NA	NA	NA	NA	NA	NA	NA	NA	NA	NA
1961	47	0.000411445	4.97722e-09	0.00027317	0.000549719	48	NA	NA	NA	NA	NA	NA	NA	NA	NA	NA	NA	NA	NA	NA	NA	NA	NA	NA	NA	NA	NA	NA	NA	NA	NA	NA	NA	NA	NA	NA	NA	NA	NA	NA	NA	NA	NA	NA	NA	NA	NA	NA	NA
1961	48	0.000581926	7.05118e-09	0.000417345	0.000746507	59	NA	NA	NA	NA	NA	NA	NA	NA	NA	NA	NA	NA	NA	NA	NA	NA	NA	NA	NA	NA	NA	NA	NA	NA	NA	NA	NA	NA	NA	NA	NA	NA	NA	NA	NA	NA	NA	NA	NA	NA	NA	NA	NA
1961	49	0.000716213	8.68844e-09	0.000533521	0.000898905	72	0.00526982	2.77796e-05	-0.00506044	0.0156001	≤5	NA	NA	NA	NA	NA	NA	NA	NA	NA	NA	NA	NA	NA	NA	NA	NA	NA	NA	NA	NA	NA	NA	NA	NA	NA	NA	NA	NA	NA	NA	NA	NA	NA	NA	NA	NA	NA	NA
1961	50	0.00087534	1.06332e-08	0.000673234	0.00107745	84	NA	NA	NA	NA	NA	NA	NA	NA	NA	NA	NA	NA	NA	NA	NA	NA	NA	NA	NA	NA	NA	NA	NA	NA	NA	NA	NA	NA	NA	NA	NA	NA	NA	NA	NA	NA	NA	NA	NA	NA	NA	NA	NA
1961	51	0.00102256	1.2436e-08	0.000803994	0.00124113	95	NA	NA	NA	NA	NA	NA	NA	NA	NA	NA	NA	NA	NA	NA	NA	NA	NA	NA	NA	NA	NA	NA	NA	NA	NA	NA	NA	NA	NA	NA	NA	NA	NA	NA	NA	NA	NA	NA	NA	NA	NA	NA	NA
1961	52	0.00115784	1.40961e-08	0.000925141	0.00139054	103	NA	NA	NA	NA	NA	NA	NA	NA	NA	NA	NA	NA	NA	NA	NA	NA	NA	NA	NA	NA	NA	NA	NA	NA	NA	NA	NA	NA	NA	NA	NA	NA	NA	NA	NA	NA	NA	NA	NA	NA	NA	NA	NA
1961	53	0.00125648	1.53093e-08	0.00101397	0.00149898	124	NA	NA	NA	NA	NA	NA	NA	NA	NA	NA	NA	NA	NA	NA	NA	NA	NA	NA	NA	NA	NA	NA	NA	NA	NA	NA	NA	NA	NA	NA	NA	NA	NA	NA	NA	NA	NA	NA	NA	NA	NA	NA	NA
1961	54	0.00151599	1.85075e-08	0.00124935	0.00178263	134	NA	NA	NA	NA	NA	NA	NA	NA	NA	NA	NA	NA	NA	NA	NA	NA	NA	NA	NA	NA	NA	NA	NA	NA	NA	NA	NA	NA	NA	NA	NA	NA	NA	NA	NA	NA	NA	NA	NA	NA	NA	NA	NA
1961	55	0.00163983	2.00364e-08	0.0013624	0.00191726	136	NA	NA	NA	NA	NA	NA	NA	NA	NA	NA	NA	NA	NA	NA	NA	NA	NA	NA	NA	NA	NA	NA	NA	NA	NA	NA	NA	NA	NA	NA	NA	NA	NA	NA	NA	NA	NA	NA	NA	NA	NA	NA	NA
1961	56	0.00166466	2.03437e-08	0.00138511	0.00194421	-	0.0105396	5.52646e-05	-0.00403077	0.02511	≤5	NA	NA	NA	NA	NA	NA	NA	NA	NA	NA	NA	NA	NA	NA	NA	NA	NA	NA	NA	NA	NA	NA	NA	NA	NA	NA	NA	NA	NA	NA	NA	NA	NA	NA	NA	NA	NA	NA
1962	34	0	0	0	0	≤5	NA	NA	NA	NA	NA	NA	NA	NA	NA	NA	NA	NA	NA	NA	NA	NA	NA	NA	NA	NA	NA	NA	NA	NA	NA	NA	NA	NA	NA	NA	NA	NA	NA	NA	NA	NA	NA	NA	NA	NA	NA	NA	NA
1962	37	1.14734e-05	1.31639e-10	-1.10141e-05	3.39609e-05	≤5	NA	NA	NA	NA	NA	NA	NA	NA	NA	NA	NA	NA	NA	NA	NA	NA	NA	NA	NA	NA	NA	NA	NA	NA	NA	NA	NA	NA	NA	NA	NA	NA	NA	NA	NA	NA	NA	NA	NA	NA	NA	NA	NA
1962	40	2.3063e-05	2.65956e-10	-8.90034e-06	5.50264e-05	≤5	NA	NA	NA	NA	NA	NA	NA	NA	NA	NA	NA	NA	NA	NA	NA	NA	NA	NA	NA	NA	NA	NA	NA	NA	NA	NA	NA	NA	NA	NA	NA	NA	NA	NA	NA	NA	NA	NA	NA	NA	NA	NA	NA
1962	41	3.4765e-05	4.02885e-10	-4.5754e-06	7.41053e-05	≤5	NA	NA	NA	NA	NA	NA	NA	NA	NA	NA	NA	NA	NA	NA	NA	NA	NA	NA	NA	NA	NA	NA	NA	NA	NA	NA	NA	NA	NA	NA	NA	NA	NA	NA	NA	NA	NA	NA	NA	NA	NA	NA	NA
1962	42	5.82364e-05	6.78316e-10	7.1901e-06	0.000109283	7	NA	NA	NA	NA	NA	NA	NA	NA	NA	NA	NA	NA	NA	NA	NA	NA	NA	NA	NA	NA	NA	NA	NA	NA	NA	NA	NA	NA	NA	NA	NA	NA	NA	NA	NA	NA	NA	NA	NA	NA	NA	NA	NA
1962	44	8.17739e-05	9.55288e-10	2.11958e-05	0.000142352	11	NA	NA	NA	NA	NA	NA	NA	NA	NA	NA	NA	NA	NA	NA	NA	NA	NA	NA	NA	NA	NA	NA	NA	NA	NA	NA	NA	NA	NA	NA	NA	NA	NA	NA	NA	NA	NA	NA	NA	NA	NA	NA	NA
1962	45	0.000129082	1.51469e-09	5.28021e-05	0.000205362	19	NA	NA	NA	NA	NA	NA	NA	NA	NA	NA	NA	NA	NA	NA	NA	NA	NA	NA	NA	NA	NA	NA	NA	NA	NA	NA	NA	NA	NA	NA	NA	NA	NA	NA	NA	NA	NA	NA	NA	NA	NA	NA	NA
1962	46	0.000223903	2.63819e-09	0.000123233	0.000324574	29	NA	NA	NA	NA	NA	NA	NA	NA	NA	NA	NA	NA	NA	NA	NA	NA	NA	NA	NA	NA	NA	NA	NA	NA	NA	NA	NA	NA	NA	NA	NA	NA	NA	NA	NA	NA	NA	NA	NA	NA	NA	NA	NA
1962	47	0.00034272	4.04915e-09	0.000218001	0.000467438	48	NA	NA	NA	NA	NA	NA	NA	NA	NA	NA	NA	NA	NA	NA	NA	NA	NA	NA	NA	NA	NA	NA	NA	NA	NA	NA	NA	NA	NA	NA	NA	NA	NA	NA	NA	NA	NA	NA	NA	NA	NA	NA	NA
1962	48	0.000569042	6.74262e-09	0.000408103	0.000729981	56	NA	NA	NA	NA	NA	NA	NA	NA	NA	NA	NA	NA	NA	NA	NA	NA	NA	NA	NA	NA	NA	NA	NA	NA	NA	NA	NA	NA	NA	NA	NA	NA	NA	NA	NA	NA	NA	NA	NA	NA	NA	NA	NA
1962	49	0.000664627	7.88328e-09	0.000490606	0.000838648	68	0	0	0	0	≤5	NA	NA	NA	NA	NA	NA	NA	NA	NA	NA	NA	NA	NA	NA	NA	NA	NA	NA	NA	NA	NA	NA	NA	NA	NA	NA	NA	NA	NA	NA	NA	NA	NA	NA	NA	NA	NA	NA
1962	50	0.000808356	9.60229e-09	0.000616297	0.00100042	80	NA	NA	NA	NA	NA	NA	NA	NA	NA	NA	NA	NA	NA	NA	NA	NA	NA	NA	NA	NA	NA	NA	NA	NA	NA	NA	NA	NA	NA	NA	NA	NA	NA	NA	NA	NA	NA	NA	NA	NA	NA	NA	NA
1962	51	0.000952416	1.13287e-08	0.000743804	0.00116103	95	NA	NA	NA	NA	NA	NA	NA	NA	NA	NA	NA	NA	NA	NA	NA	NA	NA	NA	NA	NA	NA	NA	NA	NA	NA	NA	NA	NA	NA	NA	NA	NA	NA	NA	NA	NA	NA	NA	NA	NA	NA	NA	NA
1962	52	0.00113299	1.34982e-08	0.000905283	0.00136071	111	0.00427763	1.83026e-05	-0.0041074	0.0126627	≤5	NA	NA	NA	NA	NA	NA	NA	NA	NA	NA	NA	NA	NA	NA	NA	NA	NA	NA	NA	NA	NA	NA	NA	NA	NA	NA	NA	NA	NA	NA	NA	NA	NA	NA	NA	NA	NA	NA
1962	53	0.0013261	1.58232e-08	0.00107956	0.00157265	125	NA	NA	NA	NA	NA	NA	NA	NA	NA	NA	NA	NA	NA	NA	NA	NA	NA	NA	NA	NA	NA	NA	NA	NA	NA	NA	NA	NA	NA	NA	NA	NA	NA	NA	NA	NA	NA	NA	NA	NA	NA	NA	NA
1962	54	0.00149546	1.78661e-08	0.00123348	0.00175744	132	0.00859524	3.67897e-05	-0.00329283	0.0204833	≤5	NA	NA	NA	NA	NA	NA	NA	NA	NA	NA	NA	NA	NA	NA	NA	NA	NA	NA	NA	NA	NA	NA	NA	NA	NA	NA	NA	NA	NA	NA	NA	NA	NA	NA	NA	NA	NA	NA
1962	55	0.00158036	1.88927e-08	0.00131096	0.00184976	-	0.0129544	5.54721e-05	-0.00164337	0.0275521	≤5	NA	NA	NA	NA	NA	NA	NA	NA	NA	NA	NA	NA	NA	NA	NA	NA	NA	NA	NA	NA	NA	NA	NA	NA	NA	NA	NA	NA	NA	NA	NA	NA	NA	NA	NA	NA	NA	NA
1963	37	0	0	0	0	≤5	NA	NA	NA	NA	NA	NA	NA	NA	NA	NA	NA	NA	NA	NA	NA	NA	NA	NA	NA	NA	NA	NA	NA	NA	NA	NA	NA	NA	NA	NA	NA	NA	NA	NA	NA	NA	NA	NA	NA	NA	NA	NA	NA
1963	40	1.09694e-05	1.20327e-10	-1.05302e-05	3.2469e-05	≤5	NA	NA	NA	NA	NA	NA	NA	NA	NA	NA	NA	NA	NA	NA	NA	NA	NA	NA	NA	NA	NA	NA	NA	NA	NA	NA	NA	NA	NA	NA	NA	NA	NA	NA	NA	NA	NA	NA	NA	NA	NA	NA	NA
1963	41	4.41867e-05	4.88107e-10	8.84887e-07	8.74884e-05	6	NA	NA	NA	NA	NA	NA	NA	NA	NA	NA	NA	NA	NA	NA	NA	NA	NA	NA	NA	NA	NA	NA	NA	NA	NA	NA	NA	NA	NA	NA	NA	NA	NA	NA	NA	NA	NA	NA	NA	NA	NA	NA	NA
1963	42	6.63847e-05	7.34459e-10	1.32679e-05	0.000119501	8	NA	NA	NA	NA	NA	NA	NA	NA	NA	NA	NA	NA	NA	NA	NA	NA	NA	NA	NA	NA	NA	NA	NA	NA	NA	NA	NA	NA	NA	NA	NA	NA	NA	NA	NA	NA	NA	NA	NA	NA	NA	NA	NA
1963	43	8.86357e-05	9.81978e-10	2.72173e-05	0.000150054	11	0	0	0	0	≤5	NA	NA	NA	NA	NA	NA	NA	NA	NA	NA	NA	NA	NA	NA	NA	NA	NA	NA	NA	NA	NA	NA	NA	NA	NA	NA	NA	NA	NA	NA	NA	NA	NA	NA	NA	NA	NA	NA
1963	44	0.000122102	1.35523e-09	4.99488e-05	0.000194255	21	NA	NA	NA	NA	NA	NA	NA	NA	NA	NA	NA	NA	NA	NA	NA	NA	NA	NA	NA	NA	NA	NA	NA	NA	NA	NA	NA	NA	NA	NA	NA	NA	NA	NA	NA	NA	NA	NA	NA	NA	NA	NA	NA
1963	45	0.000233963	2.6061e-09	0.000133907	0.000334019	36	0.00373145	1.39243e-05	-0.00358221	0.0110451	≤5	NA	NA	NA	NA	NA	NA	NA	NA	NA	NA	NA	NA	NA	NA	NA	NA	NA	NA	NA	NA	NA	NA	NA	NA	NA	NA	NA	NA	NA	NA	NA	NA	NA	NA	NA	NA	NA	NA
1963	46	0.000402225	4.4924e-09	0.000270858	0.000533593	55	0.0111943	4.14603e-05	-0.00142581	0.0238145	7	NA	NA	NA	NA	NA	NA	NA	NA	NA	NA	NA	NA	NA	NA	NA	NA	NA	NA	NA	NA	NA	NA	NA	NA	NA	NA	NA	NA	NA	NA	NA	NA	NA	NA	NA	NA	NA	NA
1963	47	0.000615928	6.89361e-09	0.000453197	0.000778659	78	NA	NA	NA	NA	NA	NA	NA	NA	NA	NA	NA	NA	NA	NA	NA	NA	NA	NA	NA	NA	NA	NA	NA	NA	NA	NA	NA	NA	NA	NA	NA	NA	NA	NA	NA	NA	NA	NA	NA	NA	NA	NA	NA
1963	48	0.000875356	9.81551e-09	0.000681176	0.00106954	98	0.0261201	9.52823e-05	0.0069884	0.0452519	9	NA	NA	NA	NA	NA	NA	NA	NA	NA	NA	NA	NA	NA	NA	NA	NA	NA	NA	NA	NA	NA	NA	NA	NA	NA	NA	NA	NA	NA	NA	NA	NA	NA	NA	NA	NA	NA	NA
1963	49	0.00110155	1.23687e-08	0.000883574	0.00131953	118	0.033583	0.000121569	0.0119727	0.0551933	10	NA	NA	NA	NA	NA	NA	NA	NA	NA	NA	NA	NA	NA	NA	NA	NA	NA	NA	NA	NA	NA	NA	NA	NA	NA	NA	NA	NA	NA	NA	NA	NA	NA	NA	NA	NA	NA	NA
1963	50	0.0013283	1.49333e-08	0.00108879	0.00156781	137	NA	NA	NA	NA	NA	NA	NA	NA	NA	NA	NA	NA	NA	NA	NA	NA	NA	NA	NA	NA	NA	NA	NA	NA	NA	NA	NA	NA	NA	NA	NA	NA	NA	NA	NA	NA	NA	NA	NA	NA	NA	NA	NA
1963	51	0.00154434	1.73827e-08	0.00128593	0.00180275	165	0.0373145	0.000134557	0.0145791	0.0600498	11	NA	NA	NA	NA	NA	NA	NA	NA	NA	NA	NA	NA	NA	NA	NA	NA	NA	NA	NA	NA	NA	NA	NA	NA	NA	NA	NA	NA	NA	NA	NA	NA	NA	NA	NA	NA	NA	NA
1963	52	0.00186357	2.10101e-08	0.00157948	0.00214766	175	NA	NA	NA	NA	NA	NA	NA	NA	NA	NA	NA	NA	NA	NA	NA	NA	NA	NA	NA	NA	NA	NA	NA	NA	NA	NA	NA	NA	NA	NA	NA	NA	NA	NA	NA	NA	NA	NA	NA	NA	NA	NA	NA
1963	53	0.00197788	2.23119e-08	0.00168512	0.00227065	186	NA	NA	NA	NA	NA	NA	NA	NA	NA	NA	NA	NA	NA	NA	NA	NA	NA	NA	NA	NA	NA	NA	NA	NA	NA	NA	NA	NA	NA	NA	NA	NA	NA	NA	NA	NA	NA	NA	NA	NA	NA	NA	NA
1963	54	0.00210399	2.37518e-08	0.00180193	0.00240605	-	0.0410459	0.00014744	0.0172471	0.0648448	-	NA	NA	NA	NA	NA	NA	NA	NA	NA	NA	NA	NA	NA	NA	NA	NA	NA	NA	NA	NA	NA	NA	NA	NA	NA	NA	NA	NA	NA	NA	NA	NA	NA	NA	NA	NA	NA	NA
1964	32	0	0	0	0	≤5	NA	NA	NA	NA	NA	NA	NA	NA	NA	NA	NA	NA	NA	NA	NA	NA	NA	NA	NA	NA	NA	NA	NA	NA	NA	NA	NA	NA	NA	NA	NA	NA	NA	NA	NA	NA	NA	NA	NA	NA	NA	NA	NA
1964	36	1.05761e-05	1.11853e-10	-1.01526e-05	3.13047e-05	≤5	NA	NA	NA	NA	NA	NA	NA	NA	NA	NA	NA	NA	NA	NA	NA	NA	NA	NA	NA	NA	NA	NA	NA	NA	NA	NA	NA	NA	NA	NA	NA	NA	NA	NA	NA	NA	NA	NA	NA	NA	NA	NA	NA
1964	38	3.2054e-05	3.42496e-10	-4.2184e-06	6.83263e-05	≤5	NA	NA	NA	NA	NA	NA	NA	NA	NA	NA	NA	NA	NA	NA	NA	NA	NA	NA	NA	NA	NA	NA	NA	NA	NA	NA	NA	NA	NA	NA	NA	NA	NA	NA	NA	NA	NA	NA	NA	NA	NA	NA	NA
1964	39	4.28751e-05	4.59586e-10	8.57496e-07	8.48928e-05	≤5	NA	NA	NA	NA	NA	NA	NA	NA	NA	NA	NA	NA	NA	NA	NA	NA	NA	NA	NA	NA	NA	NA	NA	NA	NA	NA	NA	NA	NA	NA	NA	NA	NA	NA	NA	NA	NA	NA	NA	NA	NA	NA	NA
1964	40	5.37274e-05	5.77347e-10	6.63325e-06	0.000100821	7	NA	NA	NA	NA	NA	NA	NA	NA	NA	NA	NA	NA	NA	NA	NA	NA	NA	NA	NA	NA	NA	NA	NA	NA	NA	NA	NA	NA	NA	NA	NA	NA	NA	NA	NA	NA	NA	NA	NA	NA	NA	NA	NA
1964	41	7.54995e-05	8.14331e-10	1.9569e-05	0.00013143	13	0	0	0	0	≤5	NA	NA	NA	NA	NA	NA	NA	NA	NA	NA	NA	NA	NA	NA	NA	NA	NA	NA	NA	NA	NA	NA	NA	NA	NA	NA	NA	NA	NA	NA	NA	NA	NA	NA	NA	NA	NA	NA
1964	42	0.000140998	1.5292e-09	6.43538e-05	0.000217643	21	0.00342478	1.17294e-05	-0.00328774	0.0101373	≤5	NA	NA	NA	NA	NA	NA	NA	NA	NA	NA	NA	NA	NA	NA	NA	NA	NA	NA	NA	NA	NA	NA	NA	NA	NA	NA	NA	NA	NA	NA	NA	NA	NA	NA	NA	NA	NA	NA
1964	43	0.000228572	2.48751e-09	0.000130819	0.000326325	33	0.00684956	2.33783e-05	-0.00262708	0.0163262	≤5	NA	NA	NA	NA	NA	NA	NA	NA	NA	NA	NA	NA	NA	NA	NA	NA	NA	NA	NA	NA	NA	NA	NA	NA	NA	NA	NA	NA	NA	NA	NA	NA	NA	NA	NA	NA	NA	NA
1964	44	0.000360279	3.93224e-09	0.000237375	0.000483184	51	NA	NA	NA	NA	NA	NA	NA	NA	NA	NA	NA	NA	NA	NA	NA	NA	NA	NA	NA	NA	NA	NA	NA	NA	NA	NA	NA	NA	NA	NA	NA	NA	NA	NA	NA	NA	NA	NA	NA	NA	NA	NA	NA
1964	45	0.000558377	6.11042e-09	0.000405168	0.000711586	73	NA	NA	NA	NA	NA	NA	NA	NA	NA	NA	NA	NA	NA	NA	NA	NA	NA	NA	NA	NA	NA	NA	NA	NA	NA	NA	NA	NA	NA	NA	NA	NA	NA	NA	NA	NA	NA	NA	NA	NA	NA	NA	NA
1964	46	0.000801277	8.78865e-09	0.000617535	0.000985019	88	NA	NA	NA	NA	NA	NA	NA	NA	NA	NA	NA	NA	NA	NA	NA	NA	NA	NA	NA	NA	NA	NA	NA	NA	NA	NA	NA	NA	NA	NA	NA	NA	NA	NA	NA	NA	NA	NA	NA	NA	NA	NA	NA
1964	47	0.00096741	1.06254e-08	0.000765377	0.00116944	108	NA	NA	NA	NA	NA	NA	NA	NA	NA	NA	NA	NA	NA	NA	NA	NA	NA	NA	NA	NA	NA	NA	NA	NA	NA	NA	NA	NA	NA	NA	NA	NA	NA	NA	NA	NA	NA	NA	NA	NA	NA	NA	NA
1964	48	0.0011895	1.30863e-08	0.000965285	0.00141371	132	NA	NA	NA	NA	NA	NA	NA	NA	NA	NA	NA	NA	NA	NA	NA	NA	NA	NA	NA	NA	NA	NA	NA	NA	NA	NA	NA	NA	NA	NA	NA	NA	NA	NA	NA	NA	NA	NA	NA	NA	NA	NA	NA
1964	49	0.00145679	1.60554e-08	0.00120844	0.00170513	151	NA	NA	NA	NA	NA	NA	NA	NA	NA	NA	NA	NA	NA	NA	NA	NA	NA	NA	NA	NA	NA	NA	NA	NA	NA	NA	NA	NA	NA	NA	NA	NA	NA	NA	NA	NA	NA	NA	NA	NA	NA	NA	NA
1964	50	0.00166897	1.84176e-08	0.00140298	0.00193496	175	0.0102743	3.49466e-05	-0.00131211	0.0218608	≤5	NA	NA	NA	NA	NA	NA	NA	NA	NA	NA	NA	NA	NA	NA	NA	NA	NA	NA	NA	NA	NA	NA	NA	NA	NA	NA	NA	NA	NA	NA	NA	NA	NA	NA	NA	NA	NA	NA
1964	51	0.00193769	2.14156e-08	0.00165086	0.00222451	192	NA	NA	NA	NA	NA	NA	NA	NA	NA	NA	NA	NA	NA	NA	NA	NA	NA	NA	NA	NA	NA	NA	NA	NA	NA	NA	NA	NA	NA	NA	NA	NA	NA	NA	NA	NA	NA	NA	NA	NA	NA	NA	NA
1964	52	0.00212857	2.35502e-08	0.00182779	0.00242934	202	0.0171728	5.81733e-05	0.0022239	0.0321217	6	NA	NA	NA	NA	NA	NA	NA	NA	NA	NA	NA	NA	NA	NA	NA	NA	NA	NA	NA	NA	NA	NA	NA	NA	NA	NA	NA	NA	NA	NA	NA	NA	NA	NA	NA	NA	NA	NA
1964	53	0.00224115	2.48123e-08	0.00193242	0.00254989	-	0.0206221	6.96626e-05	0.00426339	0.0369807	-	NA	NA	NA	NA	NA	NA	NA	NA	NA	NA	NA	NA	NA	NA	NA	NA	NA	NA	NA	NA	NA	NA	NA	NA	NA	NA	NA	NA	NA	NA	NA	NA	NA	NA	NA	NA	NA	NA
1965	30	0	0	0	0	≤5	NA	NA	NA	NA	NA	NA	NA	NA	NA	NA	NA	NA	NA	NA	NA	NA	NA	NA	NA	NA	NA	NA	NA	NA	NA	NA	NA	NA	NA	NA	NA	NA	NA	NA	NA	NA	NA	NA	NA	NA	NA	NA	NA
1965	36	1.02553e-05	1.05171e-10	-9.84469e-06	3.03552e-05	≤5	NA	NA	NA	NA	NA	NA	NA	NA	NA	NA	NA	NA	NA	NA	NA	NA	NA	NA	NA	NA	NA	NA	NA	NA	NA	NA	NA	NA	NA	NA	NA	NA	NA	NA	NA	NA	NA	NA	NA	NA	NA	NA	NA
1965	38	2.07651e-05	2.15626e-10	-8.01537e-06	4.95457e-05	≤5	NA	NA	NA	NA	NA	NA	NA	NA	NA	NA	NA	NA	NA	NA	NA	NA	NA	NA	NA	NA	NA	NA	NA	NA	NA	NA	NA	NA	NA	NA	NA	NA	NA	NA	NA	NA	NA	NA	NA	NA	NA	NA	NA
1965	39	5.25237e-05	5.51807e-10	6.48302e-06	9.85643e-05	10	NA	NA	NA	NA	NA	NA	NA	NA	NA	NA	NA	NA	NA	NA	NA	NA	NA	NA	NA	NA	NA	NA	NA	NA	NA	NA	NA	NA	NA	NA	NA	NA	NA	NA	NA	NA	NA	NA	NA	NA	NA	NA	NA
1965	40	0.000105616	1.11548e-09	4.01555e-05	0.000171077	14	0	0	0	0	≤5	NA	NA	NA	NA	NA	NA	NA	NA	NA	NA	NA	NA	NA	NA	NA	NA	NA	NA	NA	NA	NA	NA	NA	NA	NA	NA	NA	NA	NA	NA	NA	NA	NA	NA	NA	NA	NA	NA
1965	41	0.000148223	1.56922e-09	7.05825e-05	0.000225864	23	NA	NA	NA	NA	NA	NA	NA	NA	NA	NA	NA	NA	NA	NA	NA	NA	NA	NA	NA	NA	NA	NA	NA	NA	NA	NA	NA	NA	NA	NA	NA	NA	NA	NA	NA	NA	NA	NA	NA	NA	NA	NA	NA
1965	42	0.000244372	2.596e-09	0.00014451	0.000344234	36	NA	NA	NA	NA	NA	NA	NA	NA	NA	NA	NA	NA	NA	NA	NA	NA	NA	NA	NA	NA	NA	NA	NA	NA	NA	NA	NA	NA	NA	NA	NA	NA	NA	NA	NA	NA	NA	NA	NA	NA	NA	NA	NA
1965	43	0.000383623	4.08669e-09	0.000258328	0.000508918	47	NA	NA	NA	NA	NA	NA	NA	NA	NA	NA	NA	NA	NA	NA	NA	NA	NA	NA	NA	NA	NA	NA	NA	NA	NA	NA	NA	NA	NA	NA	NA	NA	NA	NA	NA	NA	NA	NA	NA	NA	NA	NA	NA
1965	44	0.000501793	5.35505e-09	0.000358366	0.000645219	66	NA	NA	NA	NA	NA	NA	NA	NA	NA	NA	NA	NA	NA	NA	NA	NA	NA	NA	NA	NA	NA	NA	NA	NA	NA	NA	NA	NA	NA	NA	NA	NA	NA	NA	NA	NA	NA	NA	NA	NA	NA	NA	NA
1965	45	0.000706493	7.55781e-09	0.000536103	0.000876884	100	NA	NA	NA	NA	NA	NA	NA	NA	NA	NA	NA	NA	NA	NA	NA	NA	NA	NA	NA	NA	NA	NA	NA	NA	NA	NA	NA	NA	NA	NA	NA	NA	NA	NA	NA	NA	NA	NA	NA	NA	NA	NA	NA
1965	46	0.00107384	1.15198e-08	0.000863478	0.00128421	118	0.00303999	9.24231e-06	-0.00291853	0.0089985	≤5	NA	NA	NA	NA	NA	NA	NA	NA	NA	NA	NA	NA	NA	NA	NA	NA	NA	NA	NA	NA	NA	NA	NA	NA	NA	NA	NA	NA	NA	NA	NA	NA	NA	NA	NA	NA	NA	NA
1965	47	0.00126885	1.36275e-08	0.00104005	0.00149765	145	NA	NA	NA	NA	NA	NA	NA	NA	NA	NA	NA	NA	NA	NA	NA	NA	NA	NA	NA	NA	NA	NA	NA	NA	NA	NA	NA	NA	NA	NA	NA	NA	NA	NA	NA	NA	NA	NA	NA	NA	NA	NA	NA
1965	48	0.00156207	1.68031e-08	0.00130801	0.00181614	161	NA	NA	NA	NA	NA	NA	NA	NA	NA	NA	NA	NA	NA	NA	NA	NA	NA	NA	NA	NA	NA	NA	NA	NA	NA	NA	NA	NA	NA	NA	NA	NA	NA	NA	NA	NA	NA	NA	NA	NA	NA	NA	NA
1965	49	0.00173638	1.86958e-08	0.00146839	0.00200437	179	NA	NA	NA	NA	NA	NA	NA	NA	NA	NA	NA	NA	NA	NA	NA	NA	NA	NA	NA	NA	NA	NA	NA	NA	NA	NA	NA	NA	NA	NA	NA	NA	NA	NA	NA	NA	NA	NA	NA	NA	NA	NA	NA
1965	50	0.00193306	2.08371e-08	0.00165014	0.00221598	195	NA	NA	NA	NA	NA	NA	NA	NA	NA	NA	NA	NA	NA	NA	NA	NA	NA	NA	NA	NA	NA	NA	NA	NA	NA	NA	NA	NA	NA	NA	NA	NA	NA	NA	NA	NA	NA	NA	NA	NA	NA	NA	NA
1965	51	0.00210836	2.275e-08	0.00181273	0.00240398	207	NA	NA	NA	NA	NA	NA	NA	NA	NA	NA	NA	NA	NA	NA	NA	NA	NA	NA	NA	NA	NA	NA	NA	NA	NA	NA	NA	NA	NA	NA	NA	NA	NA	NA	NA	NA	NA	NA	NA	NA	NA	NA	NA
1965	52	0.00224022	2.41928e-08	0.00193537	0.00254508	-	0.00610921	1.86067e-05	-0.00234519	0.0145636	≤5	NA	NA	NA	NA	NA	NA	NA	NA	NA	NA	NA	NA	NA	NA	NA	NA	NA	NA	NA	NA	NA	NA	NA	NA	NA	NA	NA	NA	NA	NA	NA	NA	NA	NA	NA	NA	NA	NA
1966	28	0	0	0	0	≤5	NA	NA	NA	NA	NA	NA	NA	NA	NA	NA	NA	NA	NA	NA	NA	NA	NA	NA	NA	NA	NA	NA	NA	NA	NA	NA	NA	NA	NA	NA	NA	NA	NA	NA	NA	NA	NA	NA	NA	NA	NA	NA	NA
1966	31	1.97095e-05	1.94231e-10	-7.60584e-06	4.70249e-05	≤5	NA	NA	NA	NA	NA	NA	NA	NA	NA	NA	NA	NA	NA	NA	NA	NA	NA	NA	NA	NA	NA	NA	NA	NA	NA	NA	NA	NA	NA	NA	NA	NA	NA	NA	NA	NA	NA	NA	NA	NA	NA	NA	NA
1966	33	2.96858e-05	2.93754e-10	-3.90647e-06	6.32781e-05	≤5	NA	NA	NA	NA	NA	NA	NA	NA	NA	NA	NA	NA	NA	NA	NA	NA	NA	NA	NA	NA	NA	NA	NA	NA	NA	NA	NA	NA	NA	NA	NA	NA	NA	NA	NA	NA	NA	NA	NA	NA	NA	NA	NA
1966	36	3.97531e-05	3.95098e-10	7.94774e-07	7.87115e-05	≤5	NA	NA	NA	NA	NA	NA	NA	NA	NA	NA	NA	NA	NA	NA	NA	NA	NA	NA	NA	NA	NA	NA	NA	NA	NA	NA	NA	NA	NA	NA	NA	NA	NA	NA	NA	NA	NA	NA	NA	NA	NA	NA	NA
1966	38	4.99483e-05	4.99031e-10	6.16463e-06	9.37319e-05	9	NA	NA	NA	NA	NA	NA	NA	NA	NA	NA	NA	NA	NA	NA	NA	NA	NA	NA	NA	NA	NA	NA	NA	NA	NA	NA	NA	NA	NA	NA	NA	NA	NA	NA	NA	NA	NA	NA	NA	NA	NA	NA	NA
1966	39	9.10122e-05	9.2054e-10	3.15462e-05	0.000150478	13	NA	NA	NA	NA	NA	NA	NA	NA	NA	NA	NA	NA	NA	NA	NA	NA	NA	NA	NA	NA	NA	NA	NA	NA	NA	NA	NA	NA	NA	NA	NA	NA	NA	NA	NA	NA	NA	NA	NA	NA	NA	NA	NA
1966	40	0.000132202	1.34459e-09	6.03323e-05	0.000204071	22	NA	NA	NA	NA	NA	NA	NA	NA	NA	NA	NA	NA	NA	NA	NA	NA	NA	NA	NA	NA	NA	NA	NA	NA	NA	NA	NA	NA	NA	NA	NA	NA	NA	NA	NA	NA	NA	NA	NA	NA	NA	NA	NA
1966	41	0.000225178	2.30477e-09	0.000131084	0.000319272	36	NA	NA	NA	NA	NA	NA	NA	NA	NA	NA	NA	NA	NA	NA	NA	NA	NA	NA	NA	NA	NA	NA	NA	NA	NA	NA	NA	NA	NA	NA	NA	NA	NA	NA	NA	NA	NA	NA	NA	NA	NA	NA	NA
1966	42	0.000370248	3.80715e-09	0.000249315	0.000491182	55	NA	NA	NA	NA	NA	NA	NA	NA	NA	NA	NA	NA	NA	NA	NA	NA	NA	NA	NA	NA	NA	NA	NA	NA	NA	NA	NA	NA	NA	NA	NA	NA	NA	NA	NA	NA	NA	NA	NA	NA	NA	NA	NA
1966	43	0.00056771	5.85741e-09	0.000417707	0.000717713	84	0	0	0	0	≤5	NA	NA	NA	NA	NA	NA	NA	NA	NA	NA	NA	NA	NA	NA	NA	NA	NA	NA	NA	NA	NA	NA	NA	NA	NA	NA	NA	NA	NA	NA	NA	NA	NA	NA	NA	NA	NA	NA
1966	44	0.000870107	9.00618e-09	0.000684105	0.00105611	118	0.00267451	7.15363e-06	-0.00256766	0.00791668	≤5	NA	NA	NA	NA	NA	NA	NA	NA	NA	NA	NA	NA	NA	NA	NA	NA	NA	NA	NA	NA	NA	NA	NA	NA	NA	NA	NA	NA	NA	NA	NA	NA	NA	NA	NA	NA	NA	NA
1966	45	0.00122575	1.27186e-08	0.00100472	0.00144679	148	0.00535645	1.43086e-05	-0.00205746	0.0127704	≤5	NA	NA	NA	NA	NA	NA	NA	NA	NA	NA	NA	NA	NA	NA	NA	NA	NA	NA	NA	NA	NA	NA	NA	NA	NA	NA	NA	NA	NA	NA	NA	NA	NA	NA	NA	NA	NA	NA
1966	46	0.0015405	1.60118e-08	0.00129249	0.00178851	177	NA	NA	NA	NA	NA	NA	NA	NA	NA	NA	NA	NA	NA	NA	NA	NA	NA	NA	NA	NA	NA	NA	NA	NA	NA	NA	NA	NA	NA	NA	NA	NA	NA	NA	NA	NA	NA	NA	NA	NA	NA	NA	NA
1966	47	0.00184554	1.92097e-08	0.0015739	0.00211719	206	0.0107203	2.85026e-05	0.000256502	0.0211842	6	NA	NA	NA	NA	NA	NA	NA	NA	NA	NA	NA	NA	NA	NA	NA	NA	NA	NA	NA	NA	NA	NA	NA	NA	NA	NA	NA	NA	NA	NA	NA	NA	NA	NA	NA	NA	NA	NA
1966	48	0.00215144	2.24235e-08	0.00185794	0.00244493	234	NA	NA	NA	NA	NA	NA	NA	NA	NA	NA	NA	NA	NA	NA	NA	NA	NA	NA	NA	NA	NA	NA	NA	NA	NA	NA	NA	NA	NA	NA	NA	NA	NA	NA	NA	NA	NA	NA	NA	NA	NA	NA	NA
1966	49	0.00244762	2.55423e-08	0.00213438	0.00276086	257	0.0160842	4.25422e-05	0.00330047	0.0288679	7	NA	NA	NA	NA	NA	NA	NA	NA	NA	NA	NA	NA	NA	NA	NA	NA	NA	NA	NA	NA	NA	NA	NA	NA	NA	NA	NA	NA	NA	NA	NA	NA	NA	NA	NA	NA	NA	NA
1966	50	0.00269165	2.81181e-08	0.00236299	0.0030203	271	0.0187738	4.95444e-05	0.00497806	0.0325696	9	NA	NA	NA	NA	NA	NA	NA	NA	NA	NA	NA	NA	NA	NA	NA	NA	NA	NA	NA	NA	NA	NA	NA	NA	NA	NA	NA	NA	NA	NA	NA	NA	NA	NA	NA	NA	NA	NA
1966	51	0.00284062	2.96948e-08	0.00250288	0.00317837	-	0.024153	6.3432e-05	0.00854304	0.039763	-	NA	NA	NA	NA	NA	NA	NA	NA	NA	NA	NA	NA	NA	NA	NA	NA	NA	NA	NA	NA	NA	NA	NA	NA	NA	NA	NA	NA	NA	NA	NA	NA	NA	NA	NA	NA	NA	NA
1967	29	0	0	0	0	≤5	NA	NA	NA	NA	NA	NA	NA	NA	NA	NA	NA	NA	NA	NA	NA	NA	NA	NA	NA	NA	NA	NA	NA	NA	NA	NA	NA	NA	NA	NA	NA	NA	NA	NA	NA	NA	NA	NA	NA	NA	NA	NA	NA
1967	33	1.05668e-05	1.11658e-10	-1.01438e-05	3.12774e-05	≤5	NA	NA	NA	NA	NA	NA	NA	NA	NA	NA	NA	NA	NA	NA	NA	NA	NA	NA	NA	NA	NA	NA	NA	NA	NA	NA	NA	NA	NA	NA	NA	NA	NA	NA	NA	NA	NA	NA	NA	NA	NA	NA	NA
1967	34	2.13452e-05	2.27828e-10	-8.23848e-06	5.09288e-05	≤5	NA	NA	NA	NA	NA	NA	NA	NA	NA	NA	NA	NA	NA	NA	NA	NA	NA	NA	NA	NA	NA	NA	NA	NA	NA	NA	NA	NA	NA	NA	NA	NA	NA	NA	NA	NA	NA	NA	NA	NA	NA	NA	NA
1967	37	3.21716e-05	3.45034e-10	-4.23495e-06	6.85781e-05	≤5	NA	NA	NA	NA	NA	NA	NA	NA	NA	NA	NA	NA	NA	NA	NA	NA	NA	NA	NA	NA	NA	NA	NA	NA	NA	NA	NA	NA	NA	NA	NA	NA	NA	NA	NA	NA	NA	NA	NA	NA	NA	NA	NA
1967	38	4.31355e-05	4.65234e-10	8.60464e-07	8.54105e-05	10	NA	NA	NA	NA	NA	NA	NA	NA	NA	NA	NA	NA	NA	NA	NA	NA	NA	NA	NA	NA	NA	NA	NA	NA	NA	NA	NA	NA	NA	NA	NA	NA	NA	NA	NA	NA	NA	NA	NA	NA	NA	NA	NA
1967	39	0.000109154	1.19154e-09	4.14986e-05	0.000176809	15	NA	NA	NA	NA	NA	NA	NA	NA	NA	NA	NA	NA	NA	NA	NA	NA	NA	NA	NA	NA	NA	NA	NA	NA	NA	NA	NA	NA	NA	NA	NA	NA	NA	NA	NA	NA	NA	NA	NA	NA	NA	NA	NA
1967	40	0.000164392	1.80164e-09	8.12004e-05	0.000247585	27	0	0	0	0	≤5	NA	NA	NA	NA	NA	NA	NA	NA	NA	NA	NA	NA	NA	NA	NA	NA	NA	NA	NA	NA	NA	NA	NA	NA	NA	NA	NA	NA	NA	NA	NA	NA	NA	NA	NA	NA	NA	NA
1967	41	0.000297395	3.27511e-09	0.000185229	0.000409561	49	NA	NA	NA	NA	NA	NA	NA	NA	NA	NA	NA	NA	NA	NA	NA	NA	NA	NA	NA	NA	NA	NA	NA	NA	NA	NA	NA	NA	NA	NA	NA	NA	NA	NA	NA	NA	NA	NA	NA	NA	NA	NA	NA
1967	42	0.00054215	5.99583e-09	0.000390385	0.000693915	78	NA	NA	NA	NA	NA	NA	NA	NA	NA	NA	NA	NA	NA	NA	NA	NA	NA	NA	NA	NA	NA	NA	NA	NA	NA	NA	NA	NA	NA	NA	NA	NA	NA	NA	NA	NA	NA	NA	NA	NA	NA	NA	NA
1967	43	0.00086585	9.60396e-09	0.000673774	0.00105793	97	NA	NA	NA	NA	NA	NA	NA	NA	NA	NA	NA	NA	NA	NA	NA	NA	NA	NA	NA	NA	NA	NA	NA	NA	NA	NA	NA	NA	NA	NA	NA	NA	NA	NA	NA	NA	NA	NA	NA	NA	NA	NA	NA
1967	44	0.0010787	1.19839e-08	0.000864142	0.00129326	128	0.00558829	1.55721e-05	-0.00214602	0.0133226	≤5	NA	NA	NA	NA	NA	NA	NA	NA	NA	NA	NA	NA	NA	NA	NA	NA	NA	NA	NA	NA	NA	NA	NA	NA	NA	NA	NA	NA	NA	NA	NA	NA	NA	NA	NA	NA	NA	NA
1967	45	0.00142715	1.58909e-08	0.00118008	0.00167423	160	0.0112257	3.12423e-05	0.000270482	0.0221808	≤5	NA	NA	NA	NA	NA	NA	NA	NA	NA	NA	NA	NA	NA	NA	NA	NA	NA	NA	NA	NA	NA	NA	NA	NA	NA	NA	NA	NA	NA	NA	NA	NA	NA	NA	NA	NA	NA	NA
1967	46	0.00178799	1.99469e-08	0.00151118	0.00206481	206	0.0140443	3.90098e-05	0.00180282	0.0262859	8	NA	NA	NA	NA	NA	NA	NA	NA	NA	NA	NA	NA	NA	NA	NA	NA	NA	NA	NA	NA	NA	NA	NA	NA	NA	NA	NA	NA	NA	NA	NA	NA	NA	NA	NA	NA	NA	NA
1967	47	0.00230832	2.58086e-08	0.00199345	0.00262318	240	NA	NA	NA	NA	NA	NA	NA	NA	NA	NA	NA	NA	NA	NA	NA	NA	NA	NA	NA	NA	NA	NA	NA	NA	NA	NA	NA	NA	NA	NA	NA	NA	NA	NA	NA	NA	NA	NA	NA	NA	NA	NA	NA
1967	48	0.00269417	3.01658e-08	0.00235375	0.00303458	267	NA	NA	NA	NA	NA	NA	NA	NA	NA	NA	NA	NA	NA	NA	NA	NA	NA	NA	NA	NA	NA	NA	NA	NA	NA	NA	NA	NA	NA	NA	NA	NA	NA	NA	NA	NA	NA	NA	NA	NA	NA	NA	NA
1967	49	0.00300165	3.36478e-08	0.00264213	0.00336117	288	NA	NA	NA	NA	NA	NA	NA	NA	NA	NA	NA	NA	NA	NA	NA	NA	NA	NA	NA	NA	NA	NA	NA	NA	NA	NA	NA	NA	NA	NA	NA	NA	NA	NA	NA	NA	NA	NA	NA	NA	NA	NA	NA
1967	50	0.00324166	3.63741e-08	0.00286786	0.00361547	-	0.0225515	6.23246e-05	0.00707835	0.0380246	-	NA	NA	NA	NA	NA	NA	NA	NA	NA	NA	NA	NA	NA	NA	NA	NA	NA	NA	NA	NA	NA	NA	NA	NA	NA	NA	NA	NA	NA	NA	NA	NA	NA	NA	NA	NA	NA	NA
1968	34	0	0	0	0	≤5	NA	NA	NA	NA	NA	NA	NA	NA	NA	NA	NA	NA	NA	NA	NA	NA	NA	NA	NA	NA	NA	NA	NA	NA	NA	NA	NA	NA	NA	NA	NA	NA	NA	NA	NA	NA	NA	NA	NA	NA	NA	NA	NA
1968	35	1.15518e-05	1.33443e-10	-1.10893e-05	3.41928e-05	≤5	NA	NA	NA	NA	NA	NA	NA	NA	NA	NA	NA	NA	NA	NA	NA	NA	NA	NA	NA	NA	NA	NA	NA	NA	NA	NA	NA	NA	NA	NA	NA	NA	NA	NA	NA	NA	NA	NA	NA	NA	NA	NA	NA
1968	36	2.31589e-05	2.68166e-10	-8.93702e-06	5.52548e-05	≤5	NA	NA	NA	NA	NA	NA	NA	NA	NA	NA	NA	NA	NA	NA	NA	NA	NA	NA	NA	NA	NA	NA	NA	NA	NA	NA	NA	NA	NA	NA	NA	NA	NA	NA	NA	NA	NA	NA	NA	NA	NA	NA	NA
1968	37	5.81283e-05	6.75757e-10	7.17839e-06	0.000109078	6	NA	NA	NA	NA	NA	NA	NA	NA	NA	NA	NA	NA	NA	NA	NA	NA	NA	NA	NA	NA	NA	NA	NA	NA	NA	NA	NA	NA	NA	NA	NA	NA	NA	NA	NA	NA	NA	NA	NA	NA	NA	NA	NA
1968	38	6.98325e-05	8.12729e-10	1.3957e-05	0.000125708	12	NA	NA	NA	NA	NA	NA	NA	NA	NA	NA	NA	NA	NA	NA	NA	NA	NA	NA	NA	NA	NA	NA	NA	NA	NA	NA	NA	NA	NA	NA	NA	NA	NA	NA	NA	NA	NA	NA	NA	NA	NA	NA	NA
1968	39	0.000140343	1.64119e-09	6.09417e-05	0.000219744	28	NA	NA	NA	NA	NA	NA	NA	NA	NA	NA	NA	NA	NA	NA	NA	NA	NA	NA	NA	NA	NA	NA	NA	NA	NA	NA	NA	NA	NA	NA	NA	NA	NA	NA	NA	NA	NA	NA	NA	NA	NA	NA	NA
1968	40	0.00032911	3.86722e-09	0.000207225	0.000450994	54	NA	NA	NA	NA	NA	NA	NA	NA	NA	NA	NA	NA	NA	NA	NA	NA	NA	NA	NA	NA	NA	NA	NA	NA	NA	NA	NA	NA	NA	NA	NA	NA	NA	NA	NA	NA	NA	NA	NA	NA	NA	NA	NA
1968	41	0.000637085	7.51179e-09	0.000467214	0.000806956	91	0	0	0	0	≤5	NA	NA	NA	NA	NA	NA	NA	NA	NA	NA	NA	NA	NA	NA	NA	NA	NA	NA	NA	NA	NA	NA	NA	NA	NA	NA	NA	NA	NA	NA	NA	NA	NA	NA	NA	NA	NA	NA
1968	42	0.00107733	1.27413e-08	0.000856099	0.00129857	124	0.00506595	1.28003e-05	-0.00194632	0.0120782	≤5	NA	NA	NA	NA	NA	NA	NA	NA	NA	NA	NA	NA	NA	NA	NA	NA	NA	NA	NA	NA	NA	NA	NA	NA	NA	NA	NA	NA	NA	NA	NA	NA	NA	NA	NA	NA	NA	NA
1968	43	0.00147164	1.74407e-08	0.0012128	0.00173047	157	NA	NA	NA	NA	NA	NA	NA	NA	NA	NA	NA	NA	NA	NA	NA	NA	NA	NA	NA	NA	NA	NA	NA	NA	NA	NA	NA	NA	NA	NA	NA	NA	NA	NA	NA	NA	NA	NA	NA	NA	NA	NA	NA
1968	44	0.00186743	2.21722e-08	0.00157559	0.00215928	190	0.0076123	1.92192e-05	-0.000980133	0.0162047	≤5	NA	NA	NA	NA	NA	NA	NA	NA	NA	NA	NA	NA	NA	NA	NA	NA	NA	NA	NA	NA	NA	NA	NA	NA	NA	NA	NA	NA	NA	NA	NA	NA	NA	NA	NA	NA	NA	NA
1968	45	0.00226456	2.69317e-08	0.00194291	0.00258621	224	0.012705	3.19576e-05	0.0016251	0.0237849	6	NA	NA	NA	NA	NA	NA	NA	NA	NA	NA	NA	NA	NA	NA	NA	NA	NA	NA	NA	NA	NA	NA	NA	NA	NA	NA	NA	NA	NA	NA	NA	NA	NA	NA	NA	NA	NA	NA
1968	46	0.00267525	3.18682e-08	0.00232536	0.00302513	266	0.0152513	3.82772e-05	0.00312531	0.0273774	7	NA	NA	NA	NA	NA	NA	NA	NA	NA	NA	NA	NA	NA	NA	NA	NA	NA	NA	NA	NA	NA	NA	NA	NA	NA	NA	NA	NA	NA	NA	NA	NA	NA	NA	NA	NA	NA	NA
1968	47	0.00318438	3.80044e-08	0.00280229	0.00356647	284	0.0177977	4.45637e-05	0.00471372	0.0308816	8	NA	NA	NA	NA	NA	NA	NA	NA	NA	NA	NA	NA	NA	NA	NA	NA	NA	NA	NA	NA	NA	NA	NA	NA	NA	NA	NA	NA	NA	NA	NA	NA	NA	NA	NA	NA	NA	NA
1968	48	0.00340346	4.06533e-08	0.00300827	0.00379864	310	0.0203509	5.08515e-05	0.00637432	0.0343274	9	NA	NA	NA	NA	NA	NA	NA	NA	NA	NA	NA	NA	NA	NA	NA	NA	NA	NA	NA	NA	NA	NA	NA	NA	NA	NA	NA	NA	NA	NA	NA	NA	NA	NA	NA	NA	NA	NA
1968	49	0.00372117	4.45085e-08	0.00330767	0.00413466	-	0.0229179	5.71752e-05	0.00809776	0.037738	-	NA	NA	NA	NA	NA	NA	NA	NA	NA	NA	NA	NA	NA	NA	NA	NA	NA	NA	NA	NA	NA	NA	NA	NA	NA	NA	NA	NA	NA	NA	NA	NA	NA	NA	NA	NA	NA	NA
1969	34	0	0	0	0	≤5	NA	NA	NA	NA	NA	NA	NA	NA	NA	NA	NA	NA	NA	NA	NA	NA	NA	NA	NA	NA	NA	NA	NA	NA	NA	NA	NA	NA	NA	NA	NA	NA	NA	NA	NA	NA	NA	NA	NA	NA	NA	NA	NA
1969	35	1.19874e-05	1.43699e-10	-1.15075e-05	3.54824e-05	≤5	NA	NA	NA	NA	NA	NA	NA	NA	NA	NA	NA	NA	NA	NA	NA	NA	NA	NA	NA	NA	NA	NA	NA	NA	NA	NA	NA	NA	NA	NA	NA	NA	NA	NA	NA	NA	NA	NA	NA	NA	NA	NA	NA
1969	36	2.40264e-05	2.88632e-10	-9.27176e-06	5.73246e-05	≤5	NA	NA	NA	NA	NA	NA	NA	NA	NA	NA	NA	NA	NA	NA	NA	NA	NA	NA	NA	NA	NA	NA	NA	NA	NA	NA	NA	NA	NA	NA	NA	NA	NA	NA	NA	NA	NA	NA	NA	NA	NA	NA	NA
1969	37	6.03052e-05	7.27318e-10	7.44728e-06	0.000113163	15	NA	NA	NA	NA	NA	NA	NA	NA	NA	NA	NA	NA	NA	NA	NA	NA	NA	NA	NA	NA	NA	NA	NA	NA	NA	NA	NA	NA	NA	NA	NA	NA	NA	NA	NA	NA	NA	NA	NA	NA	NA	NA	NA
1969	38	0.000181772	2.2024e-09	8.97915e-05	0.000273753	33	0	0	0	0	≤5	NA	NA	NA	NA	NA	NA	NA	NA	NA	NA	NA	NA	NA	NA	NA	NA	NA	NA	NA	NA	NA	NA	NA	NA	NA	NA	NA	NA	NA	NA	NA	NA	NA	NA	NA	NA	NA	NA
1969	39	0.00040134	4.87922e-09	0.000264434	0.000538246	60	0.00274066	7.51211e-06	-0.00263125	0.00811258	≤5	NA	NA	NA	NA	NA	NA	NA	NA	NA	NA	NA	NA	NA	NA	NA	NA	NA	NA	NA	NA	NA	NA	NA	NA	NA	NA	NA	NA	NA	NA	NA	NA	NA	NA	NA	NA	NA	NA
1969	40	0.000732143	8.92768e-09	0.000546954	0.000917333	91	0.00822199	2.24125e-05	-0.00105685	0.0175008	≤5	NA	NA	NA	NA	NA	NA	NA	NA	NA	NA	NA	NA	NA	NA	NA	NA	NA	NA	NA	NA	NA	NA	NA	NA	NA	NA	NA	NA	NA	NA	NA	NA	NA	NA	NA	NA	NA	NA
1969	41	0.00111376	1.3617e-08	0.000885051	0.00134247	122	0.0109627	2.98007e-05	0.000263203	0.0216621	6	NA	NA	NA	NA	NA	NA	NA	NA	NA	NA	NA	NA	NA	NA	NA	NA	NA	NA	NA	NA	NA	NA	NA	NA	NA	NA	NA	NA	NA	NA	NA	NA	NA	NA	NA	NA	NA	NA
1969	42	0.00149702	1.8343e-08	0.00123157	0.00176247	160	0.016444	4.44531e-05	0.00337629	0.0295117	8	NA	NA	NA	NA	NA	NA	NA	NA	NA	NA	NA	NA	NA	NA	NA	NA	NA	NA	NA	NA	NA	NA	NA	NA	NA	NA	NA	NA	NA	NA	NA	NA	NA	NA	NA	NA	NA	NA
1969	43	0.00196877	2.41794e-08	0.001664	0.00227354	193	0.0219415	5.9027e-05	0.00688326	0.0369997	9	NA	NA	NA	NA	NA	NA	NA	NA	NA	NA	NA	NA	NA	NA	NA	NA	NA	NA	NA	NA	NA	NA	NA	NA	NA	NA	NA	NA	NA	NA	NA	NA	NA	NA	NA	NA	NA	NA
1969	44	0.00238017	2.92863e-08	0.00204476	0.00271559	240	NA	NA	NA	NA	NA	NA	NA	NA	NA	NA	NA	NA	NA	NA	NA	NA	NA	NA	NA	NA	NA	NA	NA	NA	NA	NA	NA	NA	NA	NA	NA	NA	NA	NA	NA	NA	NA	NA	NA	NA	NA	NA	NA
1969	45	0.00296849	3.66115e-08	0.00259347	0.00334351	267	0.0246902	6.62514e-05	0.00873711	0.0406433	10	NA	NA	NA	NA	NA	NA	NA	NA	NA	NA	NA	NA	NA	NA	NA	NA	NA	NA	NA	NA	NA	NA	NA	NA	NA	NA	NA	NA	NA	NA	NA	NA	NA	NA	NA	NA	NA	NA
1969	46	0.00330776	4.08483e-08	0.00291163	0.00370389	292	NA	NA	NA	NA	NA	NA	NA	NA	NA	NA	NA	NA	NA	NA	NA	NA	NA	NA	NA	NA	NA	NA	NA	NA	NA	NA	NA	NA	NA	NA	NA	NA	NA	NA	NA	NA	NA	NA	NA	NA	NA	NA	NA
1969	47	0.00362332	4.48043e-08	0.00320846	0.00403819	313	NA	NA	NA	NA	NA	NA	NA	NA	NA	NA	NA	NA	NA	NA	NA	NA	NA	NA	NA	NA	NA	NA	NA	NA	NA	NA	NA	NA	NA	NA	NA	NA	NA	NA	NA	NA	NA	NA	NA	NA	NA	NA	NA
1969	48	0.00388946	4.81524e-08	0.00345937	0.00431955	-	0.027439	7.34342e-05	0.0106433	0.0442346	-	NA	NA	NA	NA	NA	NA	NA	NA	NA	NA	NA	NA	NA	NA	NA	NA	NA	NA	NA	NA	NA	NA	NA	NA	NA	NA	NA	NA	NA	NA	NA	NA	NA	NA	NA	NA	NA	NA
1970	33	0	0	0	0	≤5	NA	NA	NA	NA	NA	NA	NA	NA	NA	NA	NA	NA	NA	NA	NA	NA	NA	NA	NA	NA	NA	NA	NA	NA	NA	NA	NA	NA	NA	NA	NA	NA	NA	NA	NA	NA	NA	NA	NA	NA	NA	NA	NA
1970	34	2.37946e-05	2.83089e-10	-9.18225e-06	5.67715e-05	6	NA	NA	NA	NA	NA	NA	NA	NA	NA	NA	NA	NA	NA	NA	NA	NA	NA	NA	NA	NA	NA	NA	NA	NA	NA	NA	NA	NA	NA	NA	NA	NA	NA	NA	NA	NA	NA	NA	NA	NA	NA	NA	NA
1970	35	7.16242e-05	8.54959e-10	1.43155e-05	0.000128933	9	NA	NA	NA	NA	NA	NA	NA	NA	NA	NA	NA	NA	NA	NA	NA	NA	NA	NA	NA	NA	NA	NA	NA	NA	NA	NA	NA	NA	NA	NA	NA	NA	NA	NA	NA	NA	NA	NA	NA	NA	NA	NA	NA
1970	36	0.000107698	1.28865e-09	3.73393e-05	0.000178056	17	0	0	0	0	≤5	NA	NA	NA	NA	NA	NA	NA	NA	NA	NA	NA	NA	NA	NA	NA	NA	NA	NA	NA	NA	NA	NA	NA	NA	NA	NA	NA	NA	NA	NA	NA	NA	NA	NA	NA	NA	NA	NA
1970	37	0.000204394	2.45709e-09	0.000107241	0.000301548	40	0.00238723	5.69921e-06	-0.00229179	0.00706626	≤5	NA	NA	NA	NA	NA	NA	NA	NA	NA	NA	NA	NA	NA	NA	NA	NA	NA	NA	NA	NA	NA	NA	NA	NA	NA	NA	NA	NA	NA	NA	NA	NA	NA	NA	NA	NA	NA	NA
1970	38	0.000483731	5.84737e-09	0.000333857	0.000633606	69	NA	NA	NA	NA	NA	NA	NA	NA	NA	NA	NA	NA	NA	NA	NA	NA	NA	NA	NA	NA	NA	NA	NA	NA	NA	NA	NA	NA	NA	NA	NA	NA	NA	NA	NA	NA	NA	NA	NA	NA	NA	NA	NA
1970	39	0.000837792	1.01645e-08	0.00064019	0.00103539	89	NA	NA	NA	NA	NA	NA	NA	NA	NA	NA	NA	NA	NA	NA	NA	NA	NA	NA	NA	NA	NA	NA	NA	NA	NA	NA	NA	NA	NA	NA	NA	NA	NA	NA	NA	NA	NA	NA	NA	NA	NA	NA	NA
1970	40	0.00108309	1.31674e-08	0.000858188	0.001308	127	NA	NA	NA	NA	NA	NA	NA	NA	NA	NA	NA	NA	NA	NA	NA	NA	NA	NA	NA	NA	NA	NA	NA	NA	NA	NA	NA	NA	NA	NA	NA	NA	NA	NA	NA	NA	NA	NA	NA	NA	NA	NA	NA
1970	41	0.00155131	1.89216e-08	0.00128171	0.00182092	168	0.00477447	1.13712e-05	-0.00183476	0.0113837	≤5	NA	NA	NA	NA	NA	NA	NA	NA	NA	NA	NA	NA	NA	NA	NA	NA	NA	NA	NA	NA	NA	NA	NA	NA	NA	NA	NA	NA	NA	NA	NA	NA	NA	NA	NA	NA	NA	NA
1970	42	0.00205888	2.51828e-08	0.00174785	0.00236991	216	NA	NA	NA	NA	NA	NA	NA	NA	NA	NA	NA	NA	NA	NA	NA	NA	NA	NA	NA	NA	NA	NA	NA	NA	NA	NA	NA	NA	NA	NA	NA	NA	NA	NA	NA	NA	NA	NA	NA	NA	NA	NA	NA
1970	43	0.00265545	3.25627e-08	0.00230177	0.00300913	255	0.00717352	1.70721e-05	-0.00092475	0.0152718	7	NA	NA	NA	NA	NA	NA	NA	NA	NA	NA	NA	NA	NA	NA	NA	NA	NA	NA	NA	NA	NA	NA	NA	NA	NA	NA	NA	NA	NA	NA	NA	NA	NA	NA	NA	NA	NA	NA
1970	44	0.00314217	3.86022e-08	0.00275709	0.00352725	286	0.0167697	3.95992e-05	0.00443608	0.0291034	9	NA	NA	NA	NA	NA	NA	NA	NA	NA	NA	NA	NA	NA	NA	NA	NA	NA	NA	NA	NA	NA	NA	NA	NA	NA	NA	NA	NA	NA	NA	NA	NA	NA	NA	NA	NA	NA	NA
1970	45	0.00353054	4.34357e-08	0.00312206	0.00393902	315	0.0215678	5.06954e-05	0.00761274	0.0355229	11	NA	NA	NA	NA	NA	NA	NA	NA	NA	NA	NA	NA	NA	NA	NA	NA	NA	NA	NA	NA	NA	NA	NA	NA	NA	NA	NA	NA	NA	NA	NA	NA	NA	NA	NA	NA	NA	NA
1970	46	0.00389548	4.79948e-08	0.0034661	0.00432487	350	0.0263659	6.16805e-05	0.010973	0.0417589	12	NA	NA	NA	NA	NA	NA	NA	NA	NA	NA	NA	NA	NA	NA	NA	NA	NA	NA	NA	NA	NA	NA	NA	NA	NA	NA	NA	NA	NA	NA	NA	NA	NA	NA	NA	NA	NA	NA
1970	47	0.00433782	5.35399e-08	0.00388431	0.00479133	-	0.0287712	6.71604e-05	0.012709	0.0448333	-	NA	NA	NA	NA	NA	NA	NA	NA	NA	NA	NA	NA	NA	NA	NA	NA	NA	NA	NA	NA	NA	NA	NA	NA	NA	NA	NA	NA	NA	NA	NA	NA	NA	NA	NA	NA	NA	NA
1971	25	0	0	0	0	≤5	NA	NA	NA	NA	NA	NA	NA	NA	NA	NA	NA	NA	NA	NA	NA	NA	NA	NA	NA	NA	NA	NA	NA	NA	NA	NA	NA	NA	NA	NA	NA	NA	NA	NA	NA	NA	NA	NA	NA	NA	NA	NA	NA
1971	30	4.35681e-05	4.7453e-10	8.72843e-07	8.62634e-05	≤5	NA	NA	NA	NA	NA	NA	NA	NA	NA	NA	NA	NA	NA	NA	NA	NA	NA	NA	NA	NA	NA	NA	NA	NA	NA	NA	NA	NA	NA	NA	NA	NA	NA	NA	NA	NA	NA	NA	NA	NA	NA	NA	NA
1971	31	5.48456e-05	6.017e-10	6.76849e-06	0.000102923	6	NA	NA	NA	NA	NA	NA	NA	NA	NA	NA	NA	NA	NA	NA	NA	NA	NA	NA	NA	NA	NA	NA	NA	NA	NA	NA	NA	NA	NA	NA	NA	NA	NA	NA	NA	NA	NA	NA	NA	NA	NA	NA	NA
1971	32	6.61989e-05	7.30585e-10	1.32224e-05	0.000119175	8	NA	NA	NA	NA	NA	NA	NA	NA	NA	NA	NA	NA	NA	NA	NA	NA	NA	NA	NA	NA	NA	NA	NA	NA	NA	NA	NA	NA	NA	NA	NA	NA	NA	NA	NA	NA	NA	NA	NA	NA	NA	NA	NA
1971	33	8.9037e-05	9.91337e-10	2.73265e-05	0.000150747	9	NA	NA	NA	NA	NA	NA	NA	NA	NA	NA	NA	NA	NA	NA	NA	NA	NA	NA	NA	NA	NA	NA	NA	NA	NA	NA	NA	NA	NA	NA	NA	NA	NA	NA	NA	NA	NA	NA	NA	NA	NA	NA	NA
1971	34	0.000100514	1.12304e-09	3.48323e-05	0.000166196	21	NA	NA	NA	NA	NA	NA	NA	NA	NA	NA	NA	NA	NA	NA	NA	NA	NA	NA	NA	NA	NA	NA	NA	NA	NA	NA	NA	NA	NA	NA	NA	NA	NA	NA	NA	NA	NA	NA	NA	NA	NA	NA	NA
1971	35	0.000238956	2.71971e-09	0.000136743	0.00034117	32	NA	NA	NA	NA	NA	NA	NA	NA	NA	NA	NA	NA	NA	NA	NA	NA	NA	NA	NA	NA	NA	NA	NA	NA	NA	NA	NA	NA	NA	NA	NA	NA	NA	NA	NA	NA	NA	NA	NA	NA	NA	NA	NA
1971	36	0.000366454	4.19664e-09	0.000239485	0.000493424	51	NA	NA	NA	NA	NA	NA	NA	NA	NA	NA	NA	NA	NA	NA	NA	NA	NA	NA	NA	NA	NA	NA	NA	NA	NA	NA	NA	NA	NA	NA	NA	NA	NA	NA	NA	NA	NA	NA	NA	NA	NA	NA	NA
1971	37	0.000587771	6.77218e-09	0.000426479	0.000749062	86	0	0	0	0	≤5	NA	NA	NA	NA	NA	NA	NA	NA	NA	NA	NA	NA	NA	NA	NA	NA	NA	NA	NA	NA	NA	NA	NA	NA	NA	NA	NA	NA	NA	NA	NA	NA	NA	NA	NA	NA	NA	NA
1971	38	0.00099739	1.15587e-08	0.000786672	0.00120811	123	0.00231548	5.36184e-06	-0.00222295	0.0068539	7	NA	NA	NA	NA	NA	NA	NA	NA	NA	NA	NA	NA	NA	NA	NA	NA	NA	NA	NA	NA	NA	NA	NA	NA	NA	NA	NA	NA	NA	NA	NA	NA	NA	NA	NA	NA	NA	NA
1971	39	0.00143255	1.66643e-08	0.00117954	0.00168556	169	0.0162083	3.70099e-05	0.00428474	0.0281319	9	NA	NA	NA	NA	NA	NA	NA	NA	NA	NA	NA	NA	NA	NA	NA	NA	NA	NA	NA	NA	NA	NA	NA	NA	NA	NA	NA	NA	NA	NA	NA	NA	NA	NA	NA	NA	NA	NA
1971	40	0.00197624	2.30688e-08	0.00167855	0.00227393	218	0.0208393	4.73605e-05	0.00735102	0.0343276	11	NA	NA	NA	NA	NA	NA	NA	NA	NA	NA	NA	NA	NA	NA	NA	NA	NA	NA	NA	NA	NA	NA	NA	NA	NA	NA	NA	NA	NA	NA	NA	NA	NA	NA	NA	NA	NA	NA
1971	41	0.00255778	2.99397e-08	0.00221865	0.00289691	263	0.0254702	5.76116e-05	0.0105937	0.0403468	15	NA	NA	NA	NA	NA	NA	NA	NA	NA	NA	NA	NA	NA	NA	NA	NA	NA	NA	NA	NA	NA	NA	NA	NA	NA	NA	NA	NA	NA	NA	NA	NA	NA	NA	NA	NA	NA	NA
1971	42	0.00309432	3.63013e-08	0.00272089	0.00346775	304	0.0347553	7.79173e-05	0.0174546	0.0520561	17	NA	NA	NA	NA	NA	NA	NA	NA	NA	NA	NA	NA	NA	NA	NA	NA	NA	NA	NA	NA	NA	NA	NA	NA	NA	NA	NA	NA	NA	NA	NA	NA	NA	NA	NA	NA	NA	NA
1971	43	0.00358532	4.21428e-08	0.00318297	0.00398768	350	0.0393978	8.79198e-05	0.0210201	0.0577756	19	NA	NA	NA	NA	NA	NA	NA	NA	NA	NA	NA	NA	NA	NA	NA	NA	NA	NA	NA	NA	NA	NA	NA	NA	NA	NA	NA	NA	NA	NA	NA	NA	NA	NA	NA	NA	NA	NA
1971	44	0.00413877	4.87511e-08	0.00370602	0.00457153	383	NA	NA	NA	NA	NA	NA	NA	NA	NA	NA	NA	NA	NA	NA	NA	NA	NA	NA	NA	NA	NA	NA	NA	NA	NA	NA	NA	NA	NA	NA	NA	NA	NA	NA	NA	NA	NA	NA	NA	NA	NA	NA	NA
1971	45	0.00453766	5.35315e-08	0.00408418	0.00499113	406	0.0440404	9.7822e-05	0.0246553	0.0634254	20	NA	NA	NA	NA	NA	NA	NA	NA	NA	NA	NA	NA	NA	NA	NA	NA	NA	NA	NA	NA	NA	NA	NA	NA	NA	NA	NA	NA	NA	NA	NA	NA	NA	NA	NA	NA	NA	NA
1971	46	0.00481693	5.68916e-08	0.00434944	0.00528442	-	0.0463676	0.000102762	0.0264992	0.0662361	-	NA	NA	NA	NA	NA	NA	NA	NA	NA	NA	NA	NA	NA	NA	NA	NA	NA	NA	NA	NA	NA	NA	NA	NA	NA	NA	NA	NA	NA	NA	NA	NA	NA	NA	NA	NA	NA	NA
1972	22	0	0	0	0	≤5	NA	NA	NA	NA	NA	NA	NA	NA	NA	NA	NA	NA	NA	NA	NA	NA	NA	NA	NA	NA	NA	NA	NA	NA	NA	NA	NA	NA	NA	NA	NA	NA	NA	NA	NA	NA	NA	NA	NA	NA	NA	NA	NA
1972	23	2.10595e-05	2.21748e-10	-8.12677e-06	5.02457e-05	≤5	NA	NA	NA	NA	NA	NA	NA	NA	NA	NA	NA	NA	NA	NA	NA	NA	NA	NA	NA	NA	NA	NA	NA	NA	NA	NA	NA	NA	NA	NA	NA	NA	NA	NA	NA	NA	NA	NA	NA	NA	NA	NA	NA
1972	24	4.22482e-05	4.46218e-10	8.46184e-07	8.36502e-05	≤5	NA	NA	NA	NA	NA	NA	NA	NA	NA	NA	NA	NA	NA	NA	NA	NA	NA	NA	NA	NA	NA	NA	NA	NA	NA	NA	NA	NA	NA	NA	NA	NA	NA	NA	NA	NA	NA	NA	NA	NA	NA	NA	NA
1972	27	5.29079e-05	5.59838e-10	6.53342e-06	9.92824e-05	6	NA	NA	NA	NA	NA	NA	NA	NA	NA	NA	NA	NA	NA	NA	NA	NA	NA	NA	NA	NA	NA	NA	NA	NA	NA	NA	NA	NA	NA	NA	NA	NA	NA	NA	NA	NA	NA	NA	NA	NA	NA	NA	NA
1972	30	6.38093e-05	6.78665e-10	1.27499e-05	0.000114869	7	NA	NA	NA	NA	NA	NA	NA	NA	NA	NA	NA	NA	NA	NA	NA	NA	NA	NA	NA	NA	NA	NA	NA	NA	NA	NA	NA	NA	NA	NA	NA	NA	NA	NA	NA	NA	NA	NA	NA	NA	NA	NA	NA
1972	31	7.49396e-05	8.02533e-10	1.94157e-05	0.000130463	8	NA	NA	NA	NA	NA	NA	NA	NA	NA	NA	NA	NA	NA	NA	NA	NA	NA	NA	NA	NA	NA	NA	NA	NA	NA	NA	NA	NA	NA	NA	NA	NA	NA	NA	NA	NA	NA	NA	NA	NA	NA	NA	NA
1972	32	8.61385e-05	9.27931e-10	2.64341e-05	0.000145843	10	NA	NA	NA	NA	NA	NA	NA	NA	NA	NA	NA	NA	NA	NA	NA	NA	NA	NA	NA	NA	NA	NA	NA	NA	NA	NA	NA	NA	NA	NA	NA	NA	NA	NA	NA	NA	NA	NA	NA	NA	NA	NA	NA
1972	33	0.00010868	1.18195e-09	4.12976e-05	0.000176063	14	NA	NA	NA	NA	NA	NA	NA	NA	NA	NA	NA	NA	NA	NA	NA	NA	NA	NA	NA	NA	NA	NA	NA	NA	NA	NA	NA	NA	NA	NA	NA	NA	NA	NA	NA	NA	NA	NA	NA	NA	NA	NA	NA
1972	34	0.000154013	1.69559e-09	7.33064e-05	0.000234719	22	NA	NA	NA	NA	NA	NA	NA	NA	NA	NA	NA	NA	NA	NA	NA	NA	NA	NA	NA	NA	NA	NA	NA	NA	NA	NA	NA	NA	NA	NA	NA	NA	NA	NA	NA	NA	NA	NA	NA	NA	NA	NA	NA
1972	35	0.000245219	2.73502e-09	0.000142718	0.00034772	42	0	0	0	0	≤5	NA	NA	NA	NA	NA	NA	NA	NA	NA	NA	NA	NA	NA	NA	NA	NA	NA	NA	NA	NA	NA	NA	NA	NA	NA	NA	NA	NA	NA	NA	NA	NA	NA	NA	NA	NA	NA	NA
1972	36	0.000474641	5.36492e-09	0.000331083	0.0006182	75	0.00221845	4.92182e-06	-0.00212976	0.00656667	≤5	NA	NA	NA	NA	NA	NA	NA	NA	NA	NA	NA	NA	NA	NA	NA	NA	NA	NA	NA	NA	NA	NA	NA	NA	NA	NA	NA	NA	NA	NA	NA	NA	NA	NA	NA	NA	NA	NA
1972	37	0.000855237	9.74869e-09	0.000661719	0.00104876	108	NA	NA	NA	NA	NA	NA	NA	NA	NA	NA	NA	NA	NA	NA	NA	NA	NA	NA	NA	NA	NA	NA	NA	NA	NA	NA	NA	NA	NA	NA	NA	NA	NA	NA	NA	NA	NA	NA	NA	NA	NA	NA	NA
1972	38	0.00123789	1.41766e-08	0.00100452	0.00147125	143	0.00665536	1.46998e-05	-0.000859211	0.0141699	≤5	NA	NA	NA	NA	NA	NA	NA	NA	NA	NA	NA	NA	NA	NA	NA	NA	NA	NA	NA	NA	NA	NA	NA	NA	NA	NA	NA	NA	NA	NA	NA	NA	NA	NA	NA	NA	NA	NA
1972	39	0.00164584	1.8918e-08	0.00137626	0.00191541	200	0.00887381	1.9556e-05	0.000206421	0.0175412	9	NA	NA	NA	NA	NA	NA	NA	NA	NA	NA	NA	NA	NA	NA	NA	NA	NA	NA	NA	NA	NA	NA	NA	NA	NA	NA	NA	NA	NA	NA	NA	NA	NA	NA	NA	NA	NA	NA
1972	40	0.00231366	2.67119e-08	0.00199333	0.00263399	243	0.0199917	4.36198e-05	0.00704705	0.0329363	11	NA	NA	NA	NA	NA	NA	NA	NA	NA	NA	NA	NA	NA	NA	NA	NA	NA	NA	NA	NA	NA	NA	NA	NA	NA	NA	NA	NA	NA	NA	NA	NA	NA	NA	NA	NA	NA	NA
1972	41	0.00282014	3.26474e-08	0.002466	0.00317428	288	0.0244388	5.30903e-05	0.0101579	0.0387197	13	NA	NA	NA	NA	NA	NA	NA	NA	NA	NA	NA	NA	NA	NA	NA	NA	NA	NA	NA	NA	NA	NA	NA	NA	NA	NA	NA	NA	NA	NA	NA	NA	NA	NA	NA	NA	NA	NA
1972	42	0.00335269	3.89116e-08	0.00296607	0.00373932	324	NA	NA	NA	NA	NA	NA	NA	NA	NA	NA	NA	NA	NA	NA	NA	NA	NA	NA	NA	NA	NA	NA	NA	NA	NA	NA	NA	NA	NA	NA	NA	NA	NA	NA	NA	NA	NA	NA	NA	NA	NA	NA	NA
1972	43	0.00378081	4.39672e-08	0.00336983	0.00419178	380	0.028886	6.24725e-05	0.0133945	0.0443775	18	NA	NA	NA	NA	NA	NA	NA	NA	NA	NA	NA	NA	NA	NA	NA	NA	NA	NA	NA	NA	NA	NA	NA	NA	NA	NA	NA	NA	NA	NA	NA	NA	NA	NA	NA	NA	NA	NA
1972	44	0.00444985	5.18958e-08	0.00400335	0.00489634	408	NA	NA	NA	NA	NA	NA	NA	NA	NA	NA	NA	NA	NA	NA	NA	NA	NA	NA	NA	NA	NA	NA	NA	NA	NA	NA	NA	NA	NA	NA	NA	NA	NA	NA	NA	NA	NA	NA	NA	NA	NA	NA	NA
1972	45	0.00478599	5.58948e-08	0.00432261	0.00524936	-	0.0400039	8.5542e-05	0.0218764	0.0581314	-	NA	NA	NA	NA	NA	NA	NA	NA	NA	NA	NA	NA	NA	NA	NA	NA	NA	NA	NA	NA	NA	NA	NA	NA	NA	NA	NA	NA	NA	NA	NA	NA	NA	NA	NA	NA	NA	NA
1973	20	0	0	0	0	≤5	NA	NA	NA	NA	NA	NA	NA	NA	NA	NA	NA	NA	NA	NA	NA	NA	NA	NA	NA	NA	NA	NA	NA	NA	NA	NA	NA	NA	NA	NA	NA	NA	NA	NA	NA	NA	NA	NA	NA	NA	NA	NA	NA
1973	24	1.08117e-05	1.16892e-10	-1.03788e-05	3.20021e-05	≤5	NA	NA	NA	NA	NA	NA	NA	NA	NA	NA	NA	NA	NA	NA	NA	NA	NA	NA	NA	NA	NA	NA	NA	NA	NA	NA	NA	NA	NA	NA	NA	NA	NA	NA	NA	NA	NA	NA	NA	NA	NA	NA	NA
1973	26	3.29444e-05	3.61813e-10	-4.33684e-06	7.02256e-05	≤5	NA	NA	NA	NA	NA	NA	NA	NA	NA	NA	NA	NA	NA	NA	NA	NA	NA	NA	NA	NA	NA	NA	NA	NA	NA	NA	NA	NA	NA	NA	NA	NA	NA	NA	NA	NA	NA	NA	NA	NA	NA	NA	NA
1973	27	4.41999e-05	4.88491e-10	8.81088e-07	8.75187e-05	6	NA	NA	NA	NA	NA	NA	NA	NA	NA	NA	NA	NA	NA	NA	NA	NA	NA	NA	NA	NA	NA	NA	NA	NA	NA	NA	NA	NA	NA	NA	NA	NA	NA	NA	NA	NA	NA	NA	NA	NA	NA	NA	NA
1973	29	6.69032e-05	7.46186e-10	1.3364e-05	0.000120442	7	NA	NA	NA	NA	NA	NA	NA	NA	NA	NA	NA	NA	NA	NA	NA	NA	NA	NA	NA	NA	NA	NA	NA	NA	NA	NA	NA	NA	NA	NA	NA	NA	NA	NA	NA	NA	NA	NA	NA	NA	NA	NA	NA
1973	30	7.84329e-05	8.79102e-10	2.03206e-05	0.000136545	11	NA	NA	NA	NA	NA	NA	NA	NA	NA	NA	NA	NA	NA	NA	NA	NA	NA	NA	NA	NA	NA	NA	NA	NA	NA	NA	NA	NA	NA	NA	NA	NA	NA	NA	NA	NA	NA	NA	NA	NA	NA	NA	NA
1973	31	0.000124853	1.41771e-09	5.10556e-05	0.000198651	13	NA	NA	NA	NA	NA	NA	NA	NA	NA	NA	NA	NA	NA	NA	NA	NA	NA	NA	NA	NA	NA	NA	NA	NA	NA	NA	NA	NA	NA	NA	NA	NA	NA	NA	NA	NA	NA	NA	NA	NA	NA	NA	NA
1973	32	0.000148231	1.6909e-09	6.76359e-05	0.000228825	23	NA	NA	NA	NA	NA	NA	NA	NA	NA	NA	NA	NA	NA	NA	NA	NA	NA	NA	NA	NA	NA	NA	NA	NA	NA	NA	NA	NA	NA	NA	NA	NA	NA	NA	NA	NA	NA	NA	NA	NA	NA	NA	NA
1973	33	0.000265881	3.07452e-09	0.000157204	0.000374558	35	NA	NA	NA	NA	NA	NA	NA	NA	NA	NA	NA	NA	NA	NA	NA	NA	NA	NA	NA	NA	NA	NA	NA	NA	NA	NA	NA	NA	NA	NA	NA	NA	NA	NA	NA	NA	NA	NA	NA	NA	NA	NA	NA
1973	34	0.000407885	4.75384e-09	0.000272749	0.000543021	52	0	0	0	0	≤5	NA	NA	NA	NA	NA	NA	NA	NA	NA	NA	NA	NA	NA	NA	NA	NA	NA	NA	NA	NA	NA	NA	NA	NA	NA	NA	NA	NA	NA	NA	NA	NA	NA	NA	NA	NA	NA	NA
1973	35	0.000610337	7.16246e-09	0.000444463	0.000776212	89	0.00229406	5.26297e-06	-0.00220232	0.00679045	≤5	NA	NA	NA	NA	NA	NA	NA	NA	NA	NA	NA	NA	NA	NA	NA	NA	NA	NA	NA	NA	NA	NA	NA	NA	NA	NA	NA	NA	NA	NA	NA	NA	NA	NA	NA	NA	NA	NA
1973	36	0.00105369	1.24662e-08	0.000834853	0.00127252	126	0.00458813	1.05018e-05	-0.00176342	0.0109397	≤5	NA	NA	NA	NA	NA	NA	NA	NA	NA	NA	NA	NA	NA	NA	NA	NA	NA	NA	NA	NA	NA	NA	NA	NA	NA	NA	NA	NA	NA	NA	NA	NA	NA	NA	NA	NA	NA	NA
1973	37	0.00149982	1.7832e-08	0.00123809	0.00176155	175	0.00688219	1.57164e-05	-0.000887873	0.0146523	≤5	NA	NA	NA	NA	NA	NA	NA	NA	NA	NA	NA	NA	NA	NA	NA	NA	NA	NA	NA	NA	NA	NA	NA	NA	NA	NA	NA	NA	NA	NA	NA	NA	NA	NA	NA	NA	NA	NA
1973	38	0.00209425	2.50176e-08	0.00178424	0.00240425	223	0.00917625	2.09068e-05	0.000214516	0.018138	7	NA	NA	NA	NA	NA	NA	NA	NA	NA	NA	NA	NA	NA	NA	NA	NA	NA	NA	NA	NA	NA	NA	NA	NA	NA	NA	NA	NA	NA	NA	NA	NA	NA	NA	NA	NA	NA	NA
1973	39	0.00267966	3.2124e-08	0.00232838	0.00303095	270	NA	NA	NA	NA	NA	NA	NA	NA	NA	NA	NA	NA	NA	NA	NA	NA	NA	NA	NA	NA	NA	NA	NA	NA	NA	NA	NA	NA	NA	NA	NA	NA	NA	NA	NA	NA	NA	NA	NA	NA	NA	NA	NA
1973	40	0.00325631	3.91577e-08	0.00286847	0.00364415	338	0.0160584	3.63329e-05	0.00424441	0.0278725	9	NA	NA	NA	NA	NA	NA	NA	NA	NA	NA	NA	NA	NA	NA	NA	NA	NA	NA	NA	NA	NA	NA	NA	NA	NA	NA	NA	NA	NA	NA	NA	NA	NA	NA	NA	NA	NA	NA
1973	41	0.00409522	4.94327e-08	0.00365946	0.00453099	392	0.0206686	4.65953e-05	0.00728971	0.0340474	10	NA	NA	NA	NA	NA	NA	NA	NA	NA	NA	NA	NA	NA	NA	NA	NA	NA	NA	NA	NA	NA	NA	NA	NA	NA	NA	NA	NA	NA	NA	NA	NA	NA	NA	NA	NA	NA	NA
1973	42	0.00476506	5.76695e-08	0.00429438	0.00523573	419	NA	NA	NA	NA	NA	NA	NA	NA	NA	NA	NA	NA	NA	NA	NA	NA	NA	NA	NA	NA	NA	NA	NA	NA	NA	NA	NA	NA	NA	NA	NA	NA	NA	NA	NA	NA	NA	NA	NA	NA	NA	NA	NA
1973	43	0.00510173	6.1827e-08	0.00461438	0.00558907	454	NA	NA	NA	NA	NA	NA	NA	NA	NA	NA	NA	NA	NA	NA	NA	NA	NA	NA	NA	NA	NA	NA	NA	NA	NA	NA	NA	NA	NA	NA	NA	NA	NA	NA	NA	NA	NA	NA	NA	NA	NA	NA	NA
1973	44	0.00554043	6.72688e-08	0.00503209	0.00604877	-	0.0229792	5.17149e-05	0.0088845	0.0370739	-	NA	NA	NA	NA	NA	NA	NA	NA	NA	NA	NA	NA	NA	NA	NA	NA	NA	NA	NA	NA	NA	NA	NA	NA	NA	NA	NA	NA	NA	NA	NA	NA	NA	NA	NA	NA	NA	NA
1974	22	0	0	0	0	≤5	NA	NA	NA	NA	NA	NA	NA	NA	NA	NA	NA	NA	NA	NA	NA	NA	NA	NA	NA	NA	NA	NA	NA	NA	NA	NA	NA	NA	NA	NA	NA	NA	NA	NA	NA	NA	NA	NA	NA	NA	NA	NA	NA
1974	24	1.0849e-05	1.17701e-10	-1.04147e-05	3.21127e-05	≤5	NA	NA	NA	NA	NA	NA	NA	NA	NA	NA	NA	NA	NA	NA	NA	NA	NA	NA	NA	NA	NA	NA	NA	NA	NA	NA	NA	NA	NA	NA	NA	NA	NA	NA	NA	NA	NA	NA	NA	NA	NA	NA	NA
1974	25	2.18707e-05	2.39177e-10	-8.44078e-06	5.21823e-05	≤5	NA	NA	NA	NA	NA	NA	NA	NA	NA	NA	NA	NA	NA	NA	NA	NA	NA	NA	NA	NA	NA	NA	NA	NA	NA	NA	NA	NA	NA	NA	NA	NA	NA	NA	NA	NA	NA	NA	NA	NA	NA	NA	NA
1974	28	3.29944e-05	3.62908e-10	-4.34317e-06	7.0332e-05	≤5	NA	NA	NA	NA	NA	NA	NA	NA	NA	NA	NA	NA	NA	NA	NA	NA	NA	NA	NA	NA	NA	NA	NA	NA	NA	NA	NA	NA	NA	NA	NA	NA	NA	NA	NA	NA	NA	NA	NA	NA	NA	NA	NA
1974	29	4.44127e-05	4.93276e-10	8.82224e-07	8.79431e-05	6	NA	NA	NA	NA	NA	NA	NA	NA	NA	NA	NA	NA	NA	NA	NA	NA	NA	NA	NA	NA	NA	NA	NA	NA	NA	NA	NA	NA	NA	NA	NA	NA	NA	NA	NA	NA	NA	NA	NA	NA	NA	NA	NA
1974	30	6.74239e-05	7.58008e-10	1.34622e-05	0.000121385	10	NA	NA	NA	NA	NA	NA	NA	NA	NA	NA	NA	NA	NA	NA	NA	NA	NA	NA	NA	NA	NA	NA	NA	NA	NA	NA	NA	NA	NA	NA	NA	NA	NA	NA	NA	NA	NA	NA	NA	NA	NA	NA	NA
1974	31	0.000113814	1.29593e-09	4.32572e-05	0.000184371	13	NA	NA	NA	NA	NA	NA	NA	NA	NA	NA	NA	NA	NA	NA	NA	NA	NA	NA	NA	NA	NA	NA	NA	NA	NA	NA	NA	NA	NA	NA	NA	NA	NA	NA	NA	NA	NA	NA	NA	NA	NA	NA	NA
1974	32	0.000148877	1.70564e-09	6.7932e-05	0.000229823	23	NA	NA	NA	NA	NA	NA	NA	NA	NA	NA	NA	NA	NA	NA	NA	NA	NA	NA	NA	NA	NA	NA	NA	NA	NA	NA	NA	NA	NA	NA	NA	NA	NA	NA	NA	NA	NA	NA	NA	NA	NA	NA	NA
1974	33	0.000266554	3.08987e-09	0.000157606	0.000375501	44	0	0	0	0	≤5	NA	NA	NA	NA	NA	NA	NA	NA	NA	NA	NA	NA	NA	NA	NA	NA	NA	NA	NA	NA	NA	NA	NA	NA	NA	NA	NA	NA	NA	NA	NA	NA	NA	NA	NA	NA	NA	NA
1974	34	0.00051534	6.03499e-09	0.00036308	0.0006676	83	0.00207071	4.28801e-06	-0.00198788	0.00612931	≤5	NA	NA	NA	NA	NA	NA	NA	NA	NA	NA	NA	NA	NA	NA	NA	NA	NA	NA	NA	NA	NA	NA	NA	NA	NA	NA	NA	NA	NA	NA	NA	NA	NA	NA	NA	NA	NA	NA
1974	35	0.000980308	1.15703e-08	0.000769484	0.00119113	127	0.00622092	1.28468e-05	-0.000804073	0.0132459	6	NA	NA	NA	NA	NA	NA	NA	NA	NA	NA	NA	NA	NA	NA	NA	NA	NA	NA	NA	NA	NA	NA	NA	NA	NA	NA	NA	NA	NA	NA	NA	NA	NA	NA	NA	NA	NA	NA
1974	36	0.00150843	1.78937e-08	0.00124625	0.00177061	175	0.0124462	2.55508e-05	0.00253904	0.0223534	11	NA	NA	NA	NA	NA	NA	NA	NA	NA	NA	NA	NA	NA	NA	NA	NA	NA	NA	NA	NA	NA	NA	NA	NA	NA	NA	NA	NA	NA	NA	NA	NA	NA	NA	NA	NA	NA	NA
1974	37	0.00208858	2.48809e-08	0.00177942	0.00239774	225	0.0228888	4.66385e-05	0.00950376	0.0362739	13	NA	NA	NA	NA	NA	NA	NA	NA	NA	NA	NA	NA	NA	NA	NA	NA	NA	NA	NA	NA	NA	NA	NA	NA	NA	NA	NA	NA	NA	NA	NA	NA	NA	NA	NA	NA	NA	NA
1974	38	0.00269656	3.2239e-08	0.00234465	0.00304848	288	0.027075	5.4983e-05	0.0125417	0.0416082	15	NA	NA	NA	NA	NA	NA	NA	NA	NA	NA	NA	NA	NA	NA	NA	NA	NA	NA	NA	NA	NA	NA	NA	NA	NA	NA	NA	NA	NA	NA	NA	NA	NA	NA	NA	NA	NA	NA
1974	39	0.00346735	4.16123e-08	0.00306754	0.00386717	370	0.0312611	6.3254e-05	0.0156731	0.0468492	18	NA	NA	NA	NA	NA	NA	NA	NA	NA	NA	NA	NA	NA	NA	NA	NA	NA	NA	NA	NA	NA	NA	NA	NA	NA	NA	NA	NA	NA	NA	NA	NA	NA	NA	NA	NA	NA	NA
1974	40	0.00447602	5.39229e-08	0.00402089	0.00493115	423	0.0375543	7.55786e-05	0.0205151	0.0545934	19	NA	NA	NA	NA	NA	NA	NA	NA	NA	NA	NA	NA	NA	NA	NA	NA	NA	NA	NA	NA	NA	NA	NA	NA	NA	NA	NA	NA	NA	NA	NA	NA	NA	NA	NA	NA	NA	NA
1974	41	0.00513149	6.19529e-08	0.00464364	0.00561933	475	0.039652	7.96498e-05	0.0221599	0.057144	21	NA	NA	NA	NA	NA	NA	NA	NA	NA	NA	NA	NA	NA	NA	NA	NA	NA	NA	NA	NA	NA	NA	NA	NA	NA	NA	NA	NA	NA	NA	NA	NA	NA	NA	NA	NA	NA	NA
1974	42	0.00577835	6.99138e-08	0.00526011	0.00629658	513	0.0438568	8.77744e-05	0.0254943	0.0622193	22	NA	NA	NA	NA	NA	NA	NA	NA	NA	NA	NA	NA	NA	NA	NA	NA	NA	NA	NA	NA	NA	NA	NA	NA	NA	NA	NA	NA	NA	NA	NA	NA	NA	NA	NA	NA	NA	NA
1974	43	0.00625364	7.5789e-08	0.00571407	0.00679322	-	0.045964	9.18279e-05	0.0271823	0.0647457	-	NA	NA	NA	NA	NA	NA	NA	NA	NA	NA	NA	NA	NA	NA	NA	NA	NA	NA	NA	NA	NA	NA	NA	NA	NA	NA	NA	NA	NA	NA	NA	NA	NA	NA	NA	NA	NA	NA
1975	19	0	0	0	0	≤5	NA	NA	NA	NA	NA	NA	NA	NA	NA	NA	NA	NA	NA	NA	NA	NA	NA	NA	NA	NA	NA	NA	NA	NA	NA	NA	NA	NA	NA	NA	NA	NA	NA	NA	NA	NA	NA	NA	NA	NA	NA	NA	NA
1975	20	1.0537e-05	1.11029e-10	-1.01152e-05	3.11892e-05	≤5	NA	NA	NA	NA	NA	NA	NA	NA	NA	NA	NA	NA	NA	NA	NA	NA	NA	NA	NA	NA	NA	NA	NA	NA	NA	NA	NA	NA	NA	NA	NA	NA	NA	NA	NA	NA	NA	NA	NA	NA	NA	NA	NA
1975	21	2.11127e-05	2.22872e-10	-8.14737e-06	5.03728e-05	≤5	NA	NA	NA	NA	NA	NA	NA	NA	NA	NA	NA	NA	NA	NA	NA	NA	NA	NA	NA	NA	NA	NA	NA	NA	NA	NA	NA	NA	NA	NA	NA	NA	NA	NA	NA	NA	NA	NA	NA	NA	NA	NA	NA
1975	23	3.17285e-05	3.35561e-10	-4.1748e-06	6.76317e-05	≤5	NA	NA	NA	NA	NA	NA	NA	NA	NA	NA	NA	NA	NA	NA	NA	NA	NA	NA	NA	NA	NA	NA	NA	NA	NA	NA	NA	NA	NA	NA	NA	NA	NA	NA	NA	NA	NA	NA	NA	NA	NA	NA	NA
1975	24	4.24963e-05	4.51501e-10	8.49937e-07	8.41427e-05	≤5	NA	NA	NA	NA	NA	NA	NA	NA	NA	NA	NA	NA	NA	NA	NA	NA	NA	NA	NA	NA	NA	NA	NA	NA	NA	NA	NA	NA	NA	NA	NA	NA	NA	NA	NA	NA	NA	NA	NA	NA	NA	NA	NA
1975	25	5.33628e-05	5.69572e-10	6.58691e-06	0.000100139	7	NA	NA	NA	NA	NA	NA	NA	NA	NA	NA	NA	NA	NA	NA	NA	NA	NA	NA	NA	NA	NA	NA	NA	NA	NA	NA	NA	NA	NA	NA	NA	NA	NA	NA	NA	NA	NA	NA	NA	NA	NA	NA	NA
1975	26	7.53087e-05	8.10355e-10	1.95149e-05	0.000131102	8	NA	NA	NA	NA	NA	NA	NA	NA	NA	NA	NA	NA	NA	NA	NA	NA	NA	NA	NA	NA	NA	NA	NA	NA	NA	NA	NA	NA	NA	NA	NA	NA	NA	NA	NA	NA	NA	NA	NA	NA	NA	NA	NA
1975	27	8.63809e-05	9.32931e-10	2.65159e-05	0.000146246	9	NA	NA	NA	NA	NA	NA	NA	NA	NA	NA	NA	NA	NA	NA	NA	NA	NA	NA	NA	NA	NA	NA	NA	NA	NA	NA	NA	NA	NA	NA	NA	NA	NA	NA	NA	NA	NA	NA	NA	NA	NA	NA	NA
1975	28	9.75512e-05	1.05769e-09	3.38091e-05	0.000161293	10	NA	NA	NA	NA	NA	NA	NA	NA	NA	NA	NA	NA	NA	NA	NA	NA	NA	NA	NA	NA	NA	NA	NA	NA	NA	NA	NA	NA	NA	NA	NA	NA	NA	NA	NA	NA	NA	NA	NA	NA	NA	NA	NA
1975	29	0.000108815	1.18453e-09	4.13587e-05	0.000176271	15	0	0	0	0	≤5	NA	NA	NA	NA	NA	NA	NA	NA	NA	NA	NA	NA	NA	NA	NA	NA	NA	NA	NA	NA	NA	NA	NA	NA	NA	NA	NA	NA	NA	NA	NA	NA	NA	NA	NA	NA	NA	NA
1975	30	0.000165603	1.82934e-09	8.17736e-05	0.000249432	23	0.00182158	3.31826e-06	-0.0017487	0.00539187	≤5	NA	NA	NA	NA	NA	NA	NA	NA	NA	NA	NA	NA	NA	NA	NA	NA	NA	NA	NA	NA	NA	NA	NA	NA	NA	NA	NA	NA	NA	NA	NA	NA	NA	NA	NA	NA	NA	NA
1975	31	0.000257168	2.87696e-09	0.000152041	0.000362296	33	0.00365336	6.66159e-06	-0.00140531	0.00871204	≤5	NA	NA	NA	NA	NA	NA	NA	NA	NA	NA	NA	NA	NA	NA	NA	NA	NA	NA	NA	NA	NA	NA	NA	NA	NA	NA	NA	NA	NA	NA	NA	NA	NA	NA	NA	NA	NA	NA
1975	32	0.000372494	4.20615e-09	0.000245381	0.000499607	46	NA	NA	NA	NA	NA	NA	NA	NA	NA	NA	NA	NA	NA	NA	NA	NA	NA	NA	NA	NA	NA	NA	NA	NA	NA	NA	NA	NA	NA	NA	NA	NA	NA	NA	NA	NA	NA	NA	NA	NA	NA	NA	NA
1975	33	0.000523463	5.95785e-09	0.000372179	0.000674747	83	0.00548515	9.99261e-06	-0.000710515	0.0116808	≤5	NA	NA	NA	NA	NA	NA	NA	NA	NA	NA	NA	NA	NA	NA	NA	NA	NA	NA	NA	NA	NA	NA	NA	NA	NA	NA	NA	NA	NA	NA	NA	NA	NA	NA	NA	NA	NA	NA
1975	34	0.000956284	1.10136e-08	0.000750594	0.00116197	143	0.00732382	1.33365e-05	0.000166197	0.0144815	7	NA	NA	NA	NA	NA	NA	NA	NA	NA	NA	NA	NA	NA	NA	NA	NA	NA	NA	NA	NA	NA	NA	NA	NA	NA	NA	NA	NA	NA	NA	NA	NA	NA	NA	NA	NA	NA	NA
1975	35	0.00166319	1.93208e-08	0.00139076	0.00193562	208	0.0128399	2.32935e-05	0.00338043	0.0222993	10	NA	NA	NA	NA	NA	NA	NA	NA	NA	NA	NA	NA	NA	NA	NA	NA	NA	NA	NA	NA	NA	NA	NA	NA	NA	NA	NA	NA	NA	NA	NA	NA	NA	NA	NA	NA	NA	NA
1975	36	0.00243433	2.84325e-08	0.00210384	0.00276482	267	0.0183664	3.31762e-05	0.00707726	0.0296556	12	NA	NA	NA	NA	NA	NA	NA	NA	NA	NA	NA	NA	NA	NA	NA	NA	NA	NA	NA	NA	NA	NA	NA	NA	NA	NA	NA	NA	NA	NA	NA	NA	NA	NA	NA	NA	NA	NA
1975	37	0.00313909	3.68049e-08	0.00276308	0.0035151	334	0.0220508	3.97018e-05	0.00970116	0.0344004	13	NA	NA	NA	NA	NA	NA	NA	NA	NA	NA	NA	NA	NA	NA	NA	NA	NA	NA	NA	NA	NA	NA	NA	NA	NA	NA	NA	NA	NA	NA	NA	NA	NA	NA	NA	NA	NA	NA
1975	38	0.00394446	4.64185e-08	0.00352219	0.00436673	395	0.0238965	4.29588e-05	0.0110503	0.0367427	19	NA	NA	NA	NA	NA	NA	NA	NA	NA	NA	NA	NA	NA	NA	NA	NA	NA	NA	NA	NA	NA	NA	NA	NA	NA	NA	NA	NA	NA	NA	NA	NA	NA	NA	NA	NA	NA	NA
1975	39	0.00468242	5.52707e-08	0.00422163	0.0051432	451	0.034971	6.22356e-05	0.0195089	0.0504331	22	NA	NA	NA	NA	NA	NA	NA	NA	NA	NA	NA	NA	NA	NA	NA	NA	NA	NA	NA	NA	NA	NA	NA	NA	NA	NA	NA	NA	NA	NA	NA	NA	NA	NA	NA	NA	NA	NA
1975	40	0.00536403	6.34855e-08	0.00487019	0.00585786	509	NA	NA	NA	NA	NA	NA	NA	NA	NA	NA	NA	NA	NA	NA	NA	NA	NA	NA	NA	NA	NA	NA	NA	NA	NA	NA	NA	NA	NA	NA	NA	NA	NA	NA	NA	NA	NA	NA	NA	NA	NA	NA	NA
1975	41	0.00607441	7.20893e-08	0.00554817	0.00660065	548	0.0405191	7.17427e-05	0.023918	0.0571202	23	NA	NA	NA	NA	NA	NA	NA	NA	NA	NA	NA	NA	NA	NA	NA	NA	NA	NA	NA	NA	NA	NA	NA	NA	NA	NA	NA	NA	NA	NA	NA	NA	NA	NA	NA	NA	NA	NA
1975	42	0.00655492	7.79371e-08	0.00600776	0.00710209	-	0.0423721	7.48994e-05	0.0254097	0.0593345	-	NA	NA	NA	NA	NA	NA	NA	NA	NA	NA	NA	NA	NA	NA	NA	NA	NA	NA	NA	NA	NA	NA	NA	NA	NA	NA	NA	NA	NA	NA	NA	NA	NA	NA	NA	NA	NA	NA
1976	19	0	0	0	0	≤5	NA	NA	NA	NA	NA	NA	NA	NA	NA	NA	NA	NA	NA	NA	NA	NA	NA	NA	NA	NA	NA	NA	NA	NA	NA	NA	NA	NA	NA	NA	NA	NA	NA	NA	NA	NA	NA	NA	NA	NA	NA	NA	NA
1976	21	1.12219e-05	1.25932e-10	-1.07727e-05	3.32166e-05	≤5	NA	NA	NA	NA	NA	NA	NA	NA	NA	NA	NA	NA	NA	NA	NA	NA	NA	NA	NA	NA	NA	NA	NA	NA	NA	NA	NA	NA	NA	NA	NA	NA	NA	NA	NA	NA	NA	NA	NA	NA	NA	NA	NA
1976	23	2.25365e-05	2.53948e-10	-8.697e-06	5.377e-05	≤5	NA	NA	NA	NA	NA	NA	NA	NA	NA	NA	NA	NA	NA	NA	NA	NA	NA	NA	NA	NA	NA	NA	NA	NA	NA	NA	NA	NA	NA	NA	NA	NA	NA	NA	NA	NA	NA	NA	NA	NA	NA	NA	NA
1976	24	4.55613e-05	5.19005e-10	9.10054e-07	9.02126e-05	≤5	NA	NA	NA	NA	NA	NA	NA	NA	NA	NA	NA	NA	NA	NA	NA	NA	NA	NA	NA	NA	NA	NA	NA	NA	NA	NA	NA	NA	NA	NA	NA	NA	NA	NA	NA	NA	NA	NA	NA	NA	NA	NA	NA
1976	26	5.72064e-05	6.54601e-10	7.0604e-06	0.000107352	6	NA	NA	NA	NA	NA	NA	NA	NA	NA	NA	NA	NA	NA	NA	NA	NA	NA	NA	NA	NA	NA	NA	NA	NA	NA	NA	NA	NA	NA	NA	NA	NA	NA	NA	NA	NA	NA	NA	NA	NA	NA	NA	NA
1976	27	6.90917e-05	7.95846e-10	1.37997e-05	0.000124384	8	NA	NA	NA	NA	NA	NA	NA	NA	NA	NA	NA	NA	NA	NA	NA	NA	NA	NA	NA	NA	NA	NA	NA	NA	NA	NA	NA	NA	NA	NA	NA	NA	NA	NA	NA	NA	NA	NA	NA	NA	NA	NA	NA
1976	28	9.30943e-05	1.08387e-09	2.85681e-05	0.000157621	11	NA	NA	NA	NA	NA	NA	NA	NA	NA	NA	NA	NA	NA	NA	NA	NA	NA	NA	NA	NA	NA	NA	NA	NA	NA	NA	NA	NA	NA	NA	NA	NA	NA	NA	NA	NA	NA	NA	NA	NA	NA	NA	NA
1976	29	0.000129441	1.52414e-09	5.29237e-05	0.000205959	22	NA	NA	NA	NA	NA	NA	NA	NA	NA	NA	NA	NA	NA	NA	NA	NA	NA	NA	NA	NA	NA	NA	NA	NA	NA	NA	NA	NA	NA	NA	NA	NA	NA	NA	NA	NA	NA	NA	NA	NA	NA	NA	NA
1976	30	0.000263848	3.16581e-09	0.000153569	0.000374126	34	NA	NA	NA	NA	NA	NA	NA	NA	NA	NA	NA	NA	NA	NA	NA	NA	NA	NA	NA	NA	NA	NA	NA	NA	NA	NA	NA	NA	NA	NA	NA	NA	NA	NA	NA	NA	NA	NA	NA	NA	NA	NA	NA
1976	31	0.000411722	4.98686e-09	0.000273314	0.00055013	54	NA	NA	NA	NA	NA	NA	NA	NA	NA	NA	NA	NA	NA	NA	NA	NA	NA	NA	NA	NA	NA	NA	NA	NA	NA	NA	NA	NA	NA	NA	NA	NA	NA	NA	NA	NA	NA	NA	NA	NA	NA	NA	NA
1976	32	0.000660228	8.07142e-09	0.000484143	0.000836314	97	0	0	0	0	≤5	NA	NA	NA	NA	NA	NA	NA	NA	NA	NA	NA	NA	NA	NA	NA	NA	NA	NA	NA	NA	NA	NA	NA	NA	NA	NA	NA	NA	NA	NA	NA	NA	NA	NA	NA	NA	NA	NA
1976	33	0.00119897	1.48089e-08	0.000960456	0.00143748	137	0.00188006	3.53478e-06	-0.00180487	0.00556499	≤5	NA	NA	NA	NA	NA	NA	NA	NA	NA	NA	NA	NA	NA	NA	NA	NA	NA	NA	NA	NA	NA	NA	NA	NA	NA	NA	NA	NA	NA	NA	NA	NA	NA	NA	NA	NA	NA	NA
1976	34	0.0017043	2.11749e-08	0.0014191	0.00198951	192	0.00752024	1.40592e-05	0.000171239	0.0148692	7	NA	NA	NA	NA	NA	NA	NA	NA	NA	NA	NA	NA	NA	NA	NA	NA	NA	NA	NA	NA	NA	NA	NA	NA	NA	NA	NA	NA	NA	NA	NA	NA	NA	NA	NA	NA	NA	NA
1976	35	0.00240467	3.00573e-08	0.00206487	0.00274447	230	0.0131824	2.45456e-05	0.00347206	0.0228928	9	NA	NA	NA	NA	NA	NA	NA	NA	NA	NA	NA	NA	NA	NA	NA	NA	NA	NA	NA	NA	NA	NA	NA	NA	NA	NA	NA	NA	NA	NA	NA	NA	NA	NA	NA	NA	NA	NA
1976	36	0.00289213	3.62782e-08	0.00251882	0.00326544	282	0.0169572	3.14691e-05	0.00596231	0.0279521	12	NA	NA	NA	NA	NA	NA	NA	NA	NA	NA	NA	NA	NA	NA	NA	NA	NA	NA	NA	NA	NA	NA	NA	NA	NA	NA	NA	NA	NA	NA	NA	NA	NA	NA	NA	NA	NA	NA
1976	37	0.00356411	4.49071e-08	0.00314877	0.00397945	342	0.0226531	4.18782e-05	0.00996954	0.0353367	14	NA	NA	NA	NA	NA	NA	NA	NA	NA	NA	NA	NA	NA	NA	NA	NA	NA	NA	NA	NA	NA	NA	NA	NA	NA	NA	NA	NA	NA	NA	NA	NA	NA	NA	NA	NA	NA	NA
1976	38	0.00434535	5.50012e-08	0.0038857	0.00480501	406	0.026458	4.87773e-05	0.0127695	0.0401466	15	NA	NA	NA	NA	NA	NA	NA	NA	NA	NA	NA	NA	NA	NA	NA	NA	NA	NA	NA	NA	NA	NA	NA	NA	NA	NA	NA	NA	NA	NA	NA	NA	NA	NA	NA	NA	NA	NA
1976	39	0.0051845	6.59018e-08	0.00468135	0.00568765	476	0.0283605	5.22062e-05	0.014199	0.042522	19	NA	NA	NA	NA	NA	NA	NA	NA	NA	NA	NA	NA	NA	NA	NA	NA	NA	NA	NA	NA	NA	NA	NA	NA	NA	NA	NA	NA	NA	NA	NA	NA	NA	NA	NA	NA	NA	NA
1976	40	0.00610872	7.79706e-08	0.00556143	0.006656	514	NA	NA	NA	NA	NA	NA	NA	NA	NA	NA	NA	NA	NA	NA	NA	NA	NA	NA	NA	NA	NA	NA	NA	NA	NA	NA	NA	NA	NA	NA	NA	NA	NA	NA	NA	NA	NA	NA	NA	NA	NA	NA	NA
1976	41	0.00661395	8.46053e-08	0.00604386	0.00718405	-	0.0359857	6.58399e-05	0.0200822	0.0518892	-	NA	NA	NA	NA	NA	NA	NA	NA	NA	NA	NA	NA	NA	NA	NA	NA	NA	NA	NA	NA	NA	NA	NA	NA	NA	NA	NA	NA	NA	NA	NA	NA	NA	NA	NA	NA	NA	NA
1977	16	0	0	0	0	≤5	NA	NA	NA	NA	NA	NA	NA	NA	NA	NA	NA	NA	NA	NA	NA	NA	NA	NA	NA	NA	NA	NA	NA	NA	NA	NA	NA	NA	NA	NA	NA	NA	NA	NA	NA	NA	NA	NA	NA	NA	NA	NA	NA
1977	18	1.1422e-05	1.30463e-10	-1.09647e-05	3.38088e-05	≤5	NA	NA	NA	NA	NA	NA	NA	NA	NA	NA	NA	NA	NA	NA	NA	NA	NA	NA	NA	NA	NA	NA	NA	NA	NA	NA	NA	NA	NA	NA	NA	NA	NA	NA	NA	NA	NA	NA	NA	NA	NA	NA	NA
1977	19	2.2876e-05	2.61653e-10	-8.82778e-06	5.45797e-05	≤5	NA	NA	NA	NA	NA	NA	NA	NA	NA	NA	NA	NA	NA	NA	NA	NA	NA	NA	NA	NA	NA	NA	NA	NA	NA	NA	NA	NA	NA	NA	NA	NA	NA	NA	NA	NA	NA	NA	NA	NA	NA	NA	NA
1977	20	4.58656e-05	5.25899e-10	9.18749e-07	9.08125e-05	8	NA	NA	NA	NA	NA	NA	NA	NA	NA	NA	NA	NA	NA	NA	NA	NA	NA	NA	NA	NA	NA	NA	NA	NA	NA	NA	NA	NA	NA	NA	NA	NA	NA	NA	NA	NA	NA	NA	NA	NA	NA	NA	NA
1977	22	9.20509e-05	1.0591e-09	2.82661e-05	0.000155836	9	NA	NA	NA	NA	NA	NA	NA	NA	NA	NA	NA	NA	NA	NA	NA	NA	NA	NA	NA	NA	NA	NA	NA	NA	NA	NA	NA	NA	NA	NA	NA	NA	NA	NA	NA	NA	NA	NA	NA	NA	NA	NA	NA
1977	23	0.000103755	1.19606e-09	3.59712e-05	0.000171538	10	NA	NA	NA	NA	NA	NA	NA	NA	NA	NA	NA	NA	NA	NA	NA	NA	NA	NA	NA	NA	NA	NA	NA	NA	NA	NA	NA	NA	NA	NA	NA	NA	NA	NA	NA	NA	NA	NA	NA	NA	NA	NA	NA
1977	25	0.000115576	1.33578e-09	4.3943e-05	0.00018721	12	NA	NA	NA	NA	NA	NA	NA	NA	NA	NA	NA	NA	NA	NA	NA	NA	NA	NA	NA	NA	NA	NA	NA	NA	NA	NA	NA	NA	NA	NA	NA	NA	NA	NA	NA	NA	NA	NA	NA	NA	NA	NA	NA
1977	26	0.000139803	1.62919e-09	6.0693e-05	0.000218914	14	NA	NA	NA	NA	NA	NA	NA	NA	NA	NA	NA	NA	NA	NA	NA	NA	NA	NA	NA	NA	NA	NA	NA	NA	NA	NA	NA	NA	NA	NA	NA	NA	NA	NA	NA	NA	NA	NA	NA	NA	NA	NA	NA
1977	27	0.000164294	1.92899e-09	7.82116e-05	0.000250376	20	NA	NA	NA	NA	NA	NA	NA	NA	NA	NA	NA	NA	NA	NA	NA	NA	NA	NA	NA	NA	NA	NA	NA	NA	NA	NA	NA	NA	NA	NA	NA	NA	NA	NA	NA	NA	NA	NA	NA	NA	NA	NA	NA
1977	28	0.000238524	2.84701e-09	0.000133946	0.000343103	25	NA	NA	NA	NA	NA	NA	NA	NA	NA	NA	NA	NA	NA	NA	NA	NA	NA	NA	NA	NA	NA	NA	NA	NA	NA	NA	NA	NA	NA	NA	NA	NA	NA	NA	NA	NA	NA	NA	NA	NA	NA	NA	NA
1977	29	0.000300983	3.62684e-09	0.000182948	0.000419018	35	NA	NA	NA	NA	NA	NA	NA	NA	NA	NA	NA	NA	NA	NA	NA	NA	NA	NA	NA	NA	NA	NA	NA	NA	NA	NA	NA	NA	NA	NA	NA	NA	NA	NA	NA	NA	NA	NA	NA	NA	NA	NA	NA
1977	30	0.000427132	5.2171e-09	0.000285565	0.0005687	60	0	0	0	0	≤5	NA	NA	NA	NA	NA	NA	NA	NA	NA	NA	NA	NA	NA	NA	NA	NA	NA	NA	NA	NA	NA	NA	NA	NA	NA	NA	NA	NA	NA	NA	NA	NA	NA	NA	NA	NA	NA	NA
1977	31	0.000745389	9.26404e-09	0.000556743	0.000934036	101	0.00570383	1.08034e-05	-0.000738282	0.0121459	7	NA	NA	NA	NA	NA	NA	NA	NA	NA	NA	NA	NA	NA	NA	NA	NA	NA	NA	NA	NA	NA	NA	NA	NA	NA	NA	NA	NA	NA	NA	NA	NA	NA	NA	NA	NA	NA	NA
1977	32	0.0012724	1.60249e-08	0.00102429	0.00152051	147	0.0133089	2.50153e-05	0.00350613	0.0231118	11	NA	NA	NA	NA	NA	NA	NA	NA	NA	NA	NA	NA	NA	NA	NA	NA	NA	NA	NA	NA	NA	NA	NA	NA	NA	NA	NA	NA	NA	NA	NA	NA	NA	NA	NA	NA	NA	NA
1977	33	0.00187001	2.37651e-08	0.00156787	0.00217216	194	0.0209288	3.90621e-05	0.00867914	0.0331786	13	NA	NA	NA	NA	NA	NA	NA	NA	NA	NA	NA	NA	NA	NA	NA	NA	NA	NA	NA	NA	NA	NA	NA	NA	NA	NA	NA	NA	NA	NA	NA	NA	NA	NA	NA	NA	NA	NA
1977	34	0.00248679	3.18247e-08	0.00213714	0.00283644	251	0.0247538	4.60584e-05	0.0114522	0.0380554	15	NA	NA	NA	NA	NA	NA	NA	NA	NA	NA	NA	NA	NA	NA	NA	NA	NA	NA	NA	NA	NA	NA	NA	NA	NA	NA	NA	NA	NA	NA	NA	NA	NA	NA	NA	NA	NA	NA
1977	35	0.00324158	4.1764e-08	0.00284104	0.00364213	319	0.0285788	5.29986e-05	0.0143102	0.0428473	17	NA	NA	NA	NA	NA	NA	NA	NA	NA	NA	NA	NA	NA	NA	NA	NA	NA	NA	NA	NA	NA	NA	NA	NA	NA	NA	NA	NA	NA	NA	NA	NA	NA	NA	NA	NA	NA	NA
1977	36	0.00414956	5.38009e-08	0.00369495	0.00460418	392	0.0324113	5.9911e-05	0.0172408	0.0475819	20	NA	NA	NA	NA	NA	NA	NA	NA	NA	NA	NA	NA	NA	NA	NA	NA	NA	NA	NA	NA	NA	NA	NA	NA	NA	NA	NA	NA	NA	NA	NA	NA	NA	NA	NA	NA	NA	NA
1977	37	0.00513249	6.69166e-08	0.00462548	0.0056395	446	NA	NA	NA	NA	NA	NA	NA	NA	NA	NA	NA	NA	NA	NA	NA	NA	NA	NA	NA	NA	NA	NA	NA	NA	NA	NA	NA	NA	NA	NA	NA	NA	NA	NA	NA	NA	NA	NA	NA	NA	NA	NA	NA
1977	38	0.00586608	7.67762e-08	0.005323	0.00640915	497	0.0381717	7.02165e-05	0.0217481	0.0545953	21	NA	NA	NA	NA	NA	NA	NA	NA	NA	NA	NA	NA	NA	NA	NA	NA	NA	NA	NA	NA	NA	NA	NA	NA	NA	NA	NA	NA	NA	NA	NA	NA	NA	NA	NA	NA	NA	NA
1977	39	0.0065641	8.62155e-08	0.00598861	0.0071396	536	0.0400957	7.36376e-05	0.0232768	0.0569146	23	NA	NA	NA	NA	NA	NA	NA	NA	NA	NA	NA	NA	NA	NA	NA	NA	NA	NA	NA	NA	NA	NA	NA	NA	NA	NA	NA	NA	NA	NA	NA	NA	NA	NA	NA	NA	NA	NA
1977	40	0.0071025	9.35505e-08	0.00650302	0.00770198	-	0.0439437	8.0437e-05	0.0263655	0.061522	-	NA	NA	NA	NA	NA	NA	NA	NA	NA	NA	NA	NA	NA	NA	NA	NA	NA	NA	NA	NA	NA	NA	NA	NA	NA	NA	NA	NA	NA	NA	NA	NA	NA	NA	NA	NA	NA	NA
1978	15	0	0	0	0	≤5	NA	NA	NA	NA	NA	NA	NA	NA	NA	NA	NA	NA	NA	NA	NA	NA	NA	NA	NA	NA	NA	NA	NA	NA	NA	NA	NA	NA	NA	NA	NA	NA	NA	NA	NA	NA	NA	NA	NA	NA	NA	NA	NA
1978	16	1.12752e-05	1.27131e-10	-1.08238e-05	3.33743e-05	≤5	0	0	0	0	≤5	NA	NA	NA	NA	NA	NA	NA	NA	NA	NA	NA	NA	NA	NA	NA	NA	NA	NA	NA	NA	NA	NA	NA	NA	NA	NA	NA	NA	NA	NA	NA	NA	NA	NA	NA	NA	NA	NA
1978	17	2.25576e-05	2.5442e-10	-8.7049e-06	5.38201e-05	8	NA	NA	NA	NA	NA	NA	NA	NA	NA	NA	NA	NA	NA	NA	NA	NA	NA	NA	NA	NA	NA	NA	NA	NA	NA	NA	NA	NA	NA	NA	NA	NA	NA	NA	NA	NA	NA	NA	NA	NA	NA	NA	NA
1978	18	9.03126e-05	1.01946e-09	2.77328e-05	0.000152892	9	NA	NA	NA	NA	NA	NA	NA	NA	NA	NA	NA	NA	NA	NA	NA	NA	NA	NA	NA	NA	NA	NA	NA	NA	NA	NA	NA	NA	NA	NA	NA	NA	NA	NA	NA	NA	NA	NA	NA	NA	NA	NA	NA
1978	19	0.000101628	1.14747e-09	3.52351e-05	0.00016802	11	NA	NA	NA	NA	NA	NA	NA	NA	NA	NA	NA	NA	NA	NA	NA	NA	NA	NA	NA	NA	NA	NA	NA	NA	NA	NA	NA	NA	NA	NA	NA	NA	NA	NA	NA	NA	NA	NA	NA	NA	NA	NA	NA
1978	20	0.000124344	1.40544e-09	5.08667e-05	0.000197821	13	NA	NA	NA	NA	NA	NA	NA	NA	NA	NA	NA	NA	NA	NA	NA	NA	NA	NA	NA	NA	NA	NA	NA	NA	NA	NA	NA	NA	NA	NA	NA	NA	NA	NA	NA	NA	NA	NA	NA	NA	NA	NA	NA
1978	21	0.000147151	1.66545e-09	6.71653e-05	0.000227137	15	NA	NA	NA	NA	NA	NA	NA	NA	NA	NA	NA	NA	NA	NA	NA	NA	NA	NA	NA	NA	NA	NA	NA	NA	NA	NA	NA	NA	NA	NA	NA	NA	NA	NA	NA	NA	NA	NA	NA	NA	NA	NA	NA
1978	22	0.000170068	1.92796e-09	8.40088e-05	0.000256127	16	NA	NA	NA	NA	NA	NA	NA	NA	NA	NA	NA	NA	NA	NA	NA	NA	NA	NA	NA	NA	NA	NA	NA	NA	NA	NA	NA	NA	NA	NA	NA	NA	NA	NA	NA	NA	NA	NA	NA	NA	NA	NA	NA
1978	23	0.000181637	2.06175e-09	9.26415e-05	0.000270632	18	NA	NA	NA	NA	NA	NA	NA	NA	NA	NA	NA	NA	NA	NA	NA	NA	NA	NA	NA	NA	NA	NA	NA	NA	NA	NA	NA	NA	NA	NA	NA	NA	NA	NA	NA	NA	NA	NA	NA	NA	NA	NA	NA
1978	24	0.000205027	2.33521e-09	0.000110314	0.000299741	19	NA	NA	NA	NA	NA	NA	NA	NA	NA	NA	NA	NA	NA	NA	NA	NA	NA	NA	NA	NA	NA	NA	NA	NA	NA	NA	NA	NA	NA	NA	NA	NA	NA	NA	NA	NA	NA	NA	NA	NA	NA	NA	NA
1978	25	0.000216876	2.47554e-09	0.000119358	0.000314393	21	NA	NA	NA	NA	NA	NA	NA	NA	NA	NA	NA	NA	NA	NA	NA	NA	NA	NA	NA	NA	NA	NA	NA	NA	NA	NA	NA	NA	NA	NA	NA	NA	NA	NA	NA	NA	NA	NA	NA	NA	NA	NA	NA
1978	26	0.000240891	2.7638e-09	0.000137853	0.00034393	27	NA	NA	NA	NA	NA	NA	NA	NA	NA	NA	NA	NA	NA	NA	NA	NA	NA	NA	NA	NA	NA	NA	NA	NA	NA	NA	NA	NA	NA	NA	NA	NA	NA	NA	NA	NA	NA	NA	NA	NA	NA	NA	NA
1978	27	0.000313817	3.64971e-09	0.00019541	0.000432224	40	0.00172415	2.97272e-06	-0.00165514	0.00510344	≤5	NA	NA	NA	NA	NA	NA	NA	NA	NA	NA	NA	NA	NA	NA	NA	NA	NA	NA	NA	NA	NA	NA	NA	NA	NA	NA	NA	NA	NA	NA	NA	NA	NA	NA	NA	NA	NA	NA
1978	28	0.000473626	5.61277e-09	0.000326789	0.000620464	49	0.00345734	5.9664e-06	-0.00133011	0.0082448	≤5	NA	NA	NA	NA	NA	NA	NA	NA	NA	NA	NA	NA	NA	NA	NA	NA	NA	NA	NA	NA	NA	NA	NA	NA	NA	NA	NA	NA	NA	NA	NA	NA	NA	NA	NA	NA	NA	NA
1978	29	0.00058548	7.00153e-09	0.00042148	0.00074948	75	NA	NA	NA	NA	NA	NA	NA	NA	NA	NA	NA	NA	NA	NA	NA	NA	NA	NA	NA	NA	NA	NA	NA	NA	NA	NA	NA	NA	NA	NA	NA	NA	NA	NA	NA	NA	NA	NA	NA	NA	NA	NA	NA
1978	30	0.000912153	1.11001e-08	0.000705657	0.00111865	116	NA	NA	NA	NA	NA	NA	NA	NA	NA	NA	NA	NA	NA	NA	NA	NA	NA	NA	NA	NA	NA	NA	NA	NA	NA	NA	NA	NA	NA	NA	NA	NA	NA	NA	NA	NA	NA	NA	NA	NA	NA	NA	NA
1978	31	0.00143277	1.7696e-08	0.00117205	0.0016935	166	0.00519054	8.94966e-06	-0.000672891	0.011054	≤5	NA	NA	NA	NA	NA	NA	NA	NA	NA	NA	NA	NA	NA	NA	NA	NA	NA	NA	NA	NA	NA	NA	NA	NA	NA	NA	NA	NA	NA	NA	NA	NA	NA	NA	NA	NA	NA	NA
1978	32	0.00207499	2.5917e-08	0.00175946	0.00239052	220	0.00692985	1.19437e-05	0.000156288	0.0137034	7	NA	NA	NA	NA	NA	NA	NA	NA	NA	NA	NA	NA	NA	NA	NA	NA	NA	NA	NA	NA	NA	NA	NA	NA	NA	NA	NA	NA	NA	NA	NA	NA	NA	NA	NA	NA	NA	NA
1978	33	0.00277616	3.49785e-08	0.00240959	0.00314272	289	0.0121478	2.08625e-05	0.00319557	0.0211	11	NA	NA	NA	NA	NA	NA	NA	NA	NA	NA	NA	NA	NA	NA	NA	NA	NA	NA	NA	NA	NA	NA	NA	NA	NA	NA	NA	NA	NA	NA	NA	NA	NA	NA	NA	NA	NA	NA
1978	34	0.00368089	4.67674e-08	0.00325704	0.00410475	371	0.0191051	3.26067e-05	0.00791321	0.0302969	15	NA	NA	NA	NA	NA	NA	NA	NA	NA	NA	NA	NA	NA	NA	NA	NA	NA	NA	NA	NA	NA	NA	NA	NA	NA	NA	NA	NA	NA	NA	NA	NA	NA	NA	NA	NA	NA	NA
1978	35	0.00476668	6.1027e-08	0.00428249	0.00525086	444	0.0260623	4.41824e-05	0.0130345	0.0390902	21	NA	NA	NA	NA	NA	NA	NA	NA	NA	NA	NA	NA	NA	NA	NA	NA	NA	NA	NA	NA	NA	NA	NA	NA	NA	NA	NA	NA	NA	NA	NA	NA	NA	NA	NA	NA	NA	NA
1978	36	0.00574146	7.39111e-08	0.00520861	0.0062743	517	NA	NA	NA	NA	NA	NA	NA	NA	NA	NA	NA	NA	NA	NA	NA	NA	NA	NA	NA	NA	NA	NA	NA	NA	NA	NA	NA	NA	NA	NA	NA	NA	NA	NA	NA	NA	NA	NA	NA	NA	NA	NA	NA
1978	37	0.00672495	8.70019e-08	0.00614684	0.00730306	570	0.0365361	6.13568e-05	0.0211836	0.0518886	22	NA	NA	NA	NA	NA	NA	NA	NA	NA	NA	NA	NA	NA	NA	NA	NA	NA	NA	NA	NA	NA	NA	NA	NA	NA	NA	NA	NA	NA	NA	NA	NA	NA	NA	NA	NA	NA	NA
1978	38	0.00744539	9.66617e-08	0.00683603	0.00805475	616	0.0382882	6.42036e-05	0.0225835	0.0539928	24	NA	NA	NA	NA	NA	NA	NA	NA	NA	NA	NA	NA	NA	NA	NA	NA	NA	NA	NA	NA	NA	NA	NA	NA	NA	NA	NA	NA	NA	NA	NA	NA	NA	NA	NA	NA	NA	NA
1978	39	0.00807603	1.05179e-07	0.00744039	0.00871167	-	0.0418053	6.99087e-05	0.0254177	0.0581928	-	NA	NA	NA	NA	NA	NA	NA	NA	NA	NA	NA	NA	NA	NA	NA	NA	NA	NA	NA	NA	NA	NA	NA	NA	NA	NA	NA	NA	NA	NA	NA	NA	NA	NA	NA	NA	NA	NA
1979	13	0	0	0	0	≤5	NA	NA	NA	NA	NA	NA	NA	NA	NA	NA	NA	NA	NA	NA	NA	NA	NA	NA	NA	NA	NA	NA	NA	NA	NA	NA	NA	NA	NA	NA	NA	NA	NA	NA	NA	NA	NA	NA	NA	NA	NA	NA	NA
1979	14	2.28128e-05	2.6021e-10	-8.80338e-06	5.44291e-05	≤5	NA	NA	NA	NA	NA	NA	NA	NA	NA	NA	NA	NA	NA	NA	NA	NA	NA	NA	NA	NA	NA	NA	NA	NA	NA	NA	NA	NA	NA	NA	NA	NA	NA	NA	NA	NA	NA	NA	NA	NA	NA	NA	NA
1979	15	3.42263e-05	3.90471e-10	-4.50325e-06	7.29559e-05	6	NA	NA	NA	NA	NA	NA	NA	NA	NA	NA	NA	NA	NA	NA	NA	NA	NA	NA	NA	NA	NA	NA	NA	NA	NA	NA	NA	NA	NA	NA	NA	NA	NA	NA	NA	NA	NA	NA	NA	NA	NA	NA	NA
1979	16	6.84844e-05	7.8164e-10	1.3688e-05	0.000123281	10	NA	NA	NA	NA	NA	NA	NA	NA	NA	NA	NA	NA	NA	NA	NA	NA	NA	NA	NA	NA	NA	NA	NA	NA	NA	NA	NA	NA	NA	NA	NA	NA	NA	NA	NA	NA	NA	NA	NA	NA	NA	NA	NA
1979	17	0.000114194	1.3039e-09	4.34208e-05	0.000184968	15	NA	NA	NA	NA	NA	NA	NA	NA	NA	NA	NA	NA	NA	NA	NA	NA	NA	NA	NA	NA	NA	NA	NA	NA	NA	NA	NA	NA	NA	NA	NA	NA	NA	NA	NA	NA	NA	NA	NA	NA	NA	NA	NA
1979	18	0.000171389	1.95796e-09	8.46625e-05	0.000258115	17	NA	NA	NA	NA	NA	NA	NA	NA	NA	NA	NA	NA	NA	NA	NA	NA	NA	NA	NA	NA	NA	NA	NA	NA	NA	NA	NA	NA	NA	NA	NA	NA	NA	NA	NA	NA	NA	NA	NA	NA	NA	NA	NA
1979	19	0.000194316	2.22069e-09	0.000101954	0.000286677	19	NA	NA	NA	NA	NA	NA	NA	NA	NA	NA	NA	NA	NA	NA	NA	NA	NA	NA	NA	NA	NA	NA	NA	NA	NA	NA	NA	NA	NA	NA	NA	NA	NA	NA	NA	NA	NA	NA	NA	NA	NA	NA	NA
1979	20	0.00021733	2.48542e-09	0.000119618	0.000315042	21	NA	NA	NA	NA	NA	NA	NA	NA	NA	NA	NA	NA	NA	NA	NA	NA	NA	NA	NA	NA	NA	NA	NA	NA	NA	NA	NA	NA	NA	NA	NA	NA	NA	NA	NA	NA	NA	NA	NA	NA	NA	NA	NA
1979	22	0.000240449	2.75254e-09	0.00013762	0.000343278	25	NA	NA	NA	NA	NA	NA	NA	NA	NA	NA	NA	NA	NA	NA	NA	NA	NA	NA	NA	NA	NA	NA	NA	NA	NA	NA	NA	NA	NA	NA	NA	NA	NA	NA	NA	NA	NA	NA	NA	NA	NA	NA	NA
1979	24	0.000287401	3.3034e-09	0.000174752	0.000400051	30	NA	NA	NA	NA	NA	NA	NA	NA	NA	NA	NA	NA	NA	NA	NA	NA	NA	NA	NA	NA	NA	NA	NA	NA	NA	NA	NA	NA	NA	NA	NA	NA	NA	NA	NA	NA	NA	NA	NA	NA	NA	NA	NA
1979	25	0.000347662	4.02923e-09	0.000223251	0.000472073	35	NA	NA	NA	NA	NA	NA	NA	NA	NA	NA	NA	NA	NA	NA	NA	NA	NA	NA	NA	NA	NA	NA	NA	NA	NA	NA	NA	NA	NA	NA	NA	NA	NA	NA	NA	NA	NA	NA	NA	NA	NA	NA	NA
1979	26	0.00040878	4.77578e-09	0.000273333	0.000544227	40	NA	NA	NA	NA	NA	NA	NA	NA	NA	NA	NA	NA	NA	NA	NA	NA	NA	NA	NA	NA	NA	NA	NA	NA	NA	NA	NA	NA	NA	NA	NA	NA	NA	NA	NA	NA	NA	NA	NA	NA	NA	NA	NA
1979	27	0.000470713	5.54229e-09	0.0003248	0.000616626	56	0	0	0	0	≤5	NA	NA	NA	NA	NA	NA	NA	NA	NA	NA	NA	NA	NA	NA	NA	NA	NA	NA	NA	NA	NA	NA	NA	NA	NA	NA	NA	NA	NA	NA	NA	NA	NA	NA	NA	NA	NA	NA
1979	28	0.00067135	8.05555e-09	0.000495438	0.000847262	79	0.00165027	2.72344e-06	-0.00158423	0.00488477	≤5	NA	NA	NA	NA	NA	NA	NA	NA	NA	NA	NA	NA	NA	NA	NA	NA	NA	NA	NA	NA	NA	NA	NA	NA	NA	NA	NA	NA	NA	NA	NA	NA	NA	NA	NA	NA	NA	NA
1979	29	0.000963373	1.17575e-08	0.00075085	0.0011759	107	0.00496188	8.17978e-06	-0.000643679	0.0105674	≤5	NA	NA	NA	NA	NA	NA	NA	NA	NA	NA	NA	NA	NA	NA	NA	NA	NA	NA	NA	NA	NA	NA	NA	NA	NA	NA	NA	NA	NA	NA	NA	NA	NA	NA	NA	NA	NA	NA
1979	30	0.00132304	1.63674e-08	0.00107229	0.00157379	168	0.00827909	1.36181e-05	0.00104628	0.0155119	9	NA	NA	NA	NA	NA	NA	NA	NA	NA	NA	NA	NA	NA	NA	NA	NA	NA	NA	NA	NA	NA	NA	NA	NA	NA	NA	NA	NA	NA	NA	NA	NA	NA	NA	NA	NA	NA	NA
1979	31	0.00211641	2.66521e-08	0.00179644	0.00243639	218	0.0149135	2.43852e-05	0.00523493	0.0245921	10	NA	NA	NA	NA	NA	NA	NA	NA	NA	NA	NA	NA	NA	NA	NA	NA	NA	NA	NA	NA	NA	NA	NA	NA	NA	NA	NA	NA	NA	NA	NA	NA	NA	NA	NA	NA	NA	NA
1979	32	0.00277536	3.52955e-08	0.00240714	0.00314358	286	0.0165721	2.7054e-05	0.00637765	0.0267666	11	NA	NA	NA	NA	NA	NA	NA	NA	NA	NA	NA	NA	NA	NA	NA	NA	NA	NA	NA	NA	NA	NA	NA	NA	NA	NA	NA	NA	NA	NA	NA	NA	NA	NA	NA	NA	NA	NA
1979	33	0.00368233	4.73172e-08	0.00325598	0.00410867	366	0.0182336	2.9723e-05	0.00754807	0.028919	14	NA	NA	NA	NA	NA	NA	NA	NA	NA	NA	NA	NA	NA	NA	NA	NA	NA	NA	NA	NA	NA	NA	NA	NA	NA	NA	NA	NA	NA	NA	NA	NA	NA	NA	NA	NA	NA	NA
1979	34	0.00476163	6.17601e-08	0.00427454	0.00524871	421	0.0232265	3.77028e-05	0.0111918	0.0352612	16	NA	NA	NA	NA	NA	NA	NA	NA	NA	NA	NA	NA	NA	NA	NA	NA	NA	NA	NA	NA	NA	NA	NA	NA	NA	NA	NA	NA	NA	NA	NA	NA	NA	NA	NA	NA	NA	NA
1979	35	0.00551136	7.18795e-08	0.00498589	0.00603684	487	0.026561	4.29954e-05	0.0137093	0.0394126	17	NA	NA	NA	NA	NA	NA	NA	NA	NA	NA	NA	NA	NA	NA	NA	NA	NA	NA	NA	NA	NA	NA	NA	NA	NA	NA	NA	NA	NA	NA	NA	NA	NA	NA	NA	NA	NA	NA
1979	36	0.00642006	8.42479e-08	0.00585118	0.00698895	531	0.028234	4.56467e-05	0.014992	0.041476	18	NA	NA	NA	NA	NA	NA	NA	NA	NA	NA	NA	NA	NA	NA	NA	NA	NA	NA	NA	NA	NA	NA	NA	NA	NA	NA	NA	NA	NA	NA	NA	NA	NA	NA	NA	NA	NA	NA
1979	37	0.00703219	9.26546e-08	0.00643559	0.00762878	575	0.02991	4.82983e-05	0.0162889	0.0435312	20	NA	NA	NA	NA	NA	NA	NA	NA	NA	NA	NA	NA	NA	NA	NA	NA	NA	NA	NA	NA	NA	NA	NA	NA	NA	NA	NA	NA	NA	NA	NA	NA	NA	NA	NA	NA	NA	NA
1979	38	0.00765045	1.01221e-07	0.00702689	0.00827402	-	0.0332621	5.35731e-05	0.0189164	0.0476078	-	NA	NA	NA	NA	NA	NA	NA	NA	NA	NA	NA	NA	NA	NA	NA	NA	NA	NA	NA	NA	NA	NA	NA	NA	NA	NA	NA	NA	NA	NA	NA	NA	NA	NA	NA	NA	NA	NA
1980	12	0	0	0	0	≤5	NA	NA	NA	NA	NA	NA	NA	NA	NA	NA	NA	NA	NA	NA	NA	NA	NA	NA	NA	NA	NA	NA	NA	NA	NA	NA	NA	NA	NA	NA	NA	NA	NA	NA	NA	NA	NA	NA	NA	NA	NA	NA	NA
1980	14	3.43736e-05	3.9384e-10	-4.52264e-06	7.32699e-05	10	NA	NA	NA	NA	NA	NA	NA	NA	NA	NA	NA	NA	NA	NA	NA	NA	NA	NA	NA	NA	NA	NA	NA	NA	NA	NA	NA	NA	NA	NA	NA	NA	NA	NA	NA	NA	NA	NA	NA	NA	NA	NA	NA
1980	15	0.000114702	1.31551e-09	4.36137e-05	0.000185789	21	NA	NA	NA	NA	NA	NA	NA	NA	NA	NA	NA	NA	NA	NA	NA	NA	NA	NA	NA	NA	NA	NA	NA	NA	NA	NA	NA	NA	NA	NA	NA	NA	NA	NA	NA	NA	NA	NA	NA	NA	NA	NA	NA
1980	16	0.000241005	2.76525e-09	0.000137939	0.000344071	25	NA	NA	NA	NA	NA	NA	NA	NA	NA	NA	NA	NA	NA	NA	NA	NA	NA	NA	NA	NA	NA	NA	NA	NA	NA	NA	NA	NA	NA	NA	NA	NA	NA	NA	NA	NA	NA	NA	NA	NA	NA	NA	NA
1980	17	0.000286969	3.29314e-09	0.000174495	0.000399443	27	NA	NA	NA	NA	NA	NA	NA	NA	NA	NA	NA	NA	NA	NA	NA	NA	NA	NA	NA	NA	NA	NA	NA	NA	NA	NA	NA	NA	NA	NA	NA	NA	NA	NA	NA	NA	NA	NA	NA	NA	NA	NA	NA
1980	18	0.000309978	3.55769e-09	0.000193073	0.000426882	31	NA	NA	NA	NA	NA	NA	NA	NA	NA	NA	NA	NA	NA	NA	NA	NA	NA	NA	NA	NA	NA	NA	NA	NA	NA	NA	NA	NA	NA	NA	NA	NA	NA	NA	NA	NA	NA	NA	NA	NA	NA	NA	NA
1980	19	0.000356089	4.08889e-09	0.00023076	0.000481417	32	NA	NA	NA	NA	NA	NA	NA	NA	NA	NA	NA	NA	NA	NA	NA	NA	NA	NA	NA	NA	NA	NA	NA	NA	NA	NA	NA	NA	NA	NA	NA	NA	NA	NA	NA	NA	NA	NA	NA	NA	NA	NA	NA
1980	20	0.000367657	4.22264e-09	0.000240295	0.000495019	34	NA	NA	NA	NA	NA	NA	NA	NA	NA	NA	NA	NA	NA	NA	NA	NA	NA	NA	NA	NA	NA	NA	NA	NA	NA	NA	NA	NA	NA	NA	NA	NA	NA	NA	NA	NA	NA	NA	NA	NA	NA	NA	NA
1980	21	0.000390895	4.49243e-09	0.000259527	0.000522263	37	NA	NA	NA	NA	NA	NA	NA	NA	NA	NA	NA	NA	NA	NA	NA	NA	NA	NA	NA	NA	NA	NA	NA	NA	NA	NA	NA	NA	NA	NA	NA	NA	NA	NA	NA	NA	NA	NA	NA	NA	NA	NA	NA
1980	23	0.000425929	4.90124e-09	0.000288715	0.000563144	43	0	0	0	0	≤5	NA	NA	NA	NA	NA	NA	NA	NA	NA	NA	NA	NA	NA	NA	NA	NA	NA	NA	NA	NA	NA	NA	NA	NA	NA	NA	NA	NA	NA	NA	NA	NA	NA	NA	NA	NA	NA	NA
1980	24	0.000497758	5.76038e-09	0.000349002	0.000646514	50	0.0015409	2.37441e-06	-0.00147923	0.00456103	≤5	NA	NA	NA	NA	NA	NA	NA	NA	NA	NA	NA	NA	NA	NA	NA	NA	NA	NA	NA	NA	NA	NA	NA	NA	NA	NA	NA	NA	NA	NA	NA	NA	NA	NA	NA	NA	NA	NA
1980	25	0.000582905	6.79504e-09	0.000421341	0.000744469	59	0.0030818	4.74149e-06	-0.00118602	0.00734961	≤5	NA	NA	NA	NA	NA	NA	NA	NA	NA	NA	NA	NA	NA	NA	NA	NA	NA	NA	NA	NA	NA	NA	NA	NA	NA	NA	NA	NA	NA	NA	NA	NA	NA	NA	NA	NA	NA	NA
1980	26	0.000694033	8.16556e-09	0.000516924	0.000871143	68	NA	NA	NA	NA	NA	NA	NA	NA	NA	NA	NA	NA	NA	NA	NA	NA	NA	NA	NA	NA	NA	NA	NA	NA	NA	NA	NA	NA	NA	NA	NA	NA	NA	NA	NA	NA	NA	NA	NA	NA	NA	NA	NA
1980	27	0.000806687	9.57367e-09	0.000614914	0.00099846	94	0.00462511	7.10867e-06	-0.000600566	0.00985078	≤5	NA	NA	NA	NA	NA	NA	NA	NA	NA	NA	NA	NA	NA	NA	NA	NA	NA	NA	NA	NA	NA	NA	NA	NA	NA	NA	NA	NA	NA	NA	NA	NA	NA	NA	NA	NA	NA	NA
1980	28	0.00113661	1.37526e-08	0.000906764	0.00136646	123	0.00617327	9.48342e-06	0.000137527	0.012209	≤5	NA	NA	NA	NA	NA	NA	NA	NA	NA	NA	NA	NA	NA	NA	NA	NA	NA	NA	NA	NA	NA	NA	NA	NA	NA	NA	NA	NA	NA	NA	NA	NA	NA	NA	NA	NA	NA	NA
1980	29	0.00150951	1.85355e-08	0.00124267	0.00177635	178	0.00772143	1.18508e-05	0.000974271	0.0144686	9	NA	NA	NA	NA	NA	NA	NA	NA	NA	NA	NA	NA	NA	NA	NA	NA	NA	NA	NA	NA	NA	NA	NA	NA	NA	NA	NA	NA	NA	NA	NA	NA	NA	NA	NA	NA	NA	NA
1980	30	0.00222714	2.78657e-08	0.00189996	0.00255431	239	0.0139141	2.12458e-05	0.00488	0.0229482	13	NA	NA	NA	NA	NA	NA	NA	NA	NA	NA	NA	NA	NA	NA	NA	NA	NA	NA	NA	NA	NA	NA	NA	NA	NA	NA	NA	NA	NA	NA	NA	NA	NA	NA	NA	NA	NA	NA
1980	31	0.0030353	3.8519e-08	0.00265063	0.00341997	304	0.0201067	3.05219e-05	0.00927859	0.0309349	20	NA	NA	NA	NA	NA	NA	NA	NA	NA	NA	NA	NA	NA	NA	NA	NA	NA	NA	NA	NA	NA	NA	NA	NA	NA	NA	NA	NA	NA	NA	NA	NA	NA	NA	NA	NA	NA	NA
1980	32	0.00391	5.0212e-08	0.00347081	0.00434919	373	NA	NA	NA	NA	NA	NA	NA	NA	NA	NA	NA	NA	NA	NA	NA	NA	NA	NA	NA	NA	NA	NA	NA	NA	NA	NA	NA	NA	NA	NA	NA	NA	NA	NA	NA	NA	NA	NA	NA	NA	NA	NA	NA
1980	33	0.00485041	6.29221e-08	0.00435877	0.00534205	437	NA	NA	NA	NA	NA	NA	NA	NA	NA	NA	NA	NA	NA	NA	NA	NA	NA	NA	NA	NA	NA	NA	NA	NA	NA	NA	NA	NA	NA	NA	NA	NA	NA	NA	NA	NA	NA	NA	NA	NA	NA	NA	NA
1980	34	0.00573391	7.4996e-08	0.00519717	0.00627065	526	0.0309439	4.64689e-05	0.0175832	0.0443046	26	NA	NA	NA	NA	NA	NA	NA	NA	NA	NA	NA	NA	NA	NA	NA	NA	NA	NA	NA	NA	NA	NA	NA	NA	NA	NA	NA	NA	NA	NA	NA	NA	NA	NA	NA	NA	NA	NA
1980	35	0.00697694	9.21477e-08	0.00638197	0.0075719	593	0.040248	5.98919e-05	0.0250798	0.0554161	30	NA	NA	NA	NA	NA	NA	NA	NA	NA	NA	NA	NA	NA	NA	NA	NA	NA	NA	NA	NA	NA	NA	NA	NA	NA	NA	NA	NA	NA	NA	NA	NA	NA	NA	NA	NA	NA	NA
1980	36	0.00792345	1.05331e-07	0.00728735	0.00855955	636	0.0464507	6.86914e-05	0.0302065	0.0626949	32	NA	NA	NA	NA	NA	NA	NA	NA	NA	NA	NA	NA	NA	NA	NA	NA	NA	NA	NA	NA	NA	NA	NA	NA	NA	NA	NA	NA	NA	NA	NA	NA	NA	NA	NA	NA	NA	NA
1980	37	0.00853767	1.13969e-07	0.007876	0.00919934	-	0.0495624	7.30768e-05	0.0328076	0.0663171	-	NA	NA	NA	NA	NA	NA	NA	NA	NA	NA	NA	NA	NA	NA	NA	NA	NA	NA	NA	NA	NA	NA	NA	NA	NA	NA	NA	NA	NA	NA	NA	NA	NA	NA	NA	NA	NA	NA
1981	1	0	0	0	0	≤5	0	0	0	0	≤5	NA	NA	NA	NA	NA	NA	NA	NA	NA	NA	NA	NA	NA	NA	NA	NA	NA	NA	NA	NA	NA	NA	NA	NA	NA	NA	NA	NA	NA	NA	NA	NA	NA	NA	NA	0	0	0
1981	8	1.17719e-05	1.38578e-10	-1.13006e-05	3.48444e-05	≤5	NA	NA	NA	NA	NA	NA	NA	NA	NA	NA	NA	NA	NA	NA	NA	NA	NA	NA	NA	NA	NA	NA	NA	NA	NA	NA	NA	NA	NA	NA	NA	NA	NA	NA	NA	NA	NA	NA	NA	NA	NA	NA	NA
1981	12	2.36467e-05	2.79585e-10	-9.12547e-06	5.64189e-05	6	NA	NA	NA	NA	NA	0	0	0	0	≤5	NA	NA	NA	NA	NA	NA	NA	NA	NA	NA	NA	NA	NA	NA	NA	NA	NA	NA	NA	NA	0	0	0	0	≤5	NA	NA	NA	NA	NA	NA	NA	NA
1981	13	7.13224e-05	8.47781e-10	1.42547e-05	0.00012839	17	NA	NA	NA	NA	NA	0.000182449	3.32876e-08	-0.000175144	0.000540042	≤5	NA	NA	NA	NA	NA	NA	NA	NA	NA	NA	0	0	0	0	≤5	0	0	0	0	≤5	0.000197903	3.91656e-08	-0.00018998	0.000585786	≤5	0	0	0	0	≤5	9.3301e-05	8.70507e-09	-8.95656e-05
1981	14	0.00020255	2.41288e-09	0.000106274	0.000298825	27	NA	NA	NA	NA	NA	NA	NA	NA	NA	NA	0	0	0	0	≤5	0	0	0	0	≤5	0.000369825	1.36771e-07	-0.000355019	0.00109467	≤5	NA	NA	NA	NA	NA	NA	NA	NA	NA	NA	0.00058824	3.46027e-07	-0.000564691	0.00174117	≤5	0.000560243	5.22875e-08	0.000112068
1981	15	0.000321934	3.83742e-09	0.000200521	0.000443348	35	0.00147493	2.17541e-06	-0.00141588	0.00436573	≤5	0.000547413	9.98507e-08	-7.19189e-05	0.00116675	≤5	NA	NA	NA	NA	NA	NA	NA	NA	NA	NA	NA	NA	NA	NA	NA	0.000254454	6.47468e-08	-0.000244267	0.000753174	≤5	0.000395845	7.83312e-08	-0.000152704	0.000944394	≤5	NA	NA	NA	NA	NA	0.000840407	7.84175e-08	0.000291556
1981	16	0.000417507	4.97837e-09	0.000279217	0.000555797	40	NA	NA	NA	NA	NA	NA	NA	NA	NA	NA	NA	NA	NA	NA	NA	NA	NA	NA	NA	NA	0.00073965	2.7344e-07	-0.000285245	0.00176455	≤5	NA	NA	NA	NA	NA	NA	NA	NA	NA	NA	NA	NA	NA	NA	NA	NA	NA	NA
1981	17	0.000477306	5.6929e-09	0.000329424	0.000625188	43	NA	NA	NA	NA	NA	0.000729929	1.33126e-07	1.48074e-05	0.00144505	≤5	NA	NA	NA	NA	NA	NA	NA	NA	NA	NA	NA	NA	NA	NA	NA	NA	NA	NA	NA	NA	NA	NA	NA	NA	NA	NA	NA	NA	NA	NA	0.00102718	9.58293e-08	0.000420452
1981	18	0.000513227	6.12261e-09	0.000359866	0.000666589	48	NA	NA	NA	NA	NA	0.000912478	1.66402e-07	0.000112962	0.00171199	8	0.000355494	1.26376e-07	-0.000341262	0.00105225	≤5	0.000294378	8.66587e-08	-0.000282593	0.000871349	≤5	NA	NA	NA	NA	NA	0.000508973	1.29494e-07	-0.000196325	0.00121427	≤5	0.00098979	1.95782e-07	0.00012256	0.00185702	6	0.00117648	6.91648e-07	-0.000453531	0.00280649	≤5	NA	NA	NA
1981	19	0.000573248	6.84234e-09	0.000411123	0.000735374	52	NA	NA	NA	NA	NA	0.00146013	2.66155e-07	0.000448975	0.00247128	9	NA	NA	NA	NA	NA	NA	NA	NA	NA	NA	NA	NA	NA	NA	NA	NA	NA	NA	NA	NA	NA	NA	NA	NA	NA	NA	NA	NA	NA	NA	0.00112059	1.04536e-07	0.000486894
1981	20	0.000621432	7.42208e-09	0.000452578	0.000790286	53	NA	NA	NA	NA	NA	0.00164271	2.99395e-07	0.000570275	0.00271514	10	NA	NA	NA	NA	NA	NA	NA	NA	NA	NA	NA	NA	NA	NA	NA	NA	NA	NA	NA	NA	NA	NA	NA	NA	NA	NA	NA	NA	NA	NA	NA	NA	NA
1981	21	0.000633528	7.5682e-09	0.00046302	0.000804035	56	NA	NA	NA	NA	NA	NA	NA	NA	NA	NA	NA	NA	NA	NA	NA	NA	NA	NA	NA	NA	NA	NA	NA	NA	NA	NA	NA	NA	NA	NA	NA	NA	NA	NA	NA	NA	NA	NA	NA	NA	0.00130744	1.21951e-07	0.000622988
1981	22	0.00067002	8.01153e-09	0.000494589	0.00084545	59	NA	NA	NA	NA	NA	NA	NA	NA	NA	NA	NA	NA	NA	NA	NA	NA	NA	NA	NA	NA	NA	NA	NA	NA	NA	NA	NA	NA	NA	NA	NA	NA	NA	NA	NA	NA	NA	NA	NA	NA	0.00140092	1.30668e-07	0.000692434
1981	23	0.000706953	8.46562e-09	0.000526619	0.000887287	64	NA	NA	NA	NA	NA	NA	NA	NA	NA	NA	0.000710988	2.52662e-07	-0.000274198	0.00169617	≤5	0.000588757	1.73266e-07	-0.000227084	0.0014046	≤5	NA	NA	NA	NA	NA	NA	NA	NA	NA	NA	NA	NA	NA	NA	NA	NA	NA	NA	NA	NA	0.00149449	1.39398e-07	0.000762714
1981	24	0.000769445	9.24557e-09	0.000580987	0.000957903	72	NA	NA	NA	NA	NA	0.00182529	3.32622e-07	0.000694914	0.00295567	12	NA	NA	NA	NA	NA	NA	NA	NA	NA	NA	0.00110975	4.10212e-07	-0.000145564	0.00236506	≤5	0.000763491	1.94208e-07	-0.000100245	0.00162723	≤5	0.00118777	2.34901e-07	0.000237844	0.0021377	8	0.00176507	1.03727e-06	-0.000231085	0.00376122	≤5	0.00158814	1.48142e-07	0.000833763
1981	25	0.000871065	1.05344e-08	0.0006699	0.00107223	85	0.00294985	4.34439e-06	-0.00113534	0.00703504	≤5	NA	NA	NA	NA	NA	0.00106712	3.79313e-07	-0.00013999	0.00227423	≤5	0.000883747	2.60184e-07	-0.000115995	0.00188349	≤5	0.00185356	6.86126e-07	0.000230069	0.00347705	6	NA	NA	NA	NA	NA	NA	NA	NA	NA	NA	NA	NA	NA	NA	NA	0.00168188	1.56902e-07	0.000905522
1981	26	0.00103897	1.26992e-08	0.000818103	0.00125984	96	NA	NA	NA	NA	NA	NA	NA	NA	NA	NA	0.00142415	5.06512e-07	2.92498e-05	0.00281905	≤5	0.00117944	3.47465e-07	2.41181e-05	0.00233476	≤5	0.0022263	8.24552e-07	0.000446562	0.00400605	7	NA	NA	NA	NA	NA	NA	NA	NA	NA	NA	NA	NA	NA	NA	NA	0.00186968	1.74476e-07	0.001051
1981	27	0.00118341	1.45918e-08	0.000946652	0.00142017	135	0.00444027	6.55277e-06	-0.000576917	0.00945747	≤5	0.0021916	3.99457e-07	0.000952853	0.00343035	15	0.00178182	6.34081e-07	0.000221121	0.00334253	7	0.00147567	4.35008e-07	0.000182969	0.00276836	7	0.00259975	9.63399e-07	0.000675992	0.00452351	9	0.00101866	2.59221e-07	2.07717e-05	0.00201656	6	0.0015846	3.13437e-07	0.00048731	0.0026819	11	0.00235719	1.38664e-06	4.92133e-05	0.00466516	7	0.00196373	1.83287e-07	0.00112462
1981	28	0.00170363	2.15124e-08	0.00141616	0.0019911	202	0.00742562	1.0963e-05	0.000936098	0.0139151	13	0.00274331	5.0044e-07	0.0013568	0.00412983	27	0.00249821	8.89684e-07	0.000649512	0.00434691	11	0.002069	6.10465e-07	0.000537641	0.00360037	11	0.0033475	1.24141e-06	0.00116373	0.00553126	13	0.00153099	3.90159e-07	0.000306739	0.00275523	13	0.00218261	4.32217e-07	0.000894066	0.00347115	21	0.00413674	2.43606e-06	0.00107765	0.00719583	8	0.00243471	2.27462e-07	0.00149994
1981	29	0.00261274	3.37975e-08	0.00225242	0.00297306	273	0.0193851	2.83904e-05	0.00894193	0.0298283	17	0.00495592	9.0536e-07	0.00309101	0.00682083	34	0.00393255	1.4009e-06	0.00161274	0.00625235	18	0.00325711	9.61595e-07	0.00133515	0.00517907	18	0.00484582	1.79829e-06	0.0022175	0.00747414	15	0.0033297	8.50237e-07	0.00152245	0.00513695	16	0.0041816	8.29363e-07	0.00239667	0.00596653	26	0.00473173	2.78716e-06	0.00145961	0.00800385	13	0.00356754	3.33777e-07	0.0024352
1981	30	0.00359311	4.72549e-08	0.00316705	0.00401917	344	0.0253649	3.69433e-05	0.013452	0.0372777	22	0.00624805	1.14126e-06	0.00415423	0.00834188	47	0.00644629	2.29459e-06	0.00347736	0.00941523	22	0.0053388	1.57554e-06	0.00287865	0.00779896	22	0.00559612	2.07695e-06	0.00277149	0.00842075	16	0.00410199	1.04762e-06	0.00209589	0.00610808	25	0.00518272	1.02798e-06	0.00319552	0.00716992	36	0.0077121	4.54275e-06	0.00353468	0.0118895	14	0.00508016	4.75561e-07	0.00372855
1981	31	0.00458973	6.11362e-08	0.00410512	0.00507435	420	0.0328512	4.75173e-05	0.0193406	0.0463618	31	0.00865134	1.57904e-06	0.00618845	0.0111142	54	0.00788377	2.80398e-06	0.0046018	0.0111657	27	0.00652942	1.92584e-06	0.00380949	0.00924936	28	0.0059717	2.21644e-06	0.00305376	0.00888964	23	0.00642369	1.64043e-06	0.00391339	0.00893399	28	0.00718985	1.42596e-06	0.00484939	0.00953032	41	0.00831074	4.89564e-06	0.0039741	0.0126474	19	0.00631128	5.90842e-07	0.00480473
1981	32	0.00567464	7.64732e-08	0.00513263	0.00621664	487	0.0463265	6.61272e-05	0.0303884	0.0622647	32	0.00994835	1.81496e-06	0.00730788	0.0125888	55	0.00968194	3.43956e-06	0.00604698	0.0133169	27	0.00831752	2.451e-06	0.00524907	0.011386	28	0.0086078	3.19516e-06	0.00510436	0.0121112	23	0.00719963	1.83845e-06	0.00454212	0.00985713	28	0.00819589	1.62533e-06	0.00569716	0.0106946	41	0.0113076	6.65799e-06	0.0062503	0.0163649	19	0.00801806	7.50388e-07	0.00632024
1981	33	0.00664496	9.03629e-08	0.00605579	0.00723413	553	0.0478262	6.81681e-05	0.0316439	0.0640084	34	NA	NA	NA	NA	NA	NA	NA	NA	NA	NA	NA	NA	NA	NA	NA	NA	NA	NA	NA	NA	NA	NA	NA	NA	NA	NA	NA	NA	NA	NA	NA	NA	NA	NA	NA	NA	NA	NA
1981	34	0.00761397	1.044e-07	0.00698069	0.00824725	611	0.0508302	7.22433e-05	0.0341713	0.0674892	38	NA	NA	NA	NA	NA	NA	NA	NA	NA	NA	NA	NA	NA	NA	NA	NA	NA	NA	NA	NA	NA	NA	NA	NA	NA	NA	NA	NA	NA	NA	NA	NA	NA	NA	NA	NA	NA	NA
1981	35	0.00847607	1.17021e-07	0.0078056	0.00914654	661	0.0568481	8.03396e-05	0.0392804	0.0744157	40	NA	NA	NA	NA	NA	NA	NA	NA	NA	NA	NA	NA	NA	NA	NA	NA	NA	NA	NA	NA	NA	NA	NA	NA	NA	NA	NA	NA	NA	NA	NA	NA	NA	NA	NA	NA	NA	NA
1981	36	0.00922845	1.28157e-07	0.0085268	0.00993009	-	0.059857	8.43469e-05	0.0418565	0.0778574	-	NA	NA	NA	NA	NA	NA	NA	NA	NA	NA	NA	NA	NA	NA	NA	NA	NA	NA	NA	NA	NA	NA	NA	NA	NA	NA	NA	NA	NA	NA	NA	NA	NA	NA	NA	NA	NA	NA
1982	9	0	0	0	0	≤5	NA	NA	NA	NA	NA	NA	NA	NA	NA	NA	0	0	0	0	≤5	0	0	0	0	≤5	NA	NA	NA	NA	NA	NA	NA	NA	NA	NA	NA	NA	NA	NA	NA	NA	NA	NA	NA	NA	0	0	0
1982	10	2.35043e-05	2.76224e-10	-9.07022e-06	5.60789e-05	≤5	NA	NA	NA	NA	NA	NA	NA	NA	NA	NA	NA	NA	NA	NA	NA	NA	NA	NA	NA	NA	NA	NA	NA	NA	NA	NA	NA	NA	NA	NA	NA	NA	NA	NA	NA	NA	NA	NA	NA	NA	NA	NA	NA
1982	11	4.70256e-05	5.52831e-10	9.42167e-07	9.3109e-05	8	NA	NA	NA	NA	NA	NA	NA	NA	NA	NA	NA	NA	NA	NA	NA	0.000308167	9.49673e-08	-0.00029583	0.000912165	≤5	0	0	0	0	≤5	NA	NA	NA	NA	NA	NA	NA	NA	NA	NA	NA	NA	NA	NA	NA	9.75991e-05	9.52559e-09	-9.36917e-05
1982	12	9.4098e-05	1.10671e-09	2.88953e-05	0.000159301	24	0	0	0	0	≤5	0	0	0	0	≤5	0.000370371	1.37175e-07	-0.000355543	0.00109629	≤5	0.000616335	1.89876e-07	-0.000237715	0.00147038	≤5	0.000394478	1.55613e-07	-0.000378685	0.00116764	≤5	0	0	0	0	≤5	0	0	0	0	≤5	NA	NA	NA	NA	NA	0.000195198	1.90493e-08	-7.53146e-05
1982	13	0.000282539	3.32528e-09	0.000169517	0.000395561	39	NA	NA	NA	NA	NA	0.00059595	1.18339e-07	-7.82847e-05	0.00127018	≤5	0.000740743	2.74248e-07	-0.000285666	0.00176715	≤5	0.000924502	2.84726e-07	-0.000121329	0.00197033	≤5	NA	NA	NA	NA	NA	0.00055356	1.53172e-07	-0.000213515	0.00132064	≤5	0.000426806	9.10625e-08	-0.000164643	0.00101826	≤5	NA	NA	NA	NA	NA	0.000487996	4.76094e-08	6.03399e-05
1982	14	0.000459349	5.40787e-09	0.000315216	0.000603481	43	NA	NA	NA	NA	NA	NA	NA	NA	NA	NA	NA	NA	NA	NA	NA	NA	NA	NA	NA	NA	NA	NA	NA	NA	NA	0.000830494	2.2978e-07	-0.000109021	0.00177001	≤5	0.000640301	1.36604e-07	-8.41001e-05	0.0013647	≤5	NA	NA	NA	NA	NA	NA	NA	NA
1982	15	0.000506537	5.96403e-09	0.000355175	0.0006579	54	NA	NA	NA	NA	NA	NA	NA	NA	NA	NA	NA	NA	NA	NA	NA	NA	NA	NA	NA	NA	NA	NA	NA	NA	NA	NA	NA	NA	NA	NA	NA	NA	NA	NA	NA	NA	NA	NA	NA	NA	0.00078085	7.61638e-08	0.000239943
1982	16	0.000636434	7.49623e-09	0.000466739	0.000806129	59	NA	NA	NA	NA	NA	NA	NA	NA	NA	NA	0.00111111	4.1122e-07	-0.000145741	0.00236797	≤5	0.00123267	3.79518e-07	2.52336e-05	0.00244011	≤5	0.000788957	3.11104e-07	-0.000304246	0.00188216	≤5	NA	NA	NA	NA	NA	NA	NA	NA	NA	NA	0	0	0	0	≤5	0.000878497	8.56839e-08	0.00030478
1982	17	0.000695527	8.19369e-09	0.000518113	0.000872941	64	0.00277014	3.83155e-06	-0.00106637	0.00660664	≤5	NA	NA	NA	NA	NA	NA	NA	NA	NA	NA	NA	NA	NA	NA	NA	NA	NA	NA	NA	NA	NA	NA	NA	NA	NA	NA	NA	NA	NA	NA	NA	NA	NA	NA	NA	0.00107379	1.04718e-07	0.000439543
1982	18	0.000754691	8.89278e-09	0.000569864	0.000939519	65	NA	NA	NA	NA	NA	NA	NA	NA	NA	NA	NA	NA	NA	NA	NA	NA	NA	NA	NA	NA	NA	NA	NA	NA	NA	NA	NA	NA	NA	NA	NA	NA	NA	NA	NA	NA	NA	NA	NA	NA	NA	NA	NA
1982	19	0.000766554	9.0333e-09	0.000580272	0.000952836	68	NA	NA	NA	NA	NA	0.00079464	1.57769e-07	1.6139e-05	0.00157314	≤5	NA	NA	NA	NA	NA	NA	NA	NA	NA	NA	NA	NA	NA	NA	NA	NA	NA	NA	NA	NA	NA	NA	NA	NA	NA	0.000638168	4.0726e-07	-0.00061262	0.00188896	≤5	NA	NA	NA
1982	20	0.000802272	9.45789e-09	0.000611662	0.000992882	70	NA	NA	NA	NA	NA	NA	NA	NA	NA	NA	NA	NA	NA	NA	NA	NA	NA	NA	NA	NA	NA	NA	NA	NA	NA	NA	NA	NA	NA	NA	NA	NA	NA	NA	NA	NA	NA	NA	NA	NA	0.00126909	1.23745e-07	0.000579619
1982	21	0.000826178	9.74319e-09	0.000632715	0.00101964	75	NA	NA	NA	NA	NA	0.000993528	1.97263e-07	0.000123024	0.00186403	6	0.00148162	5.48192e-07	3.04655e-05	0.00293278	≤5	0.00154103	4.74369e-07	0.000191114	0.00289094	6	0.00118359	4.66595e-07	-0.000155216	0.0025224	≤5	0.00110751	3.06388e-07	2.26203e-05	0.00219239	≤5	0.000853842	1.82145e-07	1.73598e-05	0.00169032	≤5	NA	NA	NA	NA	NA	0.00136675	1.3326e-07	0.000651271
1982	22	0.000886277	1.04644e-08	0.000685782	0.00108677	79	NA	NA	NA	NA	NA	NA	NA	NA	NA	NA	NA	NA	NA	NA	NA	NA	NA	NA	NA	NA	NA	NA	NA	NA	NA	NA	NA	NA	NA	NA	NA	NA	NA	NA	NA	NA	NA	NA	NA	NA	NA	NA	NA
1982	23	0.000934958	1.10558e-08	0.000728874	0.00114104	90	NA	NA	NA	NA	NA	NA	NA	NA	NA	NA	NA	NA	NA	NA	NA	NA	NA	NA	NA	NA	0.00157901	6.22583e-07	3.25234e-05	0.0031255	≤5	NA	NA	NA	NA	NA	NA	NA	NA	NA	NA	NA	NA	NA	NA	NA	0.00156222	1.52309e-07	0.000797306
1982	24	0.00107105	1.27362e-08	0.000849856	0.00129224	110	NA	NA	NA	NA	NA	0.00119262	2.3682e-07	0.000238815	0.00214642	7	0.00185269	6.85473e-07	0.000229967	0.00347541	6	0.00184977	5.69397e-07	0.000370813	0.00332873	7	NA	NA	NA	NA	NA	0.0013849	3.83167e-07	0.000171676	0.00259813	6	0.0010677	2.27804e-07	0.000132236	0.00200317	6	NA	NA	NA	NA	NA	0.00166014	1.61869e-07	0.000871593
1982	25	0.00132304	1.59041e-08	0.00107587	0.00157021	129	0.0041552	5.73935e-06	-0.000540271	0.00885068	≤5	0.00139218	2.76553e-07	0.000361472	0.00242289	10	NA	NA	NA	NA	NA	NA	NA	NA	NA	NA	0.00197506	7.78946e-07	0.00024524	0.00370489	6	0.00166316	4.6038e-07	0.000333298	0.00299302	7	0.00128212	2.73682e-07	0.000256775	0.00230747	7	0.00127634	8.14e-07	-0.000491981	0.00304465	≤5	0.00195419	1.90588e-07	0.00109854
1982	26	0.00156689	1.90253e-08	0.00129655	0.00183723	187	0.0069371	9.57143e-06	0.000873412	0.0130008	8	0.00199173	3.95993e-07	0.000758368	0.0032251	12	0.00222515	8.23688e-07	0.000446336	0.00400396	11	0.00215987	6.65205e-07	0.000561321	0.00375842	12	0.00237207	9.3594e-07	0.000475921	0.00426822	9	0.00194157	5.37637e-07	0.000504453	0.00337869	9	0.00149668	3.19599e-07	0.000388652	0.00260471	10	0.00255846	1.63331e-06	5.36078e-05	0.00506331	≤5	0.00244459	2.38482e-07	0.00148745
1982	27	0.00232516	2.89023e-08	0.00199196	0.00265837	245	0.0111218	1.53118e-05	0.00345239	0.0187912	12	0.00239176	4.75669e-07	0.00103999	0.00374352	19	0.00409096	1.51582e-06	0.00167788	0.00650405	16	0.00371378	1.14546e-06	0.0016161	0.00581145	17	0.00356548	1.40807e-06	0.00123975	0.00589121	12	0.00249903	6.92371e-07	0.000868163	0.00412989	12	0.00214119	4.57593e-07	0.000815364	0.00346702	15	0.00319994	2.0427e-06	0.000398695	0.00600118	8	0.00332864	3.24829e-07	0.00221158
1982	28	0.00309801	3.91479e-08	0.00271022	0.00348581	316	0.0167255	2.29557e-05	0.00733487	0.0261161	14	0.00379468	7.55162e-07	0.00209147	0.00549788	33	0.0059589	2.20693e-06	0.00304723	0.00887057	21	0.00526916	1.62512e-06	0.00277059	0.00776772	24	0.00476275	1.88212e-06	0.00207387	0.00745164	20	0.00333639	9.24804e-07	0.00145156	0.00522122	22	0.00321679	6.87787e-07	0.00159133	0.00484224	29	0.00512688	3.27093e-06	0.00158215	0.00867162	13	0.00460687	4.4953e-07	0.00329277
1982	29	0.00406296	5.2174e-08	0.00361528	0.00451065	395	0.0195273	2.67446e-05	0.00939131	0.0296633	20	0.0066045	1.31337e-06	0.00435834	0.00885067	38	0.00782826	2.89649e-06	0.00449258	0.0111639	25	0.00744945	2.29582e-06	0.00447971	0.0104192	28	0.00796328	3.14685e-06	0.00448643	0.0114401	24	0.00613076	1.69851e-06	0.0035764	0.00868512	28	0.00623173	1.33109e-06	0.00397047	0.00849299	35	0.00834267	5.31272e-06	0.00382508	0.0128603	18	0.00647748	6.3168e-07	0.00491973
1982	30	0.0051558	6.71607e-08	0.00464787	0.00566373	480	0.027945	3.80122e-05	0.015861	0.040029	23	0.00761048	1.51294e-06	0.00519969	0.0100213	48	0.00932602	3.44794e-06	0.00568664	0.0129654	32	0.00869771	2.67922e-06	0.00548957	0.0119058	36	0.00957142	3.78239e-06	0.00575961	0.0133832	33	0.0078112	2.16275e-06	0.00492882	0.0106936	37	0.00752668	1.6068e-06	0.00504224	0.0100111	44	0.0115627	7.34658e-06	0.00625028	0.0168751	22	0.00776044	7.56514e-07	0.00605571
1982	31	0.00635271	8.3833e-08	0.00578522	0.00692019	572	0.03216	4.35881e-05	0.0192201	0.0451	31	0.00962821	1.91317e-06	0.00691724	0.0123392	52	0.0119501	4.41116e-06	0.00783366	0.0160666	32	0.0111974	3.44506e-06	0.00755955	0.0148353	36	0.0131957	5.20947e-06	0.0087222	0.0176692	33	0.0103362	2.85855e-06	0.00702244	0.01365	40	0.00947254	2.02048e-06	0.00668658	0.0122585	47	0.0141438	8.97055e-06	0.00827354	0.0200141	22	0.00973961	9.48981e-07	0.0078303
1982	32	0.00766981	1.02442e-07	0.00704249	0.00829713	648	0.0434168	5.82574e-05	0.0284571	0.0583765	37	NA	NA	NA	NA	NA	NA	NA	NA	NA	NA	NA	NA	NA	NA	NA	NA	NA	NA	NA	NA	NA	NA	NA	NA	NA	NA	NA	NA	NA	NA	NA	NA	NA	NA	NA	NA	NA	NA
1982	33	0.0087751	1.1827e-07	0.00810106	0.00944914	714	0.0518593	6.90251e-05	0.0355757	0.068143	38	NA	NA	NA	NA	NA	NA	NA	NA	NA	NA	NA	NA	NA	NA	NA	NA	NA	NA	NA	NA	NA	NA	NA	NA	NA	NA	NA	NA	NA	NA	NA	NA	NA	NA	NA	NA	NA	NA
1982	34	0.00974894	1.32393e-07	0.00903579	0.0104621	757	NA	NA	NA	NA	NA	NA	NA	NA	NA	NA	NA	NA	NA	NA	NA	NA	NA	NA	NA	NA	NA	NA	NA	NA	NA	NA	NA	NA	NA	NA	NA	NA	NA	NA	NA	NA	NA	NA	NA	NA	NA	NA	NA
1982	35	0.0103922	1.41837e-07	0.00965404	0.0111303	-	0.0532686	7.08059e-05	0.0367762	0.0697609	-	NA	NA	NA	NA	NA	NA	NA	NA	NA	NA	NA	NA	NA	NA	NA	NA	NA	NA	NA	NA	NA	NA	NA	NA	NA	NA	NA	NA	NA	NA	NA	NA	NA	NA	NA	NA	NA	NA
1983	7	0	0	0	0	≤5	NA	NA	NA	NA	NA	NA	NA	NA	NA	NA	NA	NA	NA	NA	NA	NA	NA	NA	NA	NA	NA	NA	NA	NA	NA	NA	NA	NA	NA	NA	NA	NA	NA	NA	NA	NA	NA	NA	NA	NA	NA	NA	NA
1983	9	1.18569e-05	1.40585e-10	-1.13822e-05	3.50959e-05	≤5	NA	NA	NA	NA	NA	0	0	0	0	≤5	NA	NA	NA	NA	NA	NA	NA	NA	NA	NA	NA	NA	NA	NA	NA	NA	NA	NA	NA	NA	NA	NA	NA	NA	NA	NA	NA	NA	NA	NA	NA	NA	NA
1983	10	4.74901e-05	5.63808e-10	9.51472e-07	9.40287e-05	9	NA	NA	NA	NA	NA	0.000215332	4.63677e-08	-0.000206711	0.000637374	≤5	0	0	0	0	≤5	0	0	0	0	≤5	0	0	0	0	≤5	NA	NA	NA	NA	NA	NA	NA	NA	NA	NA	NA	NA	NA	NA	NA	0	0	0
1983	11	0.00010693	1.27032e-09	3.70736e-05	0.000176786	29	0	0	0	0	≤5	0.00043071	9.27356e-08	-0.000166148	0.00102757	≤5	0.000408164	1.66598e-07	-0.000391824	0.00120815	≤5	0.000341181	1.16405e-07	-0.000327522	0.00100988	≤5	NA	NA	NA	NA	NA	NA	NA	NA	NA	NA	0	0	0	0	≤5	NA	NA	NA	NA	NA	0.000210217	2.20932e-08	-8.11081e-05
1983	12	0.000344875	4.09999e-09	0.000219377	0.000470374	59	0.00566577	7.99116e-06	0.000125216	0.0112063	6	0.000861466	1.85411e-07	1.75174e-05	0.00170541	9	0.00122449	4.99387e-07	-0.000160561	0.00260955	6	0.00102354	3.48976e-07	-0.000134289	0.00218138	6	0.000439948	1.93554e-07	-0.000422334	0.00130223	≤5	0	0	0	0	≤5	0.000475512	1.13029e-07	-0.000183424	0.00113445	≤5	0	0	0	0	≤5	0.00063065	6.62517e-08	0.000126167
1983	13	0.00070208	8.34874e-09	0.000522995	0.000881164	64	NA	NA	NA	NA	NA	NA	NA	NA	NA	NA	NA	NA	NA	NA	NA	NA	NA	NA	NA	NA	NA	NA	NA	NA	NA	NA	NA	NA	NA	NA	NA	NA	NA	NA	NA	NA	NA	NA	NA	NA	NA	NA	NA
1983	14	0.00076165	9.05744e-09	0.000575119	0.000948181	73	NA	NA	NA	NA	NA	NA	NA	NA	NA	NA	NA	NA	NA	NA	NA	NA	NA	NA	NA	NA	NA	NA	NA	NA	NA	NA	NA	NA	NA	NA	NA	NA	NA	NA	NA	NA	NA	NA	NA	NA	NA	NA	NA
1983	15	0.000868973	1.03352e-08	0.000669719	0.00106823	79	NA	NA	NA	NA	NA	NA	NA	NA	NA	NA	0.00244899	9.9755e-07	0.000491424	0.00440655	7	0.00204709	6.97237e-07	0.000410503	0.00368367	7	NA	NA	NA	NA	NA	0.000910747	2.76319e-07	-0.000119529	0.00194102	≤5	0.00118878	2.82371e-07	0.000147283	0.00223028	6	NA	NA	NA	NA	NA	NA	NA	NA
1983	16	0.000940585	1.11884e-08	0.00073327	0.0011479	86	NA	NA	NA	NA	NA	0.00193836	4.16751e-07	0.000673078	0.00320364	10	0.00285715	1.16333e-06	0.000743175	0.00497113	9	0.00238827	8.13165e-07	0.000620858	0.00415568	10	0.00175979	7.73194e-07	3.63657e-05	0.00348322	6	NA	NA	NA	NA	NA	NA	NA	NA	NA	NA	0.00216138	1.55495e-06	-0.000282645	0.00460541	≤5	0.0012613	1.3242e-07	0.000548078
1983	17	0.00102422	1.21856e-08	0.00080786	0.00124058	88	0.00849865	1.19526e-05	0.00172255	0.0152748	7	NA	NA	NA	NA	NA	NA	NA	NA	NA	NA	NA	NA	NA	NA	NA	NA	NA	NA	NA	NA	NA	NA	NA	NA	NA	NA	NA	NA	NA	NA	NA	NA	NA	NA	NA	NA	NA	NA
1983	18	0.00104814	1.24712e-08	0.000829264	0.00126702	94	NA	NA	NA	NA	NA	0.00215383	4.62999e-07	0.000820191	0.00348747	12	NA	NA	NA	NA	NA	NA	NA	NA	NA	NA	0.00264007	1.15911e-06	0.000529939	0.00475021	8	0.00121442	3.6837e-07	2.48519e-05	0.00240399	≤5	0.00142659	3.38791e-07	0.00028578	0.0025674	7	NA	NA	NA	NA	NA	0.00136643	1.43444e-07	0.000624112
1983	19	0.00112006	1.33313e-08	0.000893756	0.00134636	100	NA	NA	NA	NA	NA	0.00258477	5.55435e-07	0.00112406	0.00404548	15	0.00367348	1.49449e-06	0.00127744	0.00606952	10	0.00341181	1.16047e-06	0.00130044	0.00552319	12	NA	NA	NA	NA	NA	0.0015181	4.60365e-07	0.000188258	0.00284794	7	0.00166441	3.95185e-07	0.000432299	0.00289651	9	NA	NA	NA	NA	NA	0.00178695	1.87519e-07	0.000938219
1983	20	0.00119223	1.41975e-08	0.000958693	0.00142576	106	NA	NA	NA	NA	NA	NA	NA	NA	NA	NA	NA	NA	NA	NA	NA	NA	NA	NA	NA	NA	0.00352036	1.54434e-06	0.00108468	0.00595604	9	NA	NA	NA	NA	NA	NA	NA	NA	NA	NA	NA	NA	NA	NA	NA	0.00189209	1.98535e-07	0.00101879
1983	21	0.00126467	1.50701e-08	0.00102407	0.00150528	113	NA	NA	NA	NA	NA	0.00323119	6.93939e-07	0.00159848	0.00486389	16	NA	NA	NA	NA	NA	0.00409464	1.39193e-06	0.00178227	0.00640701	13	NA	NA	NA	NA	NA	0.00212545	6.44186e-07	0.000552357	0.00369854	8	0.00214014	5.07945e-07	0.000743273	0.00353702	10	NA	NA	NA	NA	NA	0.00199728	2.09557e-07	0.00110006
1983	22	0.00134968	1.60996e-08	0.00110099	0.00159836	120	NA	NA	NA	NA	NA	0.00344699	7.40208e-07	0.00176072	0.00513325	17	NA	NA	NA	NA	NA	NA	NA	NA	NA	NA	NA	NA	NA	NA	NA	0.00242987	7.36465e-07	0.000747875	0.00411186	9	0.00237853	5.64529e-07	0.000905906	0.00385115	11	NA	NA	NA	NA	NA	0.00210253	2.20591e-07	0.00118199
1983	23	0.00143581	1.71567e-08	0.00117909	0.00169253	133	0.00991509	1.39248e-05	0.00260129	0.0172289	8	0.00366302	7.86558e-07	0.00192477	0.00540128	20	NA	NA	NA	NA	NA	NA	NA	NA	NA	NA	NA	NA	NA	NA	NA	NA	NA	NA	NA	NA	NA	NA	NA	NA	NA	NA	NA	NA	NA	NA	0.00231313	2.42671e-07	0.00134762
1983	24	0.00159873	1.91925e-08	0.0013272	0.00187026	157	0.0113398	1.59145e-05	0.00352088	0.0191587	9	0.00431226	9.25977e-07	0.00242624	0.00619829	23	0.00408181	1.66e-06	0.00155657	0.00660705	11	0.00443665	1.50794e-06	0.00202984	0.00684345	14	0.00396128	1.73739e-06	0.00137785	0.00654471	12	0.00273438	8.28744e-07	0.000950121	0.00451864	10	0.00261703	6.21141e-07	0.00107233	0.00416172	13	0.00288237	2.07252e-06	6.07528e-05	0.00570398	≤5	0.00252397	2.64793e-07	0.00151541
1983	25	0.0019059	2.31108e-08	0.00160794	0.00220385	209	0.0127644	1.78984e-05	0.00447252	0.0210564	15	0.00496222	1.06552e-06	0.00293906	0.00698537	26	0.00449218	1.82703e-06	0.00184294	0.00714142	14	0.00477972	1.62461e-06	0.00228155	0.00727789	17	0.00528642	2.31758e-06	0.00230265	0.00827019	15	0.00303974	9.21481e-07	0.0011583	0.00492119	14	0.00309529	7.34886e-07	0.0014151	0.00477548	17	0.0036081	2.59619e-06	0.000450065	0.00676613	6	0.00273506	2.86958e-07	0.00168514
1983	26	0.00258572	3.1961e-08	0.00223532	0.00293611	259	0.0213125	2.96802e-05	0.0106347	0.0319903	20	0.00561303	1.20525e-06	0.0034613	0.00776475	31	0.00572584	2.3294e-06	0.00273447	0.00871721	16	0.0058111	1.97557e-06	0.00305627	0.00856593	20	0.00661214	2.89674e-06	0.00327632	0.00994796	17	0.00426344	1.29324e-06	0.00203456	0.00649233	16	0.00405344	9.62821e-07	0.00213026	0.00597662	19	0.00433489	3.12064e-06	0.000872551	0.00779723	7	0.00379208	3.97973e-07	0.00255564
1983	27	0.0032532	4.0823e-08	0.00285719	0.0036492	320	0.0284359	3.93392e-05	0.0161428	0.040729	25	0.00669987	1.43866e-06	0.00434901	0.00905073	37	0.00654966	2.66474e-06	0.00335021	0.00974911	17	0.00684391	2.32679e-06	0.00385422	0.00983361	21	0.00749675	3.28267e-06	0.00394566	0.0110478	19	0.00487644	1.47947e-06	0.00249247	0.00726041	17	0.00453356	1.07712e-06	0.00249942	0.0065677	20	0.0050649	3.64898e-06	0.00132092	0.00880889	9	0.00516754	5.42218e-07	0.00372431
1983	28	0.00408626	5.21223e-08	0.00363879	0.00453372	400	0.0355699	4.88824e-05	0.0218666	0.0492732	28	0.00800611	1.71894e-06	0.00543644	0.0105758	49	0.00696209	2.83262e-06	0.00366339	0.0102608	19	0.00718879	2.44412e-06	0.00412465	0.0102529	26	0.00838216	3.66861e-06	0.00462812	0.0121362	22	0.0051837	1.57296e-06	0.00272555	0.00764184	25	0.00477433	1.13457e-06	0.00268665	0.00686201	33	0.00653034	4.71121e-06	0.00227618	0.0107845	13	0.0060157	6.31149e-07	0.00445861
1983	29	0.00520166	6.75399e-08	0.0046923	0.00571103	488	0.0398567	5.45563e-05	0.02538	0.0543335	34	0.0106244	2.27977e-06	0.00766506	0.0135837	55	0.00778763	3.16854e-06	0.00429882	0.0112764	27	0.00891498	3.03074e-06	0.00550287	0.0123271	34	0.00971206	4.2478e-06	0.00567254	0.0137516	25	0.00764562	2.32118e-06	0.00465954	0.0106317	32	0.00790887	1.88103e-06	0.00522076	0.010597	40	0.00946558	6.83255e-06	0.0043424	0.0145888	16	0.00761047	7.98423e-07	0.00585915
1983	30	0.00645349	8.51553e-08	0.00588155	0.00702543	562	0.0484564	6.58168e-05	0.0325557	0.0643571	38	0.011937	2.56058e-06	0.00880075	0.0150733	55	0.0110996	4.51452e-06	0.00693515	0.015264	27	0.0116857	3.97105e-06	0.00777994	0.0155914	34	0.0110432	4.82647e-06	0.00673728	0.0153491	27	0.00980386	2.97528e-06	0.00642312	0.0131846	34	0.0095996	2.28239e-06	0.00663857	0.0125606	43	0.0116736	8.42482e-06	0.0059847	0.0173625	17	0.00888974	9.32582e-07	0.006997
1983	31	0.00752663	1.00517e-07	0.00690523	0.00814802	640	0.0541984	7.32297e-05	0.0374261	0.0709706	39	NA	NA	NA	NA	NA	NA	NA	NA	NA	NA	NA	NA	NA	NA	NA	NA	NA	NA	NA	NA	NA	NA	NA	NA	NA	NA	NA	NA	NA	NA	NA	NA	NA	NA	NA	NA	NA	NA
1983	32	0.00867874	1.17282e-07	0.00800752	0.00934996	697	0.0556338	7.50681e-05	0.0386523	0.0726153	43	NA	NA	NA	NA	NA	NA	NA	NA	NA	NA	NA	NA	NA	NA	NA	NA	NA	NA	NA	NA	NA	NA	NA	NA	NA	NA	NA	NA	NA	NA	NA	NA	NA	NA	NA	NA	NA	NA
1983	33	0.00953436	1.29912e-07	0.00882793	0.0102408	740	0.0613758	8.23625e-05	0.0435884	0.0791632	45	NA	NA	NA	NA	NA	NA	NA	NA	NA	NA	NA	NA	NA	NA	NA	NA	NA	NA	NA	NA	NA	NA	NA	NA	NA	NA	NA	NA	NA	NA	NA	NA	NA	NA	NA	NA	NA	NA
1983	34	0.0101902	1.39737e-07	0.00945758	0.0109229	-	0.0642512	8.59862e-05	0.0460767	0.0824257	-	NA	NA	NA	NA	NA	NA	NA	NA	NA	NA	NA	NA	NA	NA	NA	NA	NA	NA	NA	NA	NA	NA	NA	NA	NA	NA	NA	NA	NA	NA	NA	NA	NA	NA	NA	NA	NA	NA
1984	7	0	0	0	0	≤5	NA	NA	NA	NA	NA	NA	NA	NA	NA	NA	NA	NA	NA	NA	NA	NA	NA	NA	NA	NA	NA	NA	NA	NA	NA	NA	NA	NA	NA	NA	NA	NA	NA	NA	NA	NA	NA	NA	NA	NA	NA	NA	NA
1984	9	1.16006e-05	1.34575e-10	-1.11362e-05	3.43374e-05	10	NA	NA	NA	NA	NA	0	0	0	0	≤5	0	0	0	0	≤5	0	0	0	0	≤5	0	0	0	0	≤5	0	0	0	0	≤5	0	0	0	0	≤5	0	0	0	0	≤5	0	0	0
1984	10	0.000116178	1.34958e-09	4.41751e-05	0.00018818	27	0	0	0	0	≤5	0.000223115	4.97803e-08	-0.000214183	0.000660413	≤5	0.000867679	3.76271e-07	-0.000334581	0.00206994	≤5	0.000727274	2.64368e-07	-0.000280475	0.00173502	≤5	0.00045208	2.04377e-07	-0.000433981	0.00133814	≤5	0.000313087	9.80238e-08	-0.000300553	0.000926728	≤5	0.000245399	6.02207e-08	-0.000235574	0.000726373	≤5	NA	NA	NA	NA	NA	0.000214754	2.30571e-08	-8.28584e-05
1984	11	0.000313885	3.64792e-09	0.000195507	0.000432263	57	0.00462963	5.33975e-06	0.000100563	0.0091587	≤5	0.000669445	1.49319e-07	-8.79206e-05	0.00142681	7	0.00173536	7.51888e-07	3.58442e-05	0.00343487	≤5	0.00145455	5.2835e-07	2.98941e-05	0.0028792	7	0.00090416	4.08569e-07	-0.000348636	0.00215696	≤5	0.000626273	1.96048e-07	-0.000241546	0.00149409	≤5	0.000490859	1.20442e-07	-0.000189341	0.00117106	6	0.00152555	1.16277e-06	-0.000587912	0.00363902	≤5	0.000429508	4.61044e-08	8.66563e-06
1984	12	0.00066304	7.70766e-09	0.000490969	0.000835112	76	0.00578704	6.66694e-06	0.000726328	0.0108477	7	0.0015625	3.48308e-07	0.000405781	0.00271923	9	0.00216939	9.39616e-07	0.00026952	0.00406925	8	0.00254586	9.23893e-07	0.000661952	0.00442976	10	0.0022604	1.02003e-06	0.000280901	0.0042399	6	0.00156583	4.89751e-07	0.000194205	0.00293746	7	0.0014727	3.61029e-07	0.000295039	0.00265035	9	0.00228892	1.74372e-06	-0.000299213	0.00487705	≤5	0.00128862	1.38214e-07	0.000559957
1984	13	0.000884338	1.02812e-08	0.000685605	0.00108307	89	NA	NA	NA	NA	NA	0.00200903	4.47668e-07	0.000697662	0.00332041	11	NA	NA	NA	NA	NA	NA	NA	NA	NA	NA	NA	NA	NA	NA	NA	0.0021922	6.85245e-07	0.000569752	0.00381465	10	0.00220907	5.41159e-07	0.000767257	0.00365089	12	0.00305228	2.32377e-06	6.45245e-05	0.00604003	≤5	0.00193295	2.07192e-07	0.0010408
1984	14	0.00103588	1.20444e-08	0.000820782	0.00125098	94	0.00810185	9.312e-06	0.00212091	0.0140828	8	NA	NA	NA	NA	NA	NA	NA	NA	NA	NA	NA	NA	NA	NA	NA	NA	NA	NA	NA	NA	NA	NA	NA	NA	NA	NA	NA	NA	NA	NA	NA	NA	NA	NA	NA	NA	NA	NA
1984	15	0.00109422	1.27236e-08	0.000873136	0.0013153	109	NA	NA	NA	NA	NA	0.00245566	5.46985e-07	0.00100611	0.00390522	13	0.00347147	1.50182e-06	0.00106956	0.00587338	9	0.00363717	1.31857e-06	0.00138656	0.00588777	11	NA	NA	NA	NA	NA	0.00313205	9.78211e-07	0.00119356	0.00507055	12	0.00294563	7.21111e-07	0.00128127	0.00461	14	0.00381564	2.90294e-06	0.000476252	0.00715503	6	0.00214775	2.3017e-07	0.00120743
1984	16	0.00126939	1.47644e-08	0.00103123	0.00150754	119	NA	NA	NA	NA	NA	NA	NA	NA	NA	NA	0.00390569	1.68906e-06	0.00135845	0.00645293	10	0.00400107	1.45003e-06	0.00164093	0.0063612	12	NA	NA	NA	NA	NA	NA	NA	NA	NA	NA	0.00343668	8.40932e-07	0.00163934	0.00523401	15	NA	NA	NA	NA	NA	0.00236255	2.53138e-07	0.00137643
1984	17	0.00138627	1.6127e-08	0.00113737	0.00163517	125	0.00926062	1.0633e-05	0.00286951	0.0156517	9	0.00290229	6.46212e-07	0.00132673	0.00447786	14	NA	NA	NA	NA	NA	NA	NA	NA	NA	NA	NA	NA	NA	NA	NA	0.00375862	1.17321e-06	0.00163569	0.00588156	13	0.00368232	9.00857e-07	0.00182205	0.00554259	16	NA	NA	NA	NA	NA	NA	NA	NA
1984	18	0.00145649	1.69465e-08	0.00120135	0.00171164	128	NA	NA	NA	NA	NA	NA	NA	NA	NA	NA	NA	NA	NA	NA	NA	NA	NA	NA	NA	NA	NA	NA	NA	NA	NA	NA	NA	NA	NA	NA	NA	NA	NA	NA	NA	NA	NA	NA	NA	NA	0.00279219	2.99054e-07	0.00172037
1984	19	0.00149167	1.73579e-08	0.00123345	0.0017499	143	0.0104207	1.1954e-05	0.00364425	0.0171972	13	0.00312571	6.95837e-07	0.00149077	0.00476065	15	NA	NA	NA	NA	NA	NA	NA	NA	NA	NA	NA	NA	NA	NA	NA	NA	NA	NA	NA	NA	NA	NA	NA	NA	NA	NA	NA	NA	NA	NA	0.00300709	3.22012e-07	0.00189488
1984	20	0.00166823	1.94295e-08	0.00139503	0.00194143	154	0.0150613	1.72068e-05	0.00693111	0.0231914	14	0.00334913	7.45439e-07	0.00165692	0.00504134	16	NA	NA	NA	NA	NA	0.00436497	1.5814e-06	0.00190025	0.0068297	13	NA	NA	NA	NA	NA	0.00407211	1.27075e-06	0.00186269	0.00628152	14	0.00392796	9.60752e-07	0.00200684	0.00584908	17	NA	NA	NA	NA	NA	NA	NA	NA
1984	21	0.00179825	2.09612e-08	0.00151449	0.00208202	166	NA	NA	NA	NA	NA	0.00357259	7.95042e-07	0.00182499	0.0053202	17	NA	NA	NA	NA	NA	NA	NA	NA	NA	NA	NA	NA	NA	NA	NA	0.00438559	1.36822e-06	0.002093	0.00667817	15	0.00417366	1.02065e-06	0.00219357	0.00615376	18	NA	NA	NA	NA	NA	0.00354438	3.79377e-07	0.00233717
1984	22	0.00194087	2.265e-08	0.0016459	0.00223584	184	NA	NA	NA	NA	NA	0.00379616	8.44667e-07	0.00199484	0.00559748	19	0.00433991	1.87613e-06	0.00165531	0.00702451	11	0.00472888	1.71267e-06	0.00216389	0.00729386	14	NA	NA	NA	NA	NA	0.00469917	1.46569e-06	0.00232633	0.00707201	16	0.00441955	1.0806e-06	0.00238212	0.00645697	19	NA	NA	NA	NA	NA	0.00365201	3.9088e-07	0.00242663
1984	23	0.00215824	2.52646e-08	0.00184671	0.00246977	218	0.0162214	1.85122e-05	0.00778848	0.0246543	16	0.0042438	9.44076e-07	0.00233943	0.00614817	20	0.00477547	2.0642e-06	0.00195953	0.00759141	12	0.00509385	1.84462e-06	0.00243189	0.00775581	15	0.00271248	1.22349e-06	0.000544539	0.00488042	7	NA	NA	NA	NA	NA	0.00466592	1.14077e-06	0.00257255	0.0067593	22	0.004579	3.48121e-06	0.0009221	0.0082359	7	0.00408292	4.36947e-07	0.00278734
1984	24	0.00257684	3.03949e-08	0.00223513	0.00291854	268	0.0185472	2.11262e-05	0.00953855	0.0275558	22	0.00446782	9.93837e-07	0.0025139	0.00642173	25	0.00521103	2.25211e-06	0.00226971	0.00815235	13	0.00545897	1.97657e-06	0.00270344	0.00821449	16	0.00316559	1.42769e-06	0.000823714	0.00550747	9	0.00501325	1.56341e-06	0.00256258	0.00746392	18	0.00540597	1.32154e-06	0.00315283	0.00765911	24	0.00534473	4.06219e-06	0.00139444	0.00929501	10	0.00462208	4.94588e-07	0.0032437
1984	25	0.00320599	3.82683e-08	0.00282258	0.0035894	322	0.0255414	2.89308e-05	0.0149993	0.0360835	31	0.0055897	1.2431e-06	0.00340446	0.00777495	31	0.00564717	2.44035e-06	0.00258539	0.00870894	17	0.00582449	2.10873e-06	0.00297833	0.00867064	22	0.00407306	1.83665e-06	0.00141686	0.00672927	10	0.00564281	1.75954e-06	0.00304296	0.00824265	23	0.00589995	1.44221e-06	0.00354619	0.00825371	29	0.00764368	5.80245e-06	0.00292246	0.0123649	13	0.00602467	6.44325e-07	0.00445141
1984	26	0.00390213	4.71829e-08	0.00347639	0.00432786	394	0.0360454	4.04521e-05	0.0235797	0.0485112	38	0.00693749	1.54214e-06	0.00450355	0.00937143	45	0.00739403	3.19366e-06	0.00389141	0.0108966	21	0.00802086	2.90195e-06	0.00468204	0.0113597	26	0.00452721	2.04123e-06	0.00172698	0.00732745	15	0.00721771	2.2494e-06	0.00427815	0.0101573	30	0.00713646	1.74411e-06	0.00454804	0.00972488	36	0.00994621	7.54004e-06	0.00456432	0.0153281	16	0.00764588	8.17179e-07	0.00587411
1984	27	0.00485387	5.96616e-08	0.00437513	0.00533261	472	0.0442253	4.92571e-05	0.0304696	0.057981	41	0.0100888	2.23961e-06	0.00715564	0.0130219	53	0.00914167	3.94498e-06	0.0052488	0.0130345	23	0.00948619	3.42958e-06	0.00585651	0.0131159	29	0.00680216	3.06509e-06	0.00337077	0.0102335	21	0.00942539	2.93435e-06	0.00606799	0.0127828	36	0.00887061	2.16699e-06	0.00598541	0.0117558	43	0.0122487	9.26948e-06	0.00628147	0.018216	20	0.00872775	9.32328e-07	0.00683527
1984	28	0.00590811	7.37694e-08	0.00537578	0.00644045	563	0.0477353	5.29924e-05	0.0334676	0.062003	49	0.0118933	2.63782e-06	0.00871001	0.0150765	65	0.0100163	4.32031e-06	0.00594242	0.0140901	28	0.0105868	3.82547e-06	0.00675339	0.0144203	35	0.00953588	4.29091e-06	0.0054759	0.0135958	24	0.0113207	3.52089e-06	0.00764306	0.0149984	46	0.0106083	2.5901e-06	0.00745395	0.0137626	56	0.0153212	1.15664e-05	0.00865548	0.0219869	24	0.0105696	1.12806e-06	0.00848789
1984	29	0.00716413	9.08974e-08	0.00657322	0.00775505	630	0.0571305	6.28896e-05	0.0415874	0.0726736	56	0.0146075	3.2357e-06	0.0110819	0.018133	67	0.0122047	5.2574e-06	0.00771072	0.0166987	28	0.0127906	4.61638e-06	0.00857949	0.0170018	35	0.0109072	4.90529e-06	0.00656628	0.0152481	24	0.0144878	4.49851e-06	0.0103308	0.0186449	47	0.0138427	3.3755e-06	0.0102418	0.0174437	57	0.0183961	1.38524e-05	0.0111013	0.0256908	24	0.0130661	1.39272e-06	0.0107531
1984	30	0.00810698	1.0398e-07	0.00747497	0.00873899	708	0.0653723	7.14252e-05	0.048808	0.0819366	62	NA	NA	NA	NA	NA	NA	NA	NA	NA	NA	NA	NA	NA	NA	NA	NA	NA	NA	NA	NA	NA	NA	NA	NA	NA	NA	NA	NA	NA	NA	NA	NA	NA	NA	NA	NA	NA	NA
1984	31	0.00922574	1.19774e-07	0.00854743	0.00990405	778	0.0724457	7.86338e-05	0.0550656	0.0898258	66	NA	NA	NA	NA	NA	NA	NA	NA	NA	NA	NA	NA	NA	NA	NA	NA	NA	NA	NA	NA	NA	NA	NA	NA	NA	NA	NA	NA	NA	NA	NA	NA	NA	NA	NA	NA	NA	NA
1984	32	0.0102484	1.34453e-07	0.00952976	0.0109671	829	0.0771736	8.34005e-05	0.0592744	0.0950727	71	NA	NA	NA	NA	NA	NA	NA	NA	NA	NA	NA	NA	NA	NA	NA	NA	NA	NA	NA	NA	NA	NA	NA	NA	NA	NA	NA	NA	NA	NA	NA	NA	NA	NA	NA	NA	NA	NA
1984	33	0.0110067	1.45512e-07	0.010259	0.0117543	-	0.0830911	8.93011e-05	0.0645696	0.101613	-	NA	NA	NA	NA	NA	NA	NA	NA	NA	NA	NA	NA	NA	NA	NA	NA	NA	NA	NA	NA	NA	NA	NA	NA	NA	NA	NA	NA	NA	NA	NA	NA	NA	NA	NA	NA	NA	NA
1985	5	0	0	0	0	≤5	NA	NA	NA	NA	NA	NA	NA	NA	NA	NA	NA	NA	NA	NA	NA	NA	NA	NA	NA	NA	NA	NA	NA	NA	NA	NA	NA	NA	NA	NA	NA	NA	NA	NA	NA	NA	NA	NA	NA	NA	0	0	0
1985	6	1.1257e-05	1.26721e-10	-1.08063e-05	3.33204e-05	≤5	NA	NA	NA	NA	NA	NA	NA	NA	NA	NA	NA	NA	NA	NA	NA	NA	NA	NA	NA	NA	NA	NA	NA	NA	NA	NA	NA	NA	NA	NA	NA	NA	NA	NA	NA	NA	NA	NA	NA	NA	NA	NA	NA
1985	7	3.37962e-05	3.8072e-10	-4.44668e-06	7.20391e-05	7	NA	NA	NA	NA	NA	NA	NA	NA	NA	NA	NA	NA	NA	NA	NA	NA	NA	NA	NA	NA	NA	NA	NA	NA	NA	NA	NA	NA	NA	NA	NA	NA	NA	NA	NA	NA	NA	NA	NA	NA	0.000112221	1.25935e-08	-0.000107728
1985	8	7.89236e-05	8.89788e-10	2.04592e-05	0.000137388	17	NA	NA	NA	NA	NA	0	0	0	0	≤5	NA	NA	NA	NA	NA	NA	NA	NA	NA	NA	NA	NA	NA	NA	NA	NA	NA	NA	NA	NA	NA	NA	NA	NA	NA	NA	NA	NA	NA	NA	0.000224454	2.51871e-08	-8.66004e-05
1985	9	0.000191821	2.16404e-09	0.000100645	0.000282997	55	0	0	0	0	≤5	0.000229886	5.28474e-08	-0.000220682	0.000680453	≤5	0	0	0	0	≤5	0	0	0	0	≤5	0	0	0	0	≤5	0	0	0	0	≤5	0	0	0	0	≤5	NA	NA	NA	NA	NA	0.000448947	5.03714e-08	9.06104e-06
1985	10	0.000621255	7.01313e-09	0.000457118	0.000785391	89	0.0020429	2.08459e-06	-0.00078692	0.00487272	≤5	0.000919543	2.11244e-07	1.87179e-05	0.00182037	8	0.000460831	2.12365e-07	-0.000442382	0.00136404	≤5	0.00038241	1.46238e-07	-0.0003671	0.00113192	≤5	0.000481232	2.31585e-07	-0.000461966	0.00142443	≤5	0.00100134	3.34006e-07	-0.000131385	0.00213407	≤5	0.000780442	2.02925e-07	-0.000102466	0.00166335	≤5	0	0	0	0	≤5	0.00134692	1.50995e-07	0.000585311
1985	11	0.00100577	1.13547e-08	0.000796917	0.00121462	113	0.0040858	4.16065e-06	8.79302e-05	0.00808367	6	0.00183909	4.22099e-07	0.000565713	0.00311246	12	0.000921661	4.24535e-07	-0.000355379	0.0021987	≤5	0.00076482	2.92363e-07	-0.000294945	0.00182458	≤5	0.000962465	4.62947e-07	-0.000371098	0.00229603	≤5	0.0016689	5.56305e-07	0.000207048	0.00313076	8	0.00130074	3.38032e-07	0.000161205	0.00244027	8	0.000838931	7.03807e-07	-0.000805346	0.00248321	≤5	0.0017959	2.01239e-07	0.000916667
1985	12	0.0012774	1.4422e-08	0.00104203	0.00151278	129	NA	NA	NA	NA	NA	0.00275884	6.32662e-07	0.00119988	0.0043178	14	NA	NA	NA	NA	NA	NA	NA	NA	NA	NA	0.00144393	6.94309e-07	-0.000189214	0.00307707	≤5	0.00267058	8.8942e-07	0.00082216	0.00451901	11	0.00208138	5.40534e-07	0.000640398	0.00352237	11	0.00335785	2.81169e-06	7.13604e-05	0.00664433	≤5	0.00246938	2.76521e-07	0.00143873
1985	13	0.00145864	1.64695e-08	0.00120711	0.00171017	137	0.00613081	6.23246e-06	0.00123778	0.0110238	7	0.00321872	7.37798e-07	0.0015352	0.00490223	18	0.00184332	8.48286e-07	3.8148e-05	0.0036485	≤5	0.00152964	5.84279e-07	3.14799e-05	0.0030278	≤5	NA	NA	NA	NA	NA	0.00367226	1.22186e-06	0.00150576	0.00583877	13	0.00286203	7.42719e-07	0.00117291	0.00455115	13	0.00419748	3.51195e-06	0.000524474	0.00787049	7	0.00280612	3.14123e-07	0.00170762
1985	14	0.00154937	1.74953e-08	0.00129012	0.00180861	149	NA	NA	NA	NA	NA	0.00413847	9.47778e-07	0.00223037	0.00604657	19	0.00230415	1.05987e-06	0.000286373	0.00432193	7	0.00191205	7.30069e-07	0.000237377	0.00358672	7	0.00192539	9.25448e-07	3.99049e-05	0.00381088	6	NA	NA	NA	NA	NA	0.00338246	8.77333e-07	0.00154664	0.00521828	14	NA	NA	NA	NA	NA	0.00303061	3.39177e-07	0.00188915
1985	15	0.00168559	1.90367e-08	0.00141517	0.00195602	158	0.00715332	7.26515e-06	0.00187044	0.0124362	9	0.00436847	1.00024e-06	0.00240827	0.00632866	20	0.00322581	1.48244e-06	0.000839447	0.00561218	9	0.00267687	1.02131e-06	0.000696129	0.00465761	9	NA	NA	NA	NA	NA	NA	NA	NA	NA	NA	NA	NA	NA	NA	NA	NA	NA	NA	NA	NA	0.0032551	3.6422e-07	0.00207225
1985	16	0.00178785	2.01946e-08	0.00150933	0.00206638	167	NA	NA	NA	NA	NA	0.00459851	1.0527e-06	0.00258757	0.00660945	22	0.0041479	1.90463e-06	0.00144299	0.00685282	10	0.00344198	1.31233e-06	0.0011967	0.00568726	10	NA	NA	NA	NA	NA	0.00434005	1.44312e-06	0.00198554	0.00669455	15	0.00364275	9.44623e-07	0.00173782	0.00554767	16	0.00587676	4.90891e-06	0.00153425	0.0102193	8	0.00347962	3.89257e-07	0.00225679
1985	17	0.00189019	2.1354e-08	0.00160378	0.0021766	175	NA	NA	NA	NA	NA	0.0050586	1.15754e-06	0.0029499	0.00716731	23	0.00460895	2.11543e-06	0.00175828	0.00745962	11	0.00382454	1.45768e-06	0.00145819	0.00619089	11	NA	NA	NA	NA	NA	NA	NA	NA	NA	NA	NA	NA	NA	NA	NA	NA	NA	NA	NA	NA	0.00359188	4.01772e-07	0.00234955
1985	18	0.00198125	2.23866e-08	0.001688	0.00227451	192	0.00919832	9.32413e-06	0.00321349	0.0151832	10	0.0052887	1.20995e-06	0.00313279	0.00744462	24	0.00507021	2.32623e-06	0.00208087	0.00805954	12	0.00420725	1.60302e-06	0.00172573	0.00668877	12	NA	NA	NA	NA	NA	NA	NA	NA	NA	NA	NA	NA	NA	NA	NA	NA	NA	NA	NA	NA	0.00381642	4.26797e-07	0.00253598
1985	19	0.0021752	2.45903e-08	0.00186786	0.00248255	204	0.0102219	1.03526e-05	0.00391563	0.0165282	11	0.0055188	1.26234e-06	0.00331671	0.00772089	27	0.00553147	2.53683e-06	0.00240975	0.00865319	13	0.00458995	1.74825e-06	0.00199846	0.00718144	13	NA	NA	NA	NA	NA	NA	NA	NA	NA	NA	NA	NA	NA	NA	NA	0.00671711	5.60681e-06	0.00207617	0.0113581	9	0.00392871	4.39309e-07	0.00262963
1985	20	0.00231253	2.6155e-08	0.00199556	0.00262951	226	NA	NA	NA	NA	NA	0.00620926	1.41942e-06	0.00387417	0.00854435	31	0.00599273	2.74724e-06	0.00274412	0.00924133	14	0.00497266	1.89337e-06	0.00227575	0.00766956	15	0.00288832	1.38706e-06	0.000580008	0.00519664	10	0.00500806	1.66423e-06	0.00247961	0.00753651	17	0.00416331	1.0791e-06	0.00212731	0.00619932	19	0.00755818	6.30471e-06	0.00263687	0.0124795	10	0.00415332	4.64335e-07	0.00281776
1985	21	0.0025652	2.90429e-08	0.00223119	0.00289922	248	0.0112487	1.13854e-05	0.00463532	0.017862	12	0.00712987	1.62852e-06	0.00462869	0.00963105	32	NA	NA	NA	NA	NA	NA	NA	NA	NA	NA	NA	NA	NA	NA	NA	NA	NA	NA	NA	NA	0.00494437	1.28065e-06	0.00272636	0.00716238	20	NA	NA	NA	NA	NA	0.00471494	5.26865e-07	0.00329229
1985	22	0.0028194	3.19646e-08	0.00246899	0.00316982	279	0.0122765	1.24182e-05	0.00536972	0.0191834	14	0.00736051	1.68096e-06	0.00481938	0.00990164	34	0.00645399	2.95745e-06	0.00308339	0.00982458	15	0.00573807	2.18327e-06	0.00284204	0.00863409	17	NA	NA	NA	NA	NA	0.00567607	1.88504e-06	0.0029851	0.00836704	20	0.00520548	1.34815e-06	0.00292977	0.0074812	26	0.00839924	7.00142e-06	0.00321314	0.0135853	11	0.00493989	5.51925e-07	0.0034838
1985	23	0.00318376	3.62222e-08	0.00281074	0.00355679	336	0.0143344	1.44818e-05	0.0068758	0.0217931	16	0.00782211	1.78591e-06	0.00520285	0.0104414	45	0.00691654	3.16866e-06	0.00342766	0.0104054	20	0.00650556	2.47431e-06	0.00342254	0.00958857	22	0.00481605	2.30938e-06	0.00183756	0.00779454	15	0.00668286	2.21887e-06	0.00376332	0.0096024	27	0.00677339	1.75309e-06	0.00417831	0.00936847	34	0.00924391	7.70296e-06	0.00380418	0.0146836	15	0.00516497	5.77003e-07	0.00367617
1985	24	0.00386671	4.43499e-08	0.00345396	0.00427947	397	0.0163923	1.65366e-05	0.00842208	0.0243625	22	0.0103609	2.36137e-06	0.00734908	0.0133727	53	0.00923149	4.2237e-06	0.00520344	0.0132595	22	0.00842578	3.20106e-06	0.0049191	0.0119324	25	0.00723513	3.46628e-06	0.00358608	0.0108842	17	0.00903364	2.99624e-06	0.00564101	0.0124263	30	0.0088656	2.29187e-06	0.00589843	0.0118328	38	0.0126284	1.05068e-05	0.00627534	0.0189815	18	0.00629139	7.02451e-07	0.0046487
1985	25	0.00461538	5.34649e-08	0.00416218	0.00506857	482	0.0225725	2.26618e-05	0.0132422	0.0319028	31	0.0122095	2.77901e-06	0.00894215	0.0154768	65	0.0101588	4.64553e-06	0.00593438	0.0143832	28	0.00957926	3.63678e-06	0.00584154	0.013317	32	0.00820371	3.92837e-06	0.00431904	0.0120884	21	0.0100422	3.32894e-06	0.00646612	0.0136182	38	0.00991283	2.56098e-06	0.00677628	0.0130494	47	0.0151712	1.26042e-05	0.00821281	0.0221295	19	0.00741897	8.27871e-07	0.00563565
1985	26	0.00568683	6.68416e-08	0.00518011	0.00619356	553	0.0318528	3.17217e-05	0.0208139	0.0428917	37	0.014985	3.40371e-06	0.011369	0.018601	71	0.0129433	5.90864e-06	0.00817907	0.0177075	29	0.0122749	4.65269e-06	0.00804729	0.0165026	33	0.0101447	4.85348e-06	0.00582678	0.0144626	24	0.0127324	4.21342e-06	0.0087093	0.0167556	43	0.0122703	3.16503e-06	0.00878346	0.0157572	54	0.0160187	1.33009e-05	0.00887067	0.0231668	22	0.00956359	1.06587e-06	0.0075401
1985	27	0.00660429	7.85627e-08	0.00605493	0.00715365	663	0.0380463	3.76759e-05	0.0260159	0.0500767	43	0.0163744	3.71547e-06	0.0125964	0.0201523	86	0.0134089	6.11987e-06	0.00856028	0.0182575	33	0.0126617	4.79864e-06	0.00836826	0.0169552	40	0.0116026	5.54699e-06	0.00698649	0.0162187	30	0.0144168	4.76568e-06	0.0101381	0.0186955	50	0.0141069	3.63436e-06	0.0103704	0.0178434	64	0.0185637	1.53874e-05	0.0108754	0.026252	26	0.0108079	1.2038e-06	0.00865751
1985	28	0.00805773	9.75094e-08	0.0074457	0.00866976	761	0.0442602	4.35911e-05	0.0313198	0.0572006	51	0.0198562	4.49472e-06	0.0157009	0.0240115	87	0.0152768	6.9677e-06	0.0101032	0.0204504	35	0.0153766	5.82277e-06	0.0106472	0.0201061	42	0.0145286	6.93753e-06	0.00936617	0.0196909	30	0.0167814	5.53996e-06	0.0121682	0.0213946	50	0.0167363	4.30469e-06	0.0126698	0.0208028	64	0.02196	1.81573e-05	0.0136083	0.0303116	26	0.0127346	1.41706e-06	0.0104014
1985	29	0.00937978	1.15061e-07	0.00871494	0.0100446	855	0.0525637	5.13892e-05	0.0385135	0.066614	55	NA	NA	NA	NA	NA	NA	NA	NA	NA	NA	NA	NA	NA	NA	NA	NA	NA	NA	NA	NA	NA	NA	NA	NA	NA	NA	NA	NA	NA	NA	NA	NA	NA	NA	NA	NA	NA	NA
1985	30	0.0106737	1.32549e-07	0.00996017	0.0113873	928	0.0567341	5.52711e-05	0.0421628	0.0713053	63	NA	NA	NA	NA	NA	NA	NA	NA	NA	NA	NA	NA	NA	NA	NA	NA	NA	NA	NA	NA	NA	NA	NA	NA	NA	NA	NA	NA	NA	NA	NA	NA	NA	NA	NA	NA	NA	NA
1985	31	0.0116989	1.46655e-07	0.0109483	0.0124494	981	0.0650842	6.2944e-05	0.0495343	0.080634	66	NA	NA	NA	NA	NA	NA	NA	NA	NA	NA	NA	NA	NA	NA	NA	NA	NA	NA	NA	NA	NA	NA	NA	NA	NA	NA	NA	NA	NA	NA	NA	NA	NA	NA	NA	NA	NA	NA
1985	32	0.0124571	1.57269e-07	0.0116798	0.0132344	-	0.0682334	6.58188e-05	0.0523324	0.0841343	-	NA	NA	NA	NA	NA	NA	NA	NA	NA	NA	NA	NA	NA	NA	NA	NA	NA	NA	NA	NA	NA	NA	NA	NA	NA	NA	NA	NA	NA	NA	NA	NA	NA	NA	NA	NA	NA	NA
1986	2	0	0	0	0	≤5	NA	NA	NA	NA	NA	NA	NA	NA	NA	NA	NA	NA	NA	NA	NA	NA	NA	NA	NA	NA	NA	NA	NA	NA	NA	NA	NA	NA	NA	NA	NA	NA	NA	NA	NA	0	0	0	0	≤5	NA	NA	NA
1986	3	1.09415e-05	1.19717e-10	-1.05035e-05	3.23865e-05	≤5	NA	NA	NA	NA	NA	NA	NA	NA	NA	NA	NA	NA	NA	NA	NA	NA	NA	NA	NA	NA	NA	NA	NA	NA	NA	NA	NA	NA	NA	NA	NA	NA	NA	NA	NA	NA	NA	NA	NA	NA	NA	NA	NA
1986	4	2.18988e-05	2.39776e-10	-8.45067e-06	5.22482e-05	≤5	NA	NA	NA	NA	NA	NA	NA	NA	NA	NA	NA	NA	NA	NA	NA	NA	NA	NA	NA	NA	NA	NA	NA	NA	NA	NA	NA	NA	NA	NA	NA	NA	NA	NA	NA	NA	NA	NA	NA	NA	NA	NA	NA
1986	6	3.28694e-05	3.60125e-10	-4.32476e-06	7.00636e-05	6	0	0	0	0	≤5	0	0	0	0	≤5	0	0	0	0	≤5	0	0	0	0	≤5	0	0	0	0	≤5	0	0	0	0	≤5	0	0	0	0	≤5	0.000877193	7.69469e-07	-0.000842075	0.00259646	≤5	0	0	0
1986	7	6.5861e-05	7.22909e-10	1.31635e-05	0.000118559	15	0.000957854	9.17488e-07	-0.000919508	0.00283522	≤5	0.000233536	5.4539e-08	-0.000224186	0.000691258	≤5	NA	NA	NA	NA	NA	NA	NA	NA	NA	NA	0.000514405	2.64613e-07	-0.000493811	0.00152262	≤5	0.000356253	1.26917e-07	-0.000341991	0.0010545	≤5	0.000273598	7.48561e-08	-0.000262645	0.000809842	≤5	0.00175516	1.53894e-06	-0.000676257	0.00418658	≤5	0.000224467	2.51899e-08	-8.66053e-05
1986	8	0.000164938	1.81337e-09	8.14759e-05	0.000248401	41	NA	NA	NA	NA	NA	0.000934143	2.18003e-07	1.90202e-05	0.00184927	9	NA	NA	NA	NA	NA	NA	NA	NA	NA	NA	0.00102881	5.28954e-07	-0.000396656	0.00245428	≤5	0.00106876	3.80478e-07	-0.000140203	0.00227772	6	0.000820795	2.24445e-07	-0.000107751	0.00174934	7	0.00263313	2.30706e-06	-0.000343866	0.00561012	≤5	0.000673401	7.55358e-08	0.000134729
1986	9	0.000451355	4.96664e-09	0.000313228	0.000589482	83	0.00191571	1.83322e-06	-0.000738011	0.00456943	7	0.00210182	4.89934e-07	0.00072994	0.0034737	12	NA	NA	NA	NA	NA	NA	NA	NA	NA	NA	0.00205762	1.05682e-06	4.27446e-05	0.0040725	≤5	0.00213752	7.60142e-07	0.000428703	0.00384634	7	0.00191519	5.23133e-07	0.000497588	0.00333279	9	0.00351109	3.07383e-06	7.48185e-05	0.00694737	6	0.0013468	1.5097e-07	0.000585262
1986	10	0.000914473	1.00663e-08	0.000717827	0.00111112	115	0.00670498	6.38548e-06	0.00175225	0.0116577	10	0.00280276	6.52939e-07	0.00121902	0.0043865	15	0.000464469	2.15732e-07	-0.000445874	0.00137481	≤5	0.000382264	1.46126e-07	-0.00036696	0.00113149	≤5	0.00257229	1.32062e-06	0.00031994	0.00482465	9	NA	NA	NA	NA	NA	NA	NA	NA	NA	NA	0.00526859	4.60602e-06	0.00106218	0.00947499	8	0.00258137	2.89001e-07	0.00152772
1986	11	0.00126763	1.39554e-08	0.00103609	0.00149917	138	0.00957854	9.09574e-06	0.00366746	0.0154896	13	0.00350369	8.15716e-07	0.00173351	0.00527387	18	0.000928939	4.31263e-07	-0.000358182	0.00221606	≤5	0.000764527	2.92139e-07	-0.000294832	0.00182389	≤5	0.00463098	2.37308e-06	0.00161169	0.00765026	10	0.0024939	8.86607e-07	0.000648402	0.0043394	9	0.00246254	6.72312e-07	0.00085547	0.0040696	11	NA	NA	NA	NA	NA	0.00336718	3.76701e-07	0.00216424
1986	12	0.00152171	1.67544e-08	0.00126801	0.00177541	158	NA	NA	NA	NA	NA	0.0042048	9.78339e-07	0.00226618	0.00614342	19	NA	NA	NA	NA	NA	NA	NA	NA	NA	NA	NA	NA	NA	NA	NA	0.00320666	1.13926e-06	0.00111467	0.00529866	10	0.00301003	8.2141e-07	0.00123369	0.00478638	12	NA	NA	NA	NA	NA	0.00392848	4.39258e-07	0.00262948
1986	13	0.0017429	1.91927e-08	0.00147137	0.00201442	174	NA	NA	NA	NA	NA	0.00443855	1.03252e-06	0.00244697	0.00643013	20	0.00185788	8.61725e-07	3.84595e-05	0.00367729	≤5	0.00152905	5.83832e-07	3.14679e-05	0.00302664	7	NA	NA	NA	NA	NA	0.00356304	1.26546e-06	0.00135823	0.00576786	12	0.00328386	8.95939e-07	0.00142867	0.00513904	14	0.00702608	6.13278e-06	0.00217233	0.0118798	9	0.00437751	4.89254e-07	0.00300658
1986	14	0.00192002	2.11463e-08	0.00163501	0.00220503	187	NA	NA	NA	NA	NA	0.00467231	1.08668e-06	0.00262916	0.00671545	22	NA	NA	NA	NA	NA	NA	NA	NA	NA	NA	0.00514565	2.63551e-06	0.0019638	0.00832751	11	0.00427581	1.51757e-06	0.00186133	0.00669028	13	0.00383151	1.04487e-06	0.00182805	0.00583496	15	0.00790482	6.89413e-06	0.00275861	0.013051	11	0.00471429	5.2672e-07	0.00329184
1986	15	0.00206408	2.27363e-08	0.00176854	0.00235961	198	0.0124521	1.17902e-05	0.00572222	0.019182	15	0.00513982	1.19492e-06	0.00299734	0.0072823	24	0.00232235	1.07665e-06	0.000288649	0.00435604	7	0.00267585	1.02053e-06	0.000695862	0.00465583	10	0.00566059	2.89795e-06	0.00232407	0.00899711	12	0.00463219	1.64349e-06	0.00211954	0.00714484	15	0.00410533	1.11928e-06	0.00203177	0.0061789	17	0.00966231	8.41274e-06	0.00397749	0.0153471	13	0.00505107	5.64161e-07	0.00357892
1986	16	0.00218609	2.4084e-08	0.00188192	0.00249026	214	0.0143678	1.35776e-05	0.00714577	0.0215899	17	0.00560744	1.3031e-06	0.00337007	0.00784481	27	NA	NA	NA	NA	NA	NA	NA	NA	NA	NA	NA	NA	NA	NA	NA	NA	NA	NA	NA	NA	0.00465313	1.26805e-06	0.00244606	0.0068602	18	NA	NA	NA	NA	NA	0.0055001	6.14043e-07	0.00396426
1986	17	0.00236372	2.60472e-08	0.0020474	0.00268005	227	0.0162835	1.53581e-05	0.00860254	0.0239645	18	0.0063092	1.46534e-06	0.00393664	0.00868177	29	0.00325129	1.50591e-06	0.000846102	0.00565647	10	0.00382264	1.45623e-06	0.00145746	0.00618781	13	NA	NA	NA	NA	NA	NA	NA	NA	NA	NA	NA	NA	NA	NA	NA	0.0114198	9.92592e-06	0.00524485	0.0175948	14	0.00572462	6.38967e-07	0.00415791
1986	18	0.00250822	2.76456e-08	0.00218234	0.0028341	238	NA	NA	NA	NA	NA	0.00677705	1.57338e-06	0.00431858	0.00923551	31	NA	NA	NA	NA	NA	NA	NA	NA	NA	NA	NA	NA	NA	NA	NA	NA	NA	NA	NA	NA	0.00492719	1.34246e-06	0.00265629	0.00719809	19	NA	NA	NA	NA	NA	NA	NA	NA
1986	19	0.00263073	2.90031e-08	0.00229695	0.00296452	256	0.0172414	1.62457e-05	0.00934156	0.0251412	19	0.007245	1.68136e-06	0.00470357	0.00978643	33	NA	NA	NA	NA	NA	NA	NA	NA	NA	NA	NA	NA	NA	NA	NA	0.0053452	1.89525e-06	0.00264696	0.00804345	16	0.00520124	1.41682e-06	0.00286829	0.00753419	20	NA	NA	NA	NA	NA	0.00606147	6.76349e-07	0.00444959
1986	20	0.00283186	3.12383e-08	0.00248545	0.00317827	285	0.0181992	1.71315e-05	0.0100869	0.0263116	22	0.00771295	1.78924e-06	0.00509126	0.0103346	35	0.00464534	2.1489e-06	0.00177221	0.00751848	12	0.00496987	1.89125e-06	0.00227447	0.00766527	15	NA	NA	NA	NA	NA	0.00570223	2.02135e-06	0.00291567	0.00848879	17	0.00547544	1.49123e-06	0.00308202	0.00786887	21	NA	NA	NA	NA	NA	0.00628609	7.01268e-07	0.00464479
1986	21	0.00315713	3.4865e-08	0.00279116	0.00352309	314	0.0210728	1.97785e-05	0.0123563	0.0297893	24	0.00818124	1.89717e-06	0.00548163	0.0108808	38	NA	NA	NA	NA	NA	NA	NA	NA	NA	NA	0.00617553	3.16011e-06	0.00269136	0.0096597	15	0.00605925	2.14737e-06	0.00318714	0.00893136	18	0.0057498	1.56568e-06	0.00329735	0.00820224	22	0.0122986	1.06805e-05	0.00589319	0.0187039	16	0.00684771	7.63529e-07	0.00513509
1986	22	0.0034845	3.85364e-08	0.00309974	0.00386925	375	0.0229885	2.15343e-05	0.0138933	0.0320837	27	0.00888417	2.05911e-06	0.0060717	0.0116966	43	0.00557646	2.57817e-06	0.00242941	0.00872351	13	0.00573587	2.18161e-06	0.00284095	0.00863079	16	0.00772277	3.94743e-06	0.00382869	0.0116169	18	0.00641654	2.27347e-06	0.00346129	0.00937178	23	0.00602431	1.64017e-06	0.0035142	0.00853441	27	NA	NA	NA	NA	NA	0.00740951	8.25761e-07	0.00562847
1986	23	0.00418535	4.65291e-08	0.00376257	0.00460813	452	0.0258649	2.41602e-05	0.0162311	0.0354987	30	0.0100568	2.329e-06	0.00706572	0.013048	51	0.00604268	2.79311e-06	0.00276707	0.00931829	19	0.00611932	2.32696e-06	0.00312952	0.00910912	24	0.00927245	4.73478e-06	0.00500765	0.0135372	21	0.00820425	2.90356e-06	0.0048645	0.011544	28	0.007398	2.01262e-06	0.00461746	0.0101785	32	NA	NA	NA	NA	NA	0.00842169	9.37808e-07	0.00652365
1986	24	0.00509051	5.70753e-08	0.00462226	0.00555875	542	0.0287442	2.67755e-05	0.0186023	0.038886	38	0.011934	2.75992e-06	0.00867792	0.0151901	59	0.00883998	4.0785e-06	0.00488177	0.0127982	23	0.0091869	3.48569e-06	0.00552764	0.0128461	28	0.0108229	5.52048e-06	0.00621787	0.015428	25	0.00999391	3.53274e-06	0.00631004	0.0136778	33	0.00877284	2.38467e-06	0.00574619	0.0117995	38	0.014056	1.21855e-05	0.00721425	0.0208978	19	0.0102232	1.13689e-06	0.00813336
1986	25	0.00617778	7.00715e-08	0.00565896	0.0066966	628	0.0364299	3.36859e-05	0.0250543	0.0478054	40	0.0138125	3.1898e-06	0.010312	0.017313	66	0.0107057	4.93219e-06	0.00635294	0.0150585	25	0.0107225	4.06371e-06	0.00677145	0.0146735	30	0.0128914	6.56531e-06	0.00786936	0.0179133	26	0.0117855	4.16102e-06	0.00778749	0.0157836	40	0.010424	2.83051e-06	0.00712657	0.0137215	45	0.0166994	1.44452e-05	0.00925019	0.0241486	20	0.0116884	1.29844e-06	0.00945502
1986	26	0.0072459	8.3173e-08	0.00668065	0.00781115	741	0.0383513	3.53958e-05	0.0266906	0.050012	47	0.015459	3.56586e-06	0.0117579	0.0191601	80	0.0116408	5.35986e-06	0.00710324	0.0161784	31	0.0114927	4.35387e-06	0.00740302	0.0155823	37	0.0134096	6.82695e-06	0.00828847	0.0185306	30	0.0142966	5.03868e-06	0.00989703	0.0186961	51	0.0123526	3.34993e-06	0.00876531	0.0159399	59	0.0175813	1.51971e-05	0.0099407	0.0252219	27	0.0133821	1.48494e-06	0.0109938
1986	27	0.00868506	1.01234e-07	0.00806145	0.00930867	821	0.0450831	4.13368e-05	0.0324817	0.0576844	51	0.0187543	4.31526e-06	0.0146828	0.0228258	83	0.0144474	6.6392e-06	0.00939727	0.0194976	31	0.0141905	5.36743e-06	0.00964968	0.0187313	37	0.0154823	7.87072e-06	0.00998371	0.020981	31	0.0182439	6.40975e-06	0.0132818	0.0232061	52	0.016213	4.38439e-06	0.012109	0.0203169	62	0.0237603	2.04314e-05	0.0149011	0.0326196	27	0.016209	1.79521e-06	0.0135829
1986	28	0.00972748	1.14591e-07	0.00906401	0.010391	929	0.0489298	4.46926e-05	0.035827	0.0620327	57	NA	NA	NA	NA	NA	NA	NA	NA	NA	NA	NA	NA	NA	NA	NA	NA	NA	NA	NA	NA	NA	NA	NA	NA	NA	NA	NA	NA	NA	NA	NA	NA	NA	NA	NA	NA	NA	NA
1986	29	0.0111667	1.33409e-07	0.0104508	0.0118826	1008	0.0547176	4.9705e-05	0.0408995	0.0685357	64	NA	NA	NA	NA	NA	NA	NA	NA	NA	NA	NA	NA	NA	NA	NA	NA	NA	NA	NA	NA	NA	NA	NA	NA	NA	NA	NA	NA	NA	NA	NA	NA	NA	NA	NA	NA	NA	NA
1986	30	0.0122433	1.47775e-07	0.0114899	0.0129968	1051	0.061477	5.54836e-05	0.0468778	0.0760763	68	NA	NA	NA	NA	NA	NA	NA	NA	NA	NA	NA	NA	NA	NA	NA	NA	NA	NA	NA	NA	NA	NA	NA	NA	NA	NA	NA	NA	NA	NA	NA	NA	NA	NA	NA	NA	NA	NA
1986	31	0.0128418	1.5592e-07	0.0120679	0.0136157	-	0.0653516	5.87679e-05	0.0503265	0.0803768	-	NA	NA	NA	NA	NA	NA	NA	NA	NA	NA	NA	NA	NA	NA	NA	NA	NA	NA	NA	NA	NA	NA	NA	NA	NA	NA	NA	NA	NA	NA	NA	NA	NA	NA	NA	NA	NA	NA
1987	2	0	0	0	0	≤5	NA	NA	NA	NA	NA	NA	NA	NA	NA	NA	NA	NA	NA	NA	NA	NA	NA	NA	NA	NA	NA	NA	NA	NA	NA	NA	NA	NA	NA	NA	NA	NA	NA	NA	NA	NA	NA	NA	NA	NA	NA	NA	NA
1987	5	1.08918e-05	1.18632e-10	-1.04558e-05	3.22394e-05	≤5	NA	NA	NA	NA	NA	NA	NA	NA	NA	NA	NA	NA	NA	NA	NA	NA	NA	NA	NA	NA	NA	NA	NA	NA	NA	NA	NA	NA	NA	NA	NA	NA	NA	NA	NA	NA	NA	NA	NA	NA	NA	NA	NA
1987	6	3.27537e-05	3.57595e-10	-4.30957e-06	6.9817e-05	13	0	0	0	0	≤5	0	0	0	0	≤5	0	0	0	0	≤5	0	0	0	0	≤5	NA	NA	NA	NA	NA	NA	NA	NA	NA	NA	0	0	0	0	≤5	NA	NA	NA	NA	NA	0	0	0
1987	7	0.000142194	1.55511e-09	6.49028e-05	0.000219485	40	0.000891266	7.94359e-07	-0.000855587	0.00263812	≤5	0.000252398	6.37047e-08	-0.000242293	0.000747089	≤5	0.000520562	2.70985e-07	-0.000499722	0.00154085	≤5	0.000431406	1.86112e-07	-0.000414135	0.00127695	≤5	0	0	0	0	≤5	0	0	0	0	≤5	0.000575209	1.65385e-07	-0.000221861	0.00137228	≤5	0	0	0	0	≤5	0.000486974	5.92643e-08	9.83533e-06
1987	8	0.000438003	4.79412e-09	0.000302296	0.00057371	93	0.00178333	1.58873e-06	-0.000687097	0.00425376	7	0.00050486	1.2741e-07	-0.000194739	0.00120446	9	0.00156169	8.12109e-07	-0.000204576	0.00332795	7	0.00129422	5.57853e-07	-0.000169669	0.00275811	7	NA	NA	NA	NA	NA	0.000373135	1.3923e-07	-0.000358196	0.00110447	7	0.000862896	2.48054e-07	-0.000113264	0.00183906	11	NA	NA	NA	NA	NA	0.000852249	1.03685e-07	0.000221136
1987	9	0.00101923	1.11589e-08	0.000812185	0.00122627	137	0.00624366	5.53925e-06	0.00163077	0.0108566	9	0.00227254	5.72667e-07	0.000789341	0.00375574	11	0.00364394	1.89097e-06	0.000948739	0.00633913	8	0.00301984	1.29941e-06	0.000785651	0.00525404	10	NA	NA	NA	NA	NA	0.00261278	9.73048e-07	0.00067941	0.00454615	8	0.00316506	9.08071e-07	0.00129736	0.00503276	13	0.00095694	9.15734e-07	-0.000918628	0.00283251	≤5	0.00182643	2.22012e-07	0.000902936
1987	10	0.00150224	1.64478e-08	0.00125087	0.0017536	162	0.0080278	7.10952e-06	0.00280181	0.0132538	11	0.00277759	6.99594e-07	0.00113824	0.00441694	14	NA	NA	NA	NA	NA	NA	NA	NA	NA	NA	NA	NA	NA	NA	NA	0.00298606	1.11165e-06	0.000919568	0.00505254	10	0.0037406	1.0726e-06	0.00171074	0.00577046	16	NA	NA	NA	NA	NA	0.00207001	2.51565e-07	0.00108697
1987	11	0.0017769	1.94556e-08	0.00150352	0.00205028	187	0.00981193	8.6741e-06	0.00403948	0.0155844	12	0.00353517	8.89742e-07	0.00168641	0.00538393	16	0.0041645	2.15998e-06	0.00128396	0.00704503	9	0.00431406	1.85389e-06	0.00164542	0.0069827	11	NA	NA	NA	NA	NA	NA	NA	NA	NA	NA	0.00460416	1.31917e-06	0.00235304	0.00685528	17	NA	NA	NA	NA	NA	0.00231362	2.8111e-07	0.00127445
1987	12	0.00205181	2.24671e-08	0.00175803	0.00234559	202	NA	NA	NA	NA	NA	0.00404022	1.01635e-06	0.0020643	0.00601614	17	0.00468506	2.42871e-06	0.00163059	0.00773953	11	0.00474547	2.03839e-06	0.00194718	0.00754376	13	0.000562114	3.15973e-07	-0.00053961	0.00166384	≤5	NA	NA	NA	NA	NA	NA	NA	NA	NA	NA	NA	NA	NA	NA	NA	0.00280089	3.40172e-07	0.00165775
1987	13	0.00221691	2.42765e-08	0.00191153	0.00252229	220	0.010704	9.45427e-06	0.00467754	0.0167305	13	NA	NA	NA	NA	NA	0.00572618	2.96532e-06	0.00235111	0.00910126	13	0.00560866	2.40724e-06	0.00256772	0.0086496	15	0.00112423	6.31591e-07	-0.000433407	0.00268187	≤5	0.00373288	1.38876e-06	0.00142315	0.00604262	12	0.00489201	1.40127e-06	0.0025719	0.00721213	19	0.00191388	1.82972e-06	-0.000737306	0.00456506	≤5	0.00304456	3.69689e-07	0.00185286
1987	14	0.00241521	2.64511e-08	0.00209644	0.00273397	231	0.0115969	1.02344e-05	0.00532669	0.0178671	14	NA	NA	NA	NA	NA	NA	NA	NA	NA	NA	NA	NA	NA	NA	NA	NA	NA	NA	NA	NA	NA	NA	NA	NA	NA	NA	NA	NA	NA	NA	NA	NA	NA	NA	NA	0.00341005	4.13937e-07	0.00214905
1987	15	0.0025365	2.7782e-08	0.00220982	0.00286319	248	0.0124898	1.10132e-05	0.00598539	0.0189941	16	0.00429274	1.0796e-06	0.00225627	0.00632922	18	0.00676731	3.5008e-06	0.00310014	0.0104345	14	0.00647185	2.77545e-06	0.00320661	0.00973708	16	NA	NA	NA	NA	NA	0.00447971	1.66545e-06	0.00195033	0.00700909	13	0.00546772	1.56532e-06	0.00301556	0.00791989	21	0.00287082	2.74195e-06	-0.000374651	0.00611629	≤5	0.00365375	4.43425e-07	0.00234861
1987	16	0.00272412	2.98417e-08	0.00238554	0.0030627	272	0.0142755	1.25664e-05	0.0073276	0.0212234	18	0.00454533	1.14285e-06	0.00245005	0.00664062	22	0.00728814	3.7684e-06	0.00348339	0.0110929	16	0.00690363	2.95948e-06	0.00353188	0.0102754	18	0.00224846	1.26176e-06	4.68672e-05	0.00445005	≤5	0.00485313	1.80364e-06	0.0022209	0.00748535	15	0.00604343	1.72918e-06	0.00346611	0.00862075	23	0.00382776	3.65242e-06	8.20107e-05	0.00757351	≤5	0.00401934	4.8764e-07	0.00265067
1987	17	0.0029892	3.27529e-08	0.00263449	0.00334391	301	0.0160613	1.41139e-05	0.00869796	0.0234246	20	NA	NA	NA	NA	NA	NA	NA	NA	NA	NA	NA	NA	NA	NA	NA	NA	NA	NA	NA	NA	NA	NA	NA	NA	NA	0.00661914	1.89285e-06	0.0039226	0.00931567	25	NA	NA	NA	NA	NA	0.00450685	5.46558e-07	0.00305786
1987	18	0.00330984	3.62759e-08	0.00293654	0.00368314	324	0.017847	1.56558e-05	0.010092	0.0256021	25	0.00555569	1.39555e-06	0.00324033	0.00787106	26	0.00832982	4.30275e-06	0.00426425	0.0123954	17	0.00776719	3.32704e-06	0.00419218	0.0113422	19	NA	NA	NA	NA	NA	0.00559996	2.0797e-06	0.00277346	0.00842646	18	0.00719501	2.05642e-06	0.00438438	0.0100056	28	0.0047847	4.56114e-06	0.000598835	0.00897056	6	0.0047506	5.75995e-07	0.0032631
1987	19	0.00356461	3.90789e-08	0.00317716	0.00395207	355	0.0223155	1.94926e-05	0.0136622	0.0309688	31	0.00656631	1.64785e-06	0.00405033	0.00908229	29	0.00885065	4.5695e-06	0.00466096	0.0130403	18	0.00819897	3.51058e-06	0.00452668	0.0118713	20	NA	NA	NA	NA	NA	0.0067202	2.49302e-06	0.00362555	0.00981485	19	0.00805882	2.30142e-06	0.00508547	0.0110322	29	NA	NA	NA	NA	NA	0.00536014	6.49561e-07	0.0037805
1987	20	0.00390906	4.28777e-08	0.00350321	0.00431491	406	0.0276777	2.40495e-05	0.018066	0.0372894	37	0.00732447	1.83684e-06	0.00466813	0.00998081	36	0.00937149	4.83597e-06	0.00506136	0.0136816	20	0.00863076	3.69396e-06	0.00486377	0.0123977	23	0.00281057	1.57631e-06	0.000349812	0.00527133	6	0.00709362	2.63058e-06	0.00391473	0.0102725	23	0.00834676	2.383e-06	0.00532117	0.0113723	36	0.00574164	5.46811e-06	0.00115846	0.0103248	7	0.00596983	7.23072e-07	0.0043032
1987	21	0.00447773	4.91662e-08	0.00404314	0.00491232	490	0.0330449	2.85637e-05	0.0225699	0.0435199	45	0.00909576	2.27782e-06	0.0061377	0.0120538	40	0.0104132	5.36806e-06	0.00587211	0.0149542	21	0.0099261	4.24313e-06	0.0058888	0.0139634	25	0.00337364	1.89158e-06	0.000678011	0.00606928	9	0.0085884	3.18063e-06	0.00509294	0.0120839	27	0.0103635	2.95333e-06	0.00699525	0.0137317	41	0.00670136	6.37863e-06	0.00175128	0.0116514	8	0.00731181	8.84638e-07	0.00546836
1987	22	0.00542076	5.96502e-08	0.00494207	0.00589945	569	0.0402078	3.45138e-05	0.0286934	0.0517223	54	0.0101085	2.52935e-06	0.00699134	0.0132256	51	0.0109343	5.63396e-06	0.00628211	0.0155864	23	0.01079	4.60877e-06	0.00658239	0.0149977	28	0.00506478	2.83741e-06	0.0017633	0.00836626	12	0.0100838	3.72943e-06	0.00629873	0.0138688	35	0.0118053	3.36e-06	0.00821262	0.015398	51	0.00766201	7.28915e-06	0.00237042	0.0129536	10	0.00889935	1.07539e-06	0.00686685
1987	23	0.00632763	6.99423e-08	0.00580928	0.00684597	670	0.0482662	4.10978e-05	0.0357013	0.060831	58	0.0128962	3.21982e-06	0.00937928	0.0164131	61	0.0119776	6.16606e-06	0.00711071	0.0168445	25	0.0120871	5.15698e-06	0.00763622	0.016538	31	0.00675785	3.78217e-06	0.00294615	0.0105695	14	0.0130745	4.822e-06	0.00877056	0.0173784	43	0.0146897	4.17021e-06	0.0106873	0.0186922	61	0.00958331	9.10487e-06	0.00366926	0.0154974	13	0.0113438	1.36817e-06	0.0090513
1987	24	0.00751865	8.38028e-08	0.00695127	0.00808603	784	0.0518511	4.39925e-05	0.0388513	0.0648509	68	0.0154371	3.84737e-06	0.0115927	0.0192815	73	0.0130226	6.69874e-06	0.00794983	0.0180954	28	0.0133859	5.7052e-06	0.00870438	0.0180673	34	0.00788721	4.41094e-06	0.00377085	0.0120036	18	0.0160709	5.91208e-06	0.0113053	0.0208365	50	0.0175801	4.97899e-06	0.0132067	0.0219535	69	0.0124709	1.18259e-05	0.00573084	0.019211	16	0.0125675	1.51434e-06	0.0101556
1987	25	0.0089013	1.00316e-07	0.00828053	0.00952208	874	0.0608133	5.11282e-05	0.0467988	0.0748278	75	0.0184878	4.5969e-06	0.0142855	0.02269	80	0.0145909	7.49648e-06	0.00922459	0.0199572	32	0.0146858	6.25294e-06	0.00978472	0.0195868	38	0.0101459	5.66415e-06	0.00548132	0.0148105	20	0.0186968	6.86335e-06	0.0135621	0.0238315	54	0.0198958	5.62448e-06	0.0152476	0.0245441	76	0.0153613	1.45361e-05	0.00788872	0.0228339	20	0.0148941	1.79148e-06	0.0122707
1987	26	0.0100226	1.14042e-07	0.00936067	0.0106844	979	0.067093	5.60476e-05	0.0524197	0.0817662	85	0.0202701	5.03332e-06	0.0158729	0.0246673	81	0.0166876	8.56189e-06	0.0109526	0.0224226	33	0.0164228	6.98425e-06	0.0112431	0.0216026	40	0.0112766	6.29004e-06	0.00636101	0.0161922	21	0.020199	7.40587e-06	0.0148652	0.0255328	55	0.0219239	6.18776e-06	0.0170484	0.0267993	77	0.0192152	1.81248e-05	0.0108711	0.0275594	21	0.0169789	2.03907e-06	0.0141802
1987	27	0.0113641	1.30852e-07	0.0106552	0.0120731	1098	0.0760727	6.2967e-05	0.06052	0.0916254	96	NA	NA	NA	NA	NA	NA	NA	NA	NA	NA	NA	NA	NA	NA	NA	NA	NA	NA	NA	NA	NA	NA	NA	NA	NA	NA	NA	NA	NA	NA	NA	NA	NA	NA	NA	NA	NA	NA
1987	28	0.0129194	1.50734e-07	0.0121584	0.0136803	1190	0.0859797	7.04591e-05	0.0695278	0.102432	102	NA	NA	NA	NA	NA	NA	NA	NA	NA	NA	NA	NA	NA	NA	NA	NA	NA	NA	NA	NA	NA	NA	NA	NA	NA	NA	NA	NA	NA	NA	NA	NA	NA	NA	NA	NA	NA	NA
1987	29	0.0141517	1.66844e-07	0.0133511	0.0149523	1243	0.091389	7.44798e-05	0.0744742	0.108304	103	NA	NA	NA	NA	NA	NA	NA	NA	NA	NA	NA	NA	NA	NA	NA	NA	NA	NA	NA	NA	NA	NA	NA	NA	NA	NA	NA	NA	NA	NA	NA	NA	NA	NA	NA	NA	NA	NA
1987	30	0.0148772	1.76524e-07	0.0140538	0.0157007	-	0.0922942	7.51508e-05	0.0753033	0.109285	-	NA	NA	NA	NA	NA	NA	NA	NA	NA	NA	NA	NA	NA	NA	NA	NA	NA	NA	NA	NA	NA	NA	NA	NA	NA	NA	NA	NA	NA	NA	NA	NA	NA	NA	NA	NA	NA	NA
1988	3	0	0	0	0	≤5	NA	NA	NA	NA	NA	NA	NA	NA	NA	NA	NA	NA	NA	NA	NA	NA	NA	NA	NA	NA	NA	NA	NA	NA	NA	NA	NA	NA	NA	NA	NA	NA	NA	NA	NA	NA	NA	NA	NA	NA	NA	NA	NA
1988	4	1.05714e-05	1.11755e-10	-1.01482e-05	3.1291e-05	≤5	NA	NA	NA	NA	NA	0	0	0	0	≤5	NA	NA	NA	NA	NA	NA	NA	NA	NA	NA	NA	NA	NA	NA	NA	NA	NA	NA	NA	NA	0	0	0	0	≤5	NA	NA	NA	NA	NA	0	0	0
1988	5	4.23223e-05	4.47779e-10	8.4786e-07	8.37967e-05	8	NA	NA	NA	NA	NA	NA	NA	NA	NA	NA	NA	NA	NA	NA	NA	NA	NA	NA	NA	NA	NA	NA	NA	NA	NA	NA	NA	NA	NA	NA	NA	NA	NA	NA	NA	NA	NA	NA	NA	NA	0.000125172	1.56681e-08	-0.000120161
1988	6	8.47026e-05	8.9675e-10	2.60099e-05	0.000143395	30	0	0	0	0	≤5	0.000261029	6.8136e-08	-0.000250578	0.000772636	≤5	0	0	0	0	≤5	0	0	0	0	≤5	NA	NA	NA	NA	NA	0	0	0	0	≤5	0.000304507	9.27244e-08	-0.000292316	0.000901329	≤5	NA	NA	NA	NA	NA	0.00025036	3.13362e-08	-9.65932e-05
1988	7	0.00031802	3.37018e-09	0.000204237	0.000431802	79	0.00309838	2.39441e-06	6.55524e-05	0.0061312	9	0.000522057	1.36236e-07	-0.00020137	0.00124548	6	0.00107067	5.72856e-07	-0.000412777	0.00255411	≤5	0.000886919	3.93138e-07	-0.000341993	0.00211583	≤5	0	0	0	0	≤5	0.000398248	1.58601e-07	-0.000382304	0.0011788	≤5	0.00091352	2.78004e-07	-0.000119891	0.00194693	≤5	NA	NA	NA	NA	NA	0.000751112	9.39693e-08	0.000150296
1988	8	0.000838216	8.8864e-09	0.000653455	0.00102298	126	0.00697135	5.36649e-06	0.00243096	0.0115117	10	0.00156617	4.08282e-07	0.000313814	0.00281853	7	0.001606	8.58823e-07	-0.000210354	0.00342235	≤5	0.00133038	5.89446e-07	-0.000174391	0.00283515	≤5	NA	NA	NA	NA	NA	0.000796654	3.17203e-07	-0.000307213	0.00190052	≤5	0.00121812	3.70615e-07	2.49297e-05	0.00241131	6	0	0	0	0	≤5	0.00112677	1.40926e-07	0.000390996
1988	9	0.00133772	1.41835e-08	0.0011043	0.00157114	163	0.00774594	5.95811e-06	0.00296182	0.0125301	13	0.0018272	4.76205e-07	0.000474676	0.00317972	10	0.00214133	1.14448e-06	4.45505e-05	0.00423811	≤5	0.00177384	7.85579e-07	3.66652e-05	0.00351101	≤5	0.000607165	3.68649e-07	-0.000582857	0.00179719	≤5	0.00159347	6.34027e-07	3.28309e-05	0.00315411	6	0.00182732	5.55669e-07	0.0003663	0.00328834	8	0.00291262	2.82229e-06	-0.000380056	0.0062053	≤5	0.00162765	2.03481e-07	0.000743529
1988	10	0.00173139	1.83592e-08	0.00146582	0.00199695	185	0.0100697	7.72741e-06	0.00462137	0.0155181	15	NA	NA	NA	NA	NA	NA	NA	NA	NA	NA	NA	NA	NA	NA	NA	0.00121433	7.36851e-07	-0.000468104	0.00289676	≤5	NA	NA	NA	NA	NA	0.00243652	7.40496e-07	0.000749929	0.00412311	9	NA	NA	NA	NA	NA	0.00225374	2.81586e-07	0.00121369
1988	11	0.00196572	2.08459e-08	0.00168273	0.0022487	220	0.0116189	8.90229e-06	0.00577103	0.0174668	17	0.00261029	6.79759e-07	0.000994345	0.00422623	12	0.00267666	1.42984e-06	0.000333021	0.00502031	8	0.0022173	9.81537e-07	0.000275511	0.00415908	8	0.00182149	1.1046e-06	-0.000238431	0.00388142	≤5	0.00239028	9.50345e-07	0.000479598	0.00430096	8	0.00274112	8.32825e-07	0.000952471	0.00452977	12	0.0038835	3.7594e-06	8.32885e-05	0.0076837	6	0.0026294	3.28402e-07	0.00150622
1988	12	0.00233888	2.48074e-08	0.00203017	0.00264758	243	0.0131681	1.00735e-05	0.00694743	0.0193888	19	0.00313234	8.15284e-07	0.00136263	0.00490206	14	NA	NA	NA	NA	NA	NA	NA	NA	NA	NA	NA	NA	NA	NA	NA	0.00318709	1.26616e-06	0.000981673	0.00539252	9	0.00365492	1.10947e-06	0.00159046	0.00571938	14	NA	NA	NA	NA	NA	0.0032555	4.0635e-07	0.00200611
1988	13	0.00258434	2.74143e-08	0.00225982	0.00290886	266	0.0147173	1.12409e-05	0.00814603	0.0212886	24	NA	NA	NA	NA	NA	0.00428266	2.28406e-06	0.00132055	0.00724477	9	0.00354768	1.56837e-06	0.00109313	0.00600222	9	NA	NA	NA	NA	NA	NA	NA	NA	NA	NA	NA	NA	NA	NA	NA	NA	NA	NA	NA	NA	0.00350597	4.37509e-07	0.00220956
1988	14	0.00283006	3.00253e-08	0.00249044	0.00316968	286	0.0185933	1.41479e-05	0.0112212	0.0259655	25	0.00365468	9.50809e-07	0.00174353	0.00556583	15	NA	NA	NA	NA	NA	0.00399113	1.76363e-06	0.00138827	0.006594	11	NA	NA	NA	NA	NA	0.00358566	1.424e-06	0.00124681	0.00592451	10	0.00426449	1.29385e-06	0.00203508	0.0064939	15	NA	NA	NA	NA	NA	0.00400691	4.99781e-07	0.00262131
1988	15	0.00304394	3.22992e-08	0.00269169	0.00339618	311	NA	NA	NA	NA	NA	0.00391591	1.01855e-06	0.00193785	0.00589397	16	0.00481799	2.56818e-06	0.00167704	0.00795894	13	0.00487805	2.15362e-06	0.00200176	0.00775435	15	0.00303582	1.83877e-06	0.000378089	0.00569356	6	NA	NA	NA	NA	NA	NA	NA	NA	NA	NA	NA	NA	NA	NA	NA	0.00438266	5.46456e-07	0.0029338
1988	16	0.00331152	3.51452e-08	0.00294409	0.00367896	346	0.0193691	1.47274e-05	0.0118475	0.0268908	26	0.00417714	1.08626e-06	0.00213439	0.0062199	17	0.00695932	3.70162e-06	0.00318844	0.0107302	16	0.00665189	2.93153e-06	0.0032961	0.0100077	18	0.00364299	2.20518e-06	0.000732472	0.0065535	7	0.00398439	1.58184e-06	0.00151931	0.00644946	11	0.00456937	1.38601e-06	0.00226193	0.00687681	17	0.00582714	5.63177e-06	0.00117588	0.0104784	8	0.00475846	5.93107e-07	0.00324903
1988	17	0.00368648	3.91342e-08	0.00329875	0.00407421	386	0.020145	1.5306e-05	0.012477	0.0278129	28	0.00443845	1.15397e-06	0.00233299	0.0065439	18	NA	NA	NA	NA	NA	NA	NA	NA	NA	NA	0.00425015	2.57114e-06	0.00110739	0.00739291	10	0.00438311	1.73956e-06	0.00179807	0.00696816	12	0.00517913	1.57016e-06	0.00272318	0.00763508	19	NA	NA	NA	NA	NA	0.00551016	6.86326e-07	0.00388643
1988	18	0.00411553	4.37006e-08	0.0037058	0.00452525	422	0.0216966	1.64604e-05	0.0137448	0.0296485	34	0.00469989	1.22172e-06	0.00253351	0.00686627	21	0.00856532	4.54847e-06	0.00438528	0.0127454	19	0.00798227	3.51312e-06	0.00430865	0.0116559	21	NA	NA	NA	NA	NA	0.004782	1.89728e-06	0.00208231	0.00748169	13	0.00578908	1.75419e-06	0.00319319	0.00838497	21	NA	NA	NA	NA	NA	0.00663799	8.25961e-07	0.00485672
1988	19	0.0045026	4.78268e-08	0.00407396	0.00493123	469	0.0263515	1.99012e-05	0.017608	0.0350951	39	0.00548421	1.42474e-06	0.00314475	0.00782368	23	0.0101713	5.39256e-06	0.00561991	0.0147227	22	0.00931265	4.09314e-06	0.00534734	0.013278	24	NA	NA	NA	NA	NA	0.00518089	2.05487e-06	0.00237132	0.00799046	14	0.00639903	1.938e-06	0.00367052	0.00912753	22	0.00777078	7.4968e-06	0.00240434	0.0131372	9	0.00713924	8.87918e-07	0.00529238
1988	20	0.00500942	5.32406e-08	0.00455718	0.00546166	562	0.0302306	2.27428e-05	0.0208837	0.0395776	51	0.0060071	1.55991e-06	0.00355917	0.00845502	27	0.0117773	6.23389e-06	0.00688373	0.0166709	27	0.0106436	4.67212e-06	0.00640714	0.0148801	31	NA	NA	NA	NA	NA	0.00557993	2.21246e-06	0.00266462	0.00849525	16	0.00670419	2.02994e-06	0.00391171	0.00949666	27	NA	NA	NA	NA	NA	0.00801667	9.96247e-07	0.00606038
1988	21	0.00601637	6.40248e-08	0.00552044	0.00651231	667	0.0395405	2.94672e-05	0.0289011	0.0501799	58	0.00705286	1.82982e-06	0.0044016	0.00970412	37	0.0144554	7.6315e-06	0.009041	0.0198699	33	0.013752	6.0194e-06	0.00894336	0.0185607	37	0.00607165	3.66634e-06	0.00231877	0.00982452	12	0.00637835	2.52751e-06	0.00326237	0.00949433	24	0.00823047	2.48903e-06	0.0051383	0.0113226	37	0.00874356	8.42841e-06	0.00305345	0.0144337	10	0.00952101	1.18155e-06	0.00739054
1988	22	0.00716327	7.63901e-08	0.00662156	0.00770498	778	0.0449713	3.33276e-05	0.0336564	0.0562861	66	0.00966866	2.50281e-06	0.00656795	0.0127694	45	0.0176709	9.30032e-06	0.0116937	0.0236481	37	0.0164176	7.16842e-06	0.01117	0.0216652	41	0.00728896	4.39784e-06	0.00317871	0.0113992	19	0.00957329	3.78365e-06	0.00576085	0.0133857	29	0.011284	3.40353e-06	0.0076681	0.0148998	42	0.0097173	9.36003e-06	0.00372095	0.0157136	13	0.0120305	1.48969e-06	0.0096383
1988	23	0.00840782	9.01354e-08	0.00781939	0.00899625	878	0.0511881	3.76984e-05	0.0391541	0.063222	76	0.0117624	3.0392e-06	0.00834556	0.0151793	56	0.0198193	1.04117e-05	0.0134951	0.0261435	41	0.0181978	7.93375e-06	0.0126772	0.0237185	48	0.0115522	6.94701e-06	0.00638627	0.0167181	22	0.0115709	4.56523e-06	0.00738321	0.0157587	38	0.0128117	3.85921e-06	0.00896134	0.016662	53	0.0126414	1.21494e-05	0.00580976	0.019473	14	0.0141668	1.75117e-06	0.0115732
1988	24	0.00956107	1.0321e-07	0.00893141	0.0101907	992	0.058972	4.30962e-05	0.0461053	0.0718387	86	0.014646	3.77537e-06	0.0108377	0.0184542	69	0.0219677	1.1518e-05	0.0153159	0.0286194	46	0.0213147	9.26751e-06	0.0153481	0.0272814	53	0.0133827	8.03683e-06	0.00782631	0.018939	24	0.0151696	5.96633e-06	0.0103822	0.0199571	48	0.01618	4.8611e-06	0.0118586	0.0205013	65	0.0136161	1.30754e-05	0.00652888	0.0207033	19	0.0163059	2.01218e-06	0.0135257
1988	25	0.010911	1.18893e-07	0.0102352	0.0115868	1104	0.0667689	4.84186e-05	0.0531308	0.0804071	97	0.0180611	4.64353e-06	0.0138376	0.0222846	71	0.0246531	1.2894e-05	0.0176152	0.031691	48	0.0235411	1.02149e-05	0.0172769	0.0298053	55	0.0146038	8.76201e-06	0.00880213	0.0204054	24	0.0191715	7.51351e-06	0.0137991	0.0245439	50	0.0198602	5.94961e-06	0.0150795	0.0246409	68	0.0184993	1.76965e-05	0.0102543	0.0267443	20	0.0180698	2.22683e-06	0.015145
1988	26	0.0122721	1.35084e-07	0.0115518	0.0129925	1232	0.0753674	5.4195e-05	0.0609387	0.0897962	107	NA	NA	NA	NA	NA	NA	NA	NA	NA	NA	NA	NA	NA	NA	NA	NA	NA	NA	NA	NA	NA	NA	NA	NA	NA	NA	NA	NA	NA	NA	NA	NA	NA	NA	NA	NA	NA	NA
1988	27	0.0138687	1.5453e-07	0.0130982	0.0146391	1326	0.0831976	5.93651e-05	0.0680964	0.0982989	112	NA	NA	NA	NA	NA	NA	NA	NA	NA	NA	NA	NA	NA	NA	NA	NA	NA	NA	NA	NA	NA	NA	NA	NA	NA	NA	NA	NA	NA	NA	NA	NA	NA	NA	NA	NA	NA	NA
1988	28	0.015071	1.69513e-07	0.014264	0.0158779	1398	0.0871264	6.19336e-05	0.0717019	0.102551	115	NA	NA	NA	NA	NA	NA	NA	NA	NA	NA	NA	NA	NA	NA	NA	NA	NA	NA	NA	NA	NA	NA	NA	NA	NA	NA	NA	NA	NA	NA	NA	NA	NA	NA	NA	NA	NA	NA
1988	29	0.0160149	1.81551e-07	0.0151798	0.01685	-	0.0894877	6.34689e-05	0.0738732	0.105102	-	NA	NA	NA	NA	NA	NA	NA	NA	NA	NA	NA	NA	NA	NA	NA	NA	NA	NA	NA	NA	NA	NA	NA	NA	NA	NA	NA	NA	NA	NA	NA	NA	NA	NA	NA	NA	NA	NA
1989	1	0	0	0	0	≤5	NA	NA	NA	NA	NA	NA	NA	NA	NA	NA	NA	NA	NA	NA	NA	NA	NA	NA	NA	NA	NA	NA	NA	NA	NA	NA	NA	NA	NA	NA	NA	NA	NA	NA	NA	NA	NA	NA	NA	NA	NA	NA	NA
1989	3	2.09472e-05	2.19391e-10	-8.08347e-06	4.99779e-05	≤5	0	0	0	0	≤5	NA	NA	NA	NA	NA	NA	NA	NA	NA	NA	NA	NA	NA	NA	NA	NA	NA	NA	NA	NA	NA	NA	NA	NA	NA	NA	NA	NA	NA	NA	NA	NA	NA	NA	NA	NA	NA	NA
1989	4	5.2447e-05	5.50115e-10	6.47695e-06	9.84171e-05	8	0.000680736	4.63402e-07	-0.000653483	0.00201496	≤5	NA	NA	NA	NA	NA	NA	NA	NA	NA	NA	NA	NA	NA	NA	NA	NA	NA	NA	NA	NA	NA	NA	NA	NA	NA	0	0	0	0	≤5	NA	NA	NA	NA	NA	0	0	0
1989	5	8.39796e-05	8.81509e-10	2.57879e-05	0.000142171	34	0.00136147	9.26174e-07	-0.000524756	0.0032477	≤5	0	0	0	0	≤5	0	0	0	0	≤5	0	0	0	0	≤5	0	0	0	0	≤5	0	0	0	0	≤5	0.000331675	1.10009e-07	-0.000318397	0.000981748	≤5	NA	NA	NA	NA	NA	0.000133245	1.77541e-08	-0.00012791
1989	6	0.00035755	3.75876e-09	0.000237387	0.000477713	67	0.00204221	1.38831e-06	-0.000267153	0.00435157	≤5	0.000542594	1.47164e-07	-0.000209287	0.00129448	≤5	NA	NA	NA	NA	NA	NA	NA	NA	NA	NA	0.000600962	3.61155e-07	-0.000576902	0.00177882	≤5	NA	NA	NA	NA	NA	NA	NA	NA	NA	NA	NA	NA	NA	NA	NA	0.000666223	8.87233e-08	8.24191e-05
1989	7	0.000705133	7.41594e-09	0.000536349	0.000873917	108	0.00340368	2.3107e-06	0.000424342	0.00638302	8	0.00135649	3.67611e-07	0.000168141	0.00254483	10	0.00163755	8.92887e-07	-0.000214468	0.00348958	6	0.00136054	6.16468e-07	-0.00017833	0.00289942	7	0.00180361	1.08303e-06	-0.000236102	0.00384332	6	0.000883004	3.89676e-07	-0.000340485	0.00210649	≤5	0.0013267	4.39597e-07	2.72048e-05	0.0026262	7	0	0	0	0	≤5	0.00133245	1.77328e-07	0.000507098
1989	8	0.00113746	1.19663e-08	0.000923057	0.00135186	166	0.00544589	3.68954e-06	0.00168115	0.00921062	9	0.00271297	7.34224e-07	0.00103354	0.0043924	14	0.00327601	1.78382e-06	0.000658284	0.00589373	9	0.00317543	1.43656e-06	0.000826286	0.00552457	11	0.00360758	2.16258e-06	0.000725311	0.00648985	7	0.0017664	7.79008e-07	3.65063e-05	0.00349629	7	0.00232206	7.68747e-07	0.000603598	0.00404052	10	NA	NA	NA	NA	NA	0.00239869	3.18926e-07	0.00129183
1989	9	0.00174983	1.84132e-08	0.00148387	0.00201579	209	0.00612663	4.14789e-06	0.00213489	0.0101184	11	0.00379816	1.0268e-06	0.00181211	0.00578421	17	0.00491446	2.67182e-06	0.00171076	0.00811816	10	0.00499032	2.25366e-06	0.00204798	0.00793265	13	0.00420891	2.52157e-06	0.00109659	0.00732122	8	0.00309149	1.36171e-06	0.00080436	0.00537862	10	0.00331742	1.09724e-06	0.00126437	0.00537046	13	NA	NA	NA	NA	NA	0.00386477	5.13128e-07	0.00246079
1989	10	0.00220435	2.31988e-08	0.00190583	0.00250288	251	0.0074881	5.0627e-06	0.00307809	0.0118981	13	0.00461205	1.2458e-06	0.00242443	0.00679968	19	0.00546061	2.96717e-06	0.00208448	0.00883675	11	0.00589776	2.66109e-06	0.0027005	0.00909502	14	NA	NA	NA	NA	NA	0.00441717	1.94338e-06	0.00168488	0.00714947	11	0.00431311	1.42529e-06	0.00197319	0.00665302	14	NA	NA	NA	NA	NA	0.00453126	6.01235e-07	0.00301152
1989	11	0.00264895	2.78824e-08	0.00232167	0.00297622	282	0.00884957	5.97499e-06	0.00405868	0.0136405	15	NA	NA	NA	NA	NA	0.00600676	3.2622e-06	0.00246676	0.00954676	12	0.00635148	2.86452e-06	0.00303426	0.0096687	15	NA	NA	NA	NA	NA	NA	NA	NA	NA	NA	0.00464511	1.53457e-06	0.00221715	0.00707308	15	NA	NA	NA	NA	NA	0.00519775	6.89225e-07	0.0035706
1989	12	0.00297742	3.13434e-08	0.00263043	0.00332442	314	0.010211	6.88474e-06	0.00506833	0.0153538	16	0.00515479	1.39169e-06	0.00284263	0.00746696	20	0.00655291	3.55689e-06	0.00285648	0.0102494	13	0.0068052	3.06777e-06	0.00337231	0.0102381	16	0.00481023	2.88011e-06	0.001484	0.00813646	9	0.00485926	2.1371e-06	0.00199402	0.0077245	12	0.00497712	1.64378e-06	0.00246425	0.00748999	17	NA	NA	NA	NA	NA	0.00546435	7.24387e-07	0.0037962
1989	13	0.00331683	3.49208e-08	0.00295057	0.00368309	337	0.0108918	7.33868e-06	0.00558224	0.0162013	19	0.00542616	1.46457e-06	0.00305422	0.0077981	22	0.00709937	3.85159e-06	0.00325285	0.0109459	14	0.00725913	3.27102e-06	0.00371435	0.0108039	17	0.00541228	3.2391e-06	0.00188484	0.00893973	11	0.00530135	2.33065e-06	0.00230918	0.00829352	13	0.00564114	1.86197e-06	0.00296669	0.00831559	18	NA	NA	NA	NA	NA	0.00573098	7.5954e-07	0.00402284
1989	14	0.003561	3.74952e-08	0.00318148	0.00394052	368	0.0129354	8.69859e-06	0.00715481	0.018716	20	0.00596906	1.6103e-06	0.00348191	0.0084562	23	0.00764582	4.14596e-06	0.00365501	0.0116366	15	0.00771306	3.47408e-06	0.00405991	0.0113662	18	0.00661639	3.95576e-06	0.0027182	0.0105146	12	NA	NA	NA	NA	NA	0.00597315	1.97096e-06	0.00322154	0.00872475	19	NA	NA	NA	NA	NA	0.00599765	7.94684e-07	0.00425044
1989	15	0.00389044	4.09702e-08	0.00349372	0.00428716	408	0.0136166	9.15063e-06	0.00768772	0.0195455	24	0.00624065	1.68318e-06	0.00369784	0.00878346	25	0.00819227	4.44001e-06	0.00406237	0.0123222	16	0.00816699	3.67695e-06	0.00440868	0.0119253	19	NA	NA	NA	NA	NA	0.00574344	2.52402e-06	0.00262961	0.00885727	14	0.00630526	2.07994e-06	0.0034786	0.00913192	20	NA	NA	NA	NA	NA	0.00626439	8.29828e-07	0.00447896
1989	16	0.00431592	4.54592e-08	0.00389803	0.00473381	466	0.0163414	1.09525e-05	0.00985504	0.0228278	30	0.00678384	1.82883e-06	0.00413329	0.00943438	33	0.00873872	4.73373e-06	0.00447441	0.013003	19	0.00862092	3.87964e-06	0.00476042	0.0124814	22	0.00721844	4.31343e-06	0.00314783	0.0112891	13	0.00618573	2.71739e-06	0.00295482	0.00941664	18	0.00663749	2.18893e-06	0.00373772	0.00953727	24	0.00318135	3.36652e-06	-0.000414807	0.00677751	≤5	0.00693132	9.17628e-07	0.00505382
1989	17	0.00493334	5.19713e-08	0.00448652	0.00538015	513	0.0204287	1.36362e-05	0.0131911	0.0276663	34	0.00895659	2.40981e-06	0.00591403	0.0119992	36	0.0103781	5.61293e-06	0.00573461	0.0150216	20	0.00998271	4.48658e-06	0.0058312	0.0141342	23	NA	NA	NA	NA	NA	0.00795488	3.48916e-06	0.00429381	0.011616	19	0.00796642	2.62414e-06	0.00479143	0.0111414	25	NA	NA	NA	NA	NA	0.00813181	1.07537e-06	0.00609933
1989	18	0.00543435	5.7257e-08	0.00496536	0.00590334	582	0.0231535	1.54128e-05	0.0154589	0.0308482	44	0.0097716	2.62714e-06	0.0065948	0.0129484	38	0.0109245	5.90534e-06	0.00616165	0.0156874	25	0.0104366	4.68852e-06	0.00619273	0.0146805	28	0.0078205	4.67067e-06	0.00358468	0.0120563	17	0.00839717	3.68166e-06	0.00463645	0.0121579	23	0.00829865	2.73276e-06	0.00505862	0.0115387	30	0.00530452	5.60373e-06	0.000664855	0.00994419	10	0.00866537	1.14535e-06	0.00656779
1989	19	0.00617143	6.50402e-08	0.00567158	0.00667128	656	0.0299656	1.98098e-05	0.0212422	0.038689	50	0.0103151	2.77191e-06	0.00705193	0.0135782	44	0.0136568	7.36251e-06	0.00833864	0.018975	28	0.0127063	5.6954e-06	0.00802882	0.0173837	32	0.0102287	6.09525e-06	0.00538984	0.0150676	18	0.0101663	4.44996e-06	0.00603179	0.0143008	27	0.0099598	3.27476e-06	0.00641299	0.0135066	34	0.0106124	1.11549e-05	0.00406639	0.0171585	12	0.00973247	1.28509e-06	0.00751062
1989	20	0.00696425	7.34239e-08	0.00643316	0.00749534	767	0.0340615	2.24291e-05	0.0247793	0.0433438	59	0.0119464	3.20572e-06	0.00843722	0.0154557	54	0.0152971	8.23387e-06	0.00967301	0.0209211	34	0.0145228	6.49829e-06	0.00952655	0.0195191	40	0.0108308	6.45031e-06	0.00585295	0.0158086	23	0.0119371	5.21688e-06	0.0074604	0.0164137	36	0.0112896	3.70762e-06	0.00751567	0.0150636	47	0.0127379	1.33634e-05	0.00557308	0.0199028	13	0.0116004	1.52904e-06	0.00917682
1989	21	0.00815848	8.60806e-08	0.00758344	0.00873353	895	0.0402098	2.63208e-05	0.0301545	0.0502652	67	0.0146661	3.92593e-06	0.0107827	0.0185496	65	0.0185794	9.96973e-06	0.0123909	0.024768	43	0.0181576	8.09657e-06	0.0125807	0.0237346	51	0.013841	8.21903e-06	0.00822204	0.01946	26	0.0159248	6.93541e-06	0.0107632	0.0210864	43	0.0156144	5.10822e-06	0.0111847	0.0200442	55	NA	NA	NA	NA	NA	0.0138689	1.82409e-06	0.0112218
1989	22	0.00954852	1.00914e-07	0.0089259	0.0101711	989	0.0456789	2.97418e-05	0.03499	0.0563678	73	0.0176611	4.71528e-06	0.0134051	0.0219171	74	NA	NA	NA	NA	NA	0.0231578	1.02767e-05	0.0168747	0.0294409	54	0.0156483	9.27634e-06	0.00967882	0.0216178	28	0.0190306	8.26597e-06	0.0133956	0.0246656	47	0.0182795	5.96631e-06	0.0134921	0.0230669	60	0.0138018	1.44665e-05	0.00634712	0.0212565	16	0.0161393	2.11825e-06	0.0132867
1989	23	0.0105968	1.12378e-07	0.00993977	0.0112538	1122	0.0497807	3.22807e-05	0.038645	0.0609165	80	0.0201149	5.3593e-06	0.0155776	0.0246523	84	0.0235058	1.25544e-05	0.0165612	0.0304503	48	0.0245221	1.08678e-05	0.0180608	0.0309834	60	0.0168561	9.98254e-06	0.0106636	0.0230487	30	0.0208053	9.02244e-06	0.0149181	0.0266926	52	0.0199469	6.50132e-06	0.0149494	0.0249443	67	0.0169969	1.77685e-05	0.00873517	0.0252587	20	0.0174761	2.29097e-06	0.0145095
1989	24	0.0121222	1.295e-07	0.0114169	0.0128275	1260	0.0545766	3.52272e-05	0.0429437	0.0662095	96	0.0228476	6.07429e-06	0.018017	0.0276781	86	0.0262473	1.39837e-05	0.018918	0.0335765	51	0.0272534	1.20474e-05	0.0204504	0.0340563	63	0.0180647	1.06879e-05	0.0116571	0.0244723	30	0.0230309	9.97026e-06	0.0168421	0.0292196	55	0.0222868	7.25088e-06	0.0170091	0.0275645	71	0.0212571	2.21373e-05	0.0120354	0.0304788	20	0.0194826	2.54953e-06	0.0163531
1989	25	0.0137456	1.48142e-07	0.0129913	0.0145	1388	0.065579	4.18948e-05	0.0528928	0.0782651	110	NA	NA	NA	NA	NA	NA	NA	NA	NA	NA	NA	NA	NA	NA	NA	NA	NA	NA	NA	NA	NA	NA	NA	NA	NA	NA	NA	NA	NA	NA	NA	NA	NA	NA	NA	NA	NA	NA
1989	26	0.0152914	1.66317e-07	0.0144921	0.0160908	1480	0.0752348	4.76286e-05	0.0617084	0.0887612	119	NA	NA	NA	NA	NA	NA	NA	NA	NA	NA	NA	NA	NA	NA	NA	NA	NA	NA	NA	NA	NA	NA	NA	NA	NA	NA	NA	NA	NA	NA	NA	NA	NA	NA	NA	NA	NA	NA
1989	27	0.0164329	1.80078e-07	0.0156012	0.0172647	1555	0.0814704	5.12825e-05	0.0674347	0.095506	124	NA	NA	NA	NA	NA	NA	NA	NA	NA	NA	NA	NA	NA	NA	NA	NA	NA	NA	NA	NA	NA	NA	NA	NA	NA	NA	NA	NA	NA	NA	NA	NA	NA	NA	NA	NA	NA	NA
1989	28	0.0173879	1.91877e-07	0.0165294	0.0182465	-	0.0849452	5.33025e-05	0.0706358	0.0992546	-	NA	NA	NA	NA	NA	NA	NA	NA	NA	NA	NA	NA	NA	NA	NA	NA	NA	NA	NA	NA	NA	NA	NA	NA	NA	NA	NA	NA	NA	NA	NA	NA	NA	NA	NA	NA	NA	NA
1990	2	0	0	0	0	≤5	NA	NA	NA	NA	NA	NA	NA	NA	NA	NA	NA	NA	NA	NA	NA	NA	NA	NA	NA	NA	NA	NA	NA	NA	NA	NA	NA	NA	NA	NA	NA	NA	NA	NA	NA	NA	NA	NA	NA	NA	NA	NA	NA
1990	3	1.03809e-05	1.07763e-10	-9.96528e-06	3.0727e-05	≤5	NA	NA	NA	NA	NA	0	0	0	0	≤5	NA	NA	NA	NA	NA	NA	NA	NA	NA	NA	NA	NA	NA	NA	NA	0	0	0	0	≤5	0	0	0	0	≤5	NA	NA	NA	NA	NA	NA	NA	NA
1990	4	3.11636e-05	3.23717e-10	-4.10032e-06	6.64275e-05	16	NA	NA	NA	NA	NA	NA	NA	NA	NA	NA	0	0	0	0	≤5	0	0	0	0	≤5	NA	NA	NA	NA	NA	NA	NA	NA	NA	NA	NA	NA	NA	NA	NA	NA	NA	NA	NA	NA	0	0	0
1990	5	0.000166423	1.73077e-09	8.48836e-05	0.000247962	40	NA	NA	NA	NA	NA	0.000292312	8.54466e-08	-0.00028061	0.000865234	≤5	0.000623053	3.88195e-07	-0.000598109	0.00184421	≤5	0.000501505	2.51507e-07	-0.000481427	0.00148444	≤5	NA	NA	NA	NA	NA	0.000460831	2.12366e-07	-0.000442382	0.00136404	≤5	0.000351495	1.23549e-07	-0.000337423	0.00104041	≤5	NA	NA	NA	NA	NA	0.00013637	1.85968e-08	-0.00013091
1990	6	0.000416409	4.33315e-09	0.000287391	0.000545427	67	0	0	0	0	≤5	0.00146225	4.27134e-07	0.000181304	0.00274319	7	0.00186916	1.16313e-06	-0.000244636	0.00398295	≤5	0.00200602	1.00451e-06	4.16359e-05	0.0039704	≤5	NA	NA	NA	NA	NA	NA	NA	NA	NA	NA	NA	NA	NA	NA	NA	0	0	0	0	≤5	0.000681924	9.29535e-08	8.43653e-05
1990	7	0.000697963	7.26594e-09	0.000530895	0.000865032	107	0.00131062	8.58302e-07	-0.000505181	0.00312642	≤5	0.00204722	5.97677e-07	0.000531976	0.00356246	9	0.00249221	1.54988e-06	5.21734e-05	0.00493225	6	0.00250752	1.25501e-06	0.000311828	0.00470322	7	0	0	0	0	≤5	NA	NA	NA	NA	NA	0.00105473	3.7056e-07	-0.000138369	0.00224783	≤5	NA	NA	NA	NA	NA	0.00122755	1.67249e-07	0.000426004
1990	8	0.00111573	1.16213e-08	0.000904439	0.00132702	152	0.00327655	2.14153e-06	0.000408343	0.00614476	11	0.00263218	7.6802e-07	0.000914535	0.00434983	13	0.00373832	2.32191e-06	0.00075176	0.00672488	10	0.00351053	1.75525e-06	0.000913857	0.00610721	14	0.000646834	4.18396e-07	-0.00062094	0.00191461	≤5	0.000921876	4.24733e-07	-0.000355462	0.00219921	≤5	0.00140635	4.93935e-07	2.88786e-05	0.00278382	6	0.00113896	1.29724e-06	-0.00109337	0.00337129	≤5	0.00136396	1.85811e-07	0.000519104
1990	9	0.00158637	1.65304e-08	0.00133438	0.00183837	200	0.00720841	4.69279e-06	0.00296257	0.0114542	13	0.00380281	1.10851e-06	0.00173925	0.00586637	18	0.00623053	3.86017e-06	0.00237972	0.0100813	12	0.00702106	3.49813e-06	0.00335528	0.0106868	17	NA	NA	NA	NA	NA	0.00138292	6.36903e-07	-0.000181253	0.00294709	≤5	0.00210959	7.40424e-07	0.000423081	0.0037961	8	0.00227792	2.59152e-06	-0.000877266	0.00543311	≤5	0.00286465	3.89705e-07	0.00164111
1990	10	0.00208902	2.17749e-08	0.0017998	0.00237824	236	0.00851903	5.5387e-06	0.00390636	0.0131317	19	0.00526652	1.53324e-06	0.00283961	0.00769342	21	0.00747664	4.6264e-06	0.00326093	0.0116923	13	0.00852558	4.2413e-06	0.00448915	0.012562	18	0.00129367	8.3625e-07	-0.000498654	0.00308599	≤5	0.00230544	1.06105e-06	0.000286532	0.00432435	7	0.00281308	9.86741e-07	0.000866149	0.00476	10	NA	NA	NA	NA	NA	0.00381976	5.19172e-07	0.00240753
1990	11	0.0024665	2.57149e-08	0.0021522	0.00278079	278	0.0124509	8.06293e-06	0.00688551	0.0180163	22	0.00614475	1.78747e-06	0.00352434	0.00876515	22	0.00809969	5.00879e-06	0.00371322	0.0124862	14	0.00902708	4.48852e-06	0.00487468	0.0131795	19	0.0019405	1.25356e-06	-0.000253924	0.00413493	≤5	NA	NA	NA	NA	NA	NA	NA	NA	NA	NA	NA	NA	NA	NA	NA	0.00463843	6.29946e-07	0.00308282
1990	12	0.00290733	3.03171e-08	0.00256606	0.00324859	326	0.0144181	9.31914e-06	0.0084349	0.0204014	24	0.00643758	1.87217e-06	0.00375581	0.00911934	25	NA	NA	NA	NA	NA	NA	NA	NA	NA	NA	NA	NA	NA	NA	NA	0.00322796	1.48441e-06	0.000840005	0.00561591	11	0.00351656	1.23271e-06	0.00134047	0.00569266	14	0.00341688	3.88284e-06	-0.000445212	0.00727898	≤5	0.00491132	6.6683e-07	0.00331082
1990	13	0.00341166	3.55828e-08	0.00304194	0.00378137	350	0.0157296	1.01538e-05	0.0094842	0.0219751	27	0.00731606	2.12596e-06	0.00445831	0.0101738	29	0.00872274	5.3907e-06	0.00417212	0.0132734	16	0.00952859	4.73548e-06	0.00526348	0.0137937	21	0.00258734	1.67033e-06	5.42519e-05	0.00512042	≤5	0.00507299	2.32878e-06	0.00208202	0.00806397	13	0.00492404	1.72395e-06	0.00235062	0.00749745	17	0.00455715	5.17418e-06	9.88566e-05	0.00901545	6	0.00559363	7.58976e-07	0.00388613
1990	14	0.00366409	3.82193e-08	0.00328093	0.00404726	391	0.0176969	1.14015e-05	0.0110788	0.0243149	31	0.00848773	2.46383e-06	0.00541125	0.0115642	32	NA	NA	NA	NA	NA	NA	NA	NA	NA	NA	NA	NA	NA	NA	NA	0.00599594	2.75018e-06	0.0027456	0.00924628	17	0.00598002	2.09173e-06	0.00314536	0.00881467	21	NA	NA	NA	NA	NA	0.00613956	8.32621e-07	0.00435113
1990	15	0.00409579	4.27297e-08	0.00369065	0.00450094	448	0.0203199	1.30573e-05	0.0132376	0.0274022	39	0.00936647	2.71672e-06	0.00613597	0.012597	37	0.00996885	6.15305e-06	0.00510709	0.0148306	18	0.0105316	5.22865e-06	0.00604989	0.0150133	23	0.00323417	2.08656e-06	0.000403014	0.00606533	6	0.00784184	3.59063e-06	0.00412791	0.0115558	21	0.00738799	2.58088e-06	0.00423929	0.0105367	25	0.00683769	7.74795e-06	0.0013821	0.0122933	8	0.00668549	9.06186e-07	0.00481973
1990	16	0.00469656	4.90064e-08	0.00426268	0.00513045	504	0.0255658	1.63418e-05	0.0176427	0.033489	44	0.0108311	3.13718e-06	0.00735955	0.0143026	44	0.011215	6.91347e-06	0.00606152	0.0163684	19	0.0115346	5.72082e-06	0.00684672	0.0162225	24	NA	NA	NA	NA	NA	0.00968774	4.42793e-06	0.00556345	0.013812	23	0.00879596	3.06863e-06	0.00536259	0.0122293	28	0.00911823	1.03099e-05	0.00282499	0.0154115	9	0.007914	1.07145e-06	0.00588522
1990	17	0.00528723	5.51747e-08	0.00482684	0.00574761	562	0.0288446	1.83762e-05	0.0204427	0.0372465	51	0.0128815	3.72371e-06	0.00909933	0.0166636	48	0.0118384	7.29344e-06	0.00654525	0.0171316	22	0.0120364	5.96677e-06	0.00724876	0.016824	27	0.00388101	2.50225e-06	0.000780635	0.00698138	11	0.0106107	4.8454e-06	0.00629636	0.014925	26	0.00985194	3.43353e-06	0.00622017	0.0134837	33	0.0102585	1.15864e-05	0.00358702	0.01693	10	0.00927901	1.2546e-06	0.00708368
1990	18	0.00589968	6.15702e-08	0.00541335	0.00638602	648	0.0334348	2.12007e-05	0.0244103	0.0424593	59	0.0140531	4.05777e-06	0.010105	0.0180013	53	0.0137087	8.43044e-06	0.00801794	0.0193995	26	0.0135416	6.70313e-06	0.00846722	0.0186161	32	0.00711729	4.57529e-06	0.00292494	0.0113096	12	0.0119951	5.47013e-06	0.00741108	0.0165791	29	0.0116119	4.03995e-06	0.00767246	0.0155514	40	0.0113988	1.28599e-05	0.0043702	0.0184273	11	0.00968857	1.30946e-06	0.00744575
1990	19	0.0068096	7.1076e-08	0.00628707	0.00733212	758	0.0386808	2.43949e-05	0.0290003	0.0483613	71	0.0155177	4.47421e-06	0.0113719	0.0196635	61	0.0162025	9.93966e-06	0.0100233	0.0223817	32	0.0160504	7.92533e-06	0.0105328	0.0215681	38	0.00776497	4.98881e-06	0.00338727	0.0121427	14	0.0133802	6.09368e-06	0.00854194	0.0182184	32	0.0140767	4.88589e-06	0.00974444	0.0184091	44	0.012539	1.41305e-05	0.00517143	0.0199066	13	0.0114633	1.54666e-06	0.00902582
1990	20	0.00797709	8.32859e-08	0.00741146	0.00854272	901	0.0465498	2.91185e-05	0.0359735	0.0571261	87	0.017861	5.1379e-06	0.0134184	0.0223037	79	0.0199432	1.21889e-05	0.0131005	0.026786	38	0.019061	9.38362e-06	0.0130571	0.0250649	45	0.00906034	5.81423e-06	0.00433433	0.0137863	17	0.0147653	6.71546e-06	0.00968616	0.0198443	41	0.0154852	5.36736e-06	0.0109445	0.020026	54	0.0148196	1.66627e-05	0.006819	0.0228201	15	0.0137845	1.85564e-06	0.0111146
1990	21	0.00950117	9.92488e-08	0.00888371	0.0101186	1032	0.0570418	3.52901e-05	0.0453985	0.068685	107	0.0231399	6.62306e-06	0.0180958	0.0281839	94	0.0236863	1.44236e-05	0.0162426	0.0311299	42	0.0225751	1.10752e-05	0.0160525	0.0290978	49	0.0110034	7.04828e-06	0.00579995	0.0162068	19	0.0189205	8.57017e-06	0.0131827	0.0246582	47	0.0190064	6.56492e-06	0.0139846	0.0240283	62	0.0171001	1.91831e-05	0.00851576	0.0256845	18	0.0169253	2.27143e-06	0.0139714
1990	22	0.0109108	1.14113e-07	0.0102487	0.0115729	1190	0.0701659	4.28125e-05	0.0573416	0.0829902	126	0.0275442	7.85123e-06	0.0220524	0.033036	101	0.0261832	1.59057e-05	0.0183665	0.034	48	0.0245853	1.20383e-05	0.0177849	0.0313856	57	0.0123005	7.87046e-06	0.00680191	0.017799	24	0.0216919	9.79897e-06	0.0155566	0.0278273	53	0.0218264	7.51879e-06	0.0164521	0.0272007	70	0.0205249	2.29503e-05	0.0111354	0.0299144	22	0.020067	2.68477e-06	0.0168556
1990	23	0.0126589	1.33018e-07	0.0119441	0.0133738	1331	0.0826339	4.97494e-05	0.0688096	0.0964582	136	0.0296033	8.42262e-06	0.0239152	0.0352915	103	0.0299287	1.81141e-05	0.021587	0.0382705	48	0.0286076	1.39544e-05	0.0212861	0.0359292	57	0.0155431	9.91634e-06	0.00937118	0.0217151	25	0.0244687	1.10254e-05	0.0179607	0.0309767	54	0.0246516	8.47057e-06	0.0189473	0.0303559	71	0.0250913	2.79315e-05	0.0147328	0.0354498	23	0.0230772	3.07896e-06	0.0196381
1990	24	0.0142639	1.50825e-07	0.0135027	0.0150251	1434	0.0892055	5.33297e-05	0.0748924	0.103519	145	NA	NA	NA	NA	NA	NA	NA	NA	NA	NA	NA	NA	NA	NA	NA	NA	NA	NA	NA	NA	NA	NA	NA	NA	NA	NA	NA	NA	NA	NA	NA	NA	NA	NA	NA	NA	NA	NA
1990	25	0.0154666	1.64484e-07	0.0146717	0.0162615	1542	0.0951286	5.65136e-05	0.0803944	0.109863	153	NA	NA	NA	NA	NA	NA	NA	NA	NA	NA	NA	NA	NA	NA	NA	NA	NA	NA	NA	NA	NA	NA	NA	NA	NA	NA	NA	NA	NA	NA	NA	NA	NA	NA	NA	NA	NA	NA
1990	26	0.0167616	1.7956e-07	0.0159311	0.0175922	1621	0.100401	5.93142e-05	0.0853065	0.115496	157	NA	NA	NA	NA	NA	NA	NA	NA	NA	NA	NA	NA	NA	NA	NA	NA	NA	NA	NA	NA	NA	NA	NA	NA	NA	NA	NA	NA	NA	NA	NA	NA	NA	NA	NA	NA	NA	NA
1990	27	0.017735	1.91184e-07	0.016878	0.0185919	-	0.103045	6.071e-05	0.0877741	0.118317	-	NA	NA	NA	NA	NA	NA	NA	NA	NA	NA	NA	NA	NA	NA	NA	NA	NA	NA	NA	NA	NA	NA	NA	NA	NA	NA	NA	NA	NA	NA	NA	NA	NA	NA	NA	NA	NA	NA
1991	1	0	0	0	0	≤5	NA	NA	NA	NA	NA	NA	NA	NA	NA	NA	NA	NA	NA	NA	NA	NA	NA	NA	NA	NA	NA	NA	NA	NA	NA	NA	NA	NA	NA	NA	NA	NA	NA	NA	NA	NA	NA	NA	NA	NA	NA	NA	NA
1991	2	2.11766e-05	2.24221e-10	-8.17196e-06	5.05251e-05	≤5	NA	NA	NA	NA	NA	NA	NA	NA	NA	NA	NA	NA	NA	NA	NA	NA	NA	NA	NA	NA	NA	NA	NA	NA	NA	NA	NA	NA	NA	NA	NA	NA	NA	NA	NA	NA	NA	NA	NA	NA	NA	NA	NA
1991	3	5.29842e-05	5.61442e-10	6.54333e-06	9.94251e-05	16	NA	NA	NA	NA	NA	NA	NA	NA	NA	NA	NA	NA	NA	NA	NA	NA	NA	NA	NA	NA	NA	NA	NA	NA	NA	NA	NA	NA	NA	NA	0	0	0	0	≤5	0	0	0	0	≤5	0	0	0
1991	4	0.000169768	1.80105e-09	8.659e-05	0.000252947	32	0	0	0	0	≤5	0	0	0	0	≤5	NA	NA	NA	NA	NA	NA	NA	NA	NA	NA	0	0	0	0	≤5	0	0	0	0	≤5	0.000375799	1.41225e-07	-0.000360753	0.00111235	≤5	NA	NA	NA	NA	NA	0.000149566	2.23701e-08	-0.000143578
1991	5	0.000339828	3.60766e-09	0.000222105	0.000457551	70	0.000610128	3.72257e-07	-0.000585702	0.00180596	≤5	0.000632711	2.00099e-07	-0.000244027	0.00150945	≤5	0	0	0	0	≤5	0	0	0	0	≤5	0.00217392	1.57302e-06	-0.000284274	0.0046321	≤5	0.00100553	5.05292e-07	-0.000387688	0.00239875	≤5	0.0011274	4.23355e-07	-0.00014787	0.00240266	6	NA	NA	NA	NA	NA	0.000897622	1.34187e-07	0.000179657
1991	6	0.000744227	7.9067e-09	0.000569948	0.000918507	104	0.00122026	7.44059e-07	-0.000470386	0.0029109	6	0.00158178	4.99771e-07	0.000196191	0.00296737	7	0.000649351	4.21657e-07	-0.000623354	0.00192206	≤5	0.000538504	2.89987e-07	-0.000516945	0.00159395	≤5	0.00362319	2.61789e-06	0.000451988	0.0067944	7	0.00201106	1.00957e-06	4.17445e-05	0.00398038	6	0.00225479	8.45755e-07	0.000452312	0.00405727	10	0.00127227	1.61867e-06	-0.00122134	0.00376587	≤5	0.00179529	2.68146e-07	0.000780363
1991	7	0.00110658	1.17614e-08	0.000894026	0.00131914	142	0.00366077	2.22672e-06	0.00073607	0.00658547	10	0.00221449	6.99237e-07	0.000575561	0.00385342	11	0.0012987	8.42766e-07	-0.000500591	0.00309799	≤5	0.00107701	5.79661e-07	-0.00041522	0.00256923	≤5	NA	NA	NA	NA	NA	0.00301659	1.51282e-06	0.000605897	0.00542729	9	0.00375799	1.40747e-06	0.00143275	0.00608322	14	0.00254617	3.23737e-06	-0.000980336	0.00607267	≤5	0.00284272	4.24175e-07	0.00156623
1991	8	0.00151215	1.60786e-08	0.00126362	0.00176067	200	0.00610128	3.70212e-06	0.00233014	0.00987243	14	0.00347991	1.09741e-06	0.00142671	0.00553312	13	0.00194805	1.26333e-06	-0.000254905	0.00415101	≤5	0.00161551	8.69022e-07	-0.000211594	0.00344262	≤5	0.00507247	3.65972e-06	0.00132298	0.00882196	11	0.00452489	2.2658e-06	0.00157464	0.00747514	11	0.00526118	1.96748e-06	0.002512	0.00801036	16	0.00382007	4.85193e-06	-0.000497165	0.0081373	≤5	0.00374066	5.57692e-07	0.00227698
1991	9	0.00213217	2.26826e-08	0.00183698	0.00242735	262	0.00854179	5.17024e-06	0.0040852	0.0129984	19	0.00411262	1.29611e-06	0.00188126	0.00634398	18	0.00324675	2.10281e-06	0.000404598	0.00608891	9	0.00269252	1.44681e-06	0.000335008	0.00505003	9	NA	NA	NA	NA	NA	0.00553042	2.76652e-06	0.00227044	0.0087904	13	0.00601306	2.24706e-06	0.00307503	0.00895109	22	NA	NA	NA	NA	NA	0.00538688	8.01847e-07	0.00363181
1991	10	0.00279592	2.97538e-08	0.00245784	0.003134	311	0.0115924	6.99517e-06	0.00640865	0.0167762	22	0.0056944	1.79177e-06	0.00307086	0.00831795	22	0.00584416	3.77519e-06	0.00203598	0.00965234	10	0.00484653	2.59863e-06	0.00168702	0.00800605	10	NA	NA	NA	NA	NA	0.00653595	3.26622e-06	0.00299377	0.0100781	14	0.00826871	3.08326e-06	0.00482716	0.0117103	23	NA	NA	NA	NA	NA	0.00643447	9.56795e-07	0.00451731
1991	11	0.00332116	3.53496e-08	0.00295266	0.00368966	358	0.0134228	8.08468e-06	0.00784994	0.0189957	26	0.00696023	2.1874e-06	0.00406147	0.00985899	25	0.00649351	4.19192e-06	0.00248064	0.0105064	11	0.00538504	2.88581e-06	0.00205552	0.00871456	11	0.00797102	5.73424e-06	0.00327764	0.0126644	14	0.00703871	3.51568e-06	0.00336375	0.0107137	15	0.00864465	3.22226e-06	0.00512639	0.0121629	27	0.00509397	6.46236e-06	0.00011151	0.0100764	≤5	0.00718275	1.06727e-06	0.00515794
1991	12	0.00382565	4.07262e-08	0.00343011	0.00422118	418	0.0158633	9.53099e-06	0.00981247	0.0219142	33	0.0079096	2.48347e-06	0.00482089	0.0109983	33	0.00714286	4.60809e-06	0.00293551	0.0113502	13	0.00592354	3.17267e-06	0.00243246	0.00941462	13	NA	NA	NA	NA	NA	0.00754148	3.7649e-06	0.00373849	0.0113445	20	0.0101484	3.77717e-06	0.00633923	0.0139576	32	0.00636787	8.06865e-06	0.000800519	0.0119352	6	0.00793103	1.17758e-06	0.00580415
1991	13	0.00447034	4.75963e-08	0.00404275	0.00489794	459	0.0201342	1.20445e-05	0.0133321	0.0269363	40	0.0104461	3.27322e-06	0.00690014	0.0139921	36	0.00844156	5.43881e-06	0.00387068	0.0130124	14	0.00700055	3.74545e-06	0.00320739	0.0107937	14	0.0101449	7.28214e-06	0.00485589	0.015434	15	0.0100604	5.01225e-06	0.00567245	0.0144484	22	0.012031	4.47055e-06	0.0078869	0.0161751	35	NA	NA	NA	NA	NA	0.00897894	1.33183e-06	0.00671705
1991	14	0.00491137	5.22962e-08	0.00446316	0.00535958	532	0.0244051	1.45358e-05	0.0169326	0.0318777	44	0.0113973	3.56833e-06	0.00769493	0.0150997	40	0.00909091	5.85334e-06	0.00434904	0.0138328	16	0.00753905	4.03138e-06	0.00360378	0.0114743	16	0.0108696	7.79658e-06	0.0053969	0.0163423	16	0.0110685	5.50991e-06	0.00646785	0.0156692	25	0.013161	4.88561e-06	0.00882876	0.0174931	38	0.00764671	9.68334e-06	0.00154768	0.0137457	7	0.00957784	1.41985e-06	0.0072424
1991	15	0.00569744	6.06715e-08	0.00521467	0.00618021	611	0.0268456	1.59494e-05	0.0190182	0.0346731	51	0.012666	3.96117e-06	0.00876512	0.0165668	49	0.0103896	6.68076e-06	0.00532366	0.0154556	23	0.00861606	4.60229e-06	0.00441136	0.0128208	24	0.0115942	8.31026e-06	0.00594412	0.0172443	19	0.0125814	6.25525e-06	0.00767945	0.0174834	31	0.0142914	5.30004e-06	0.00977917	0.0188036	44	0.00892721	1.12981e-05	0.00233927	0.0155152	9	0.0107756	1.59556e-06	0.00829989
1991	16	0.00654909	6.97408e-08	0.00603149	0.00706668	693	0.0311165	1.84057e-05	0.0227079	0.0395251	60	0.0155205	4.84132e-06	0.011208	0.019833	52	0.0149351	9.55949e-06	0.00887516	0.020995	27	0.0129241	6.87344e-06	0.0077856	0.0180626	30	0.0137681	9.84674e-06	0.00761786	0.0199184	21	0.0156072	7.73899e-06	0.0101548	0.0210597	34	0.0165522	6.126e-06	0.0117011	0.0214032	49	0.0114882	1.45149e-05	0.00402107	0.0189554	10	0.0124226	1.83647e-06	0.00976653
1991	17	0.00743392	7.91561e-08	0.00688249	0.00798535	793	0.0366077	2.1531e-05	0.0275132	0.0457022	69	0.0164723	5.13374e-06	0.0120314	0.0209131	57	0.0175325	1.11924e-05	0.0109754	0.0240895	30	0.0161551	8.56367e-06	0.0104195	0.0218907	34	NA	NA	NA	NA	NA	NA	NA	NA	NA	NA	NA	NA	NA	NA	NA	NA	NA	NA	NA	NA	0.0131713	1.94574e-06	0.0104374
1991	18	0.00851408	9.06389e-08	0.00792401	0.00910416	914	0.0420988	2.46196e-05	0.0323739	0.0518238	83	0.0180586	5.61984e-06	0.0134123	0.022705	68	0.0194805	1.24114e-05	0.0125756	0.0263854	35	0.0183091	9.68425e-06	0.0122098	0.0244084	39	0.0152174	1.08672e-05	0.00875629	0.0216785	23	0.0171209	8.47818e-06	0.011414	0.0228278	40	0.0184369	6.81189e-06	0.0133215	0.0235523	57	0.0127704	1.61212e-05	0.0049009	0.0206399	11	0.0140698	2.07664e-06	0.0112454
1991	19	0.00982368	1.04555e-07	0.00918992	0.0104574	1054	0.0506406	2.93508e-05	0.0400223	0.061259	96	0.0215486	6.68363e-06	0.0164815	0.0266156	78	0.0227273	1.4432e-05	0.0152815	0.0301731	38	0.0210016	1.10779e-05	0.0144782	0.0275251	43	0.0166667	1.18847e-05	0.00990986	0.0234235	26	0.0201499	9.95114e-06	0.0139671	0.0263326	47	0.0214536	7.9046e-06	0.0159432	0.0269641	69	0.0140542	1.77276e-05	0.00580199	0.0223065	13	0.0161663	2.38113e-06	0.0131419
1991	20	0.011344	1.2072e-07	0.0106631	0.012025	1209	0.0585723	3.36642e-05	0.0472004	0.0699442	111	0.0247213	7.64401e-06	0.0193024	0.0301401	88	0.0246753	1.56378e-05	0.0169247	0.0324259	43	0.0231557	1.21873e-05	0.0163134	0.0299979	52	0.0188406	1.34052e-05	0.0116646	0.0260166	28	0.0236854	1.16597e-05	0.0169929	0.030378	51	0.0259805	9.53208e-06	0.0199293	0.0320317	75	0.0166287	2.09447e-05	0.00765886	0.0255986	16	0.0190119	2.7924e-06	0.0157367
1991	21	0.0130341	1.38703e-07	0.0123041	0.013764	1361	0.0677242	3.85458e-05	0.0555557	0.0798927	122	0.0278981	8.60055e-06	0.0221502	0.033646	100	0.0279243	1.76392e-05	0.0196926	0.0361559	48	0.0280049	1.46678e-05	0.0204985	0.0355112	57	0.0202899	1.44151e-05	0.0128484	0.0277313	31	0.0257089	1.26334e-05	0.0187425	0.0326753	57	0.0282474	1.03426e-05	0.0219442	0.0345507	81	0.0205006	2.57642e-05	0.0105522	0.0304491	18	0.0209601	3.07274e-06	0.0175244
1991	22	0.0147079	1.56635e-07	0.0139323	0.0154836	1488	0.0744401	4.20657e-05	0.0617281	0.087152	134	0.0317128	9.74146e-06	0.0255955	0.0378301	102	0.0311798	1.96352e-05	0.0224948	0.0398647	48	0.0307034	1.60396e-05	0.0228539	0.038553	57	0.022467	1.59287e-05	0.0146447	0.0302894	31	0.0287441	1.40862e-05	0.0213881	0.0361002	59	0.0305144	1.11492e-05	0.02397	0.0370588	83	0.0230854	2.89644e-05	0.0125371	0.0336336	18	0.0244096	3.56672e-06	0.020708
1991	23	0.01615	1.72528e-07	0.0153359	0.0169641	1615	0.0817762	4.58536e-05	0.0685042	0.0950481	140	NA	NA	NA	NA	NA	NA	NA	NA	NA	NA	NA	NA	NA	NA	NA	NA	NA	NA	NA	NA	NA	NA	NA	NA	NA	NA	NA	NA	NA	NA	NA	NA	NA	NA	NA	NA	NA	NA
1991	24	0.0176354	1.89355e-07	0.0167826	0.0184883	1716	0.0854442	4.77228e-05	0.0719044	0.098984	152	NA	NA	NA	NA	NA	NA	NA	NA	NA	NA	NA	NA	NA	NA	NA	NA	NA	NA	NA	NA	NA	NA	NA	NA	NA	NA	NA	NA	NA	NA	NA	NA	NA	NA	NA	NA	NA	NA
1991	25	0.0188486	2.03441e-07	0.0179646	0.0197326	1797	0.0927902	5.14228e-05	0.0787354	0.106845	158	NA	NA	NA	NA	NA	NA	NA	NA	NA	NA	NA	NA	NA	NA	NA	NA	NA	NA	NA	NA	NA	NA	NA	NA	NA	NA	NA	NA	NA	NA	NA	NA	NA	NA	NA	NA	NA	NA
1991	26	0.0198466	2.15312e-07	0.0189372	0.0207561	-	0.0964733	5.32592e-05	0.0821697	0.110777	-	NA	NA	NA	NA	NA	NA	NA	NA	NA	NA	NA	NA	NA	NA	NA	NA	NA	NA	NA	NA	NA	NA	NA	NA	NA	NA	NA	NA	NA	NA	NA	NA	NA	NA	NA	NA	NA	NA
1992	1	0	0	0	0	≤5	NA	NA	NA	NA	NA	NA	NA	NA	NA	NA	NA	NA	NA	NA	NA	NA	NA	NA	NA	NA	NA	NA	NA	NA	NA	NA	NA	NA	NA	NA	NA	NA	NA	NA	NA	NA	NA	NA	NA	NA	0	0	0
1992	2	3.14311e-05	3.29297e-10	-4.13551e-06	6.69976e-05	≤5	NA	NA	NA	NA	NA	NA	NA	NA	NA	NA	NA	NA	NA	NA	NA	NA	NA	NA	NA	NA	0	0	0	0	≤5	NA	NA	NA	NA	NA	NA	NA	NA	NA	NA	NA	NA	NA	NA	NA	NA	NA	NA
1992	3	5.24144e-05	5.4943e-10	6.47294e-06	9.83558e-05	12	0	0	0	0	≤5	0	0	0	0	≤5	NA	NA	NA	NA	NA	NA	NA	NA	NA	NA	NA	NA	NA	NA	NA	NA	NA	NA	NA	NA	NA	NA	NA	NA	NA	NA	NA	NA	NA	NA	0.000305577	4.66814e-08	-0.000117891
1992	4	0.000125953	1.32187e-09	5.46938e-05	0.000197213	36	0.000583771	3.40789e-07	-0.0005604	0.00172794	≤5	0.000318878	1.01683e-07	-0.000306111	0.000943867	≤5	0	0	0	0	≤5	0	0	0	0	≤5	NA	NA	NA	NA	NA	0	0	0	0	≤5	0	0	0	0	≤5	NA	NA	NA	NA	NA	0.000458389	7.00186e-08	-6.02381e-05
1992	5	0.000378445	3.97689e-09	0.000254844	0.000502045	67	0.00175131	1.02117e-06	-0.000229291	0.00373192	≤5	0.000637755	2.03301e-07	-0.000245971	0.00152148	≤5	0.00132188	8.73103e-07	-0.000509513	0.00315327	≤5	0.00164204	8.97778e-07	-0.000215052	0.00349912	≤5	NA	NA	NA	NA	NA	NA	NA	NA	NA	NA	NA	NA	NA	NA	NA	NA	NA	NA	NA	NA	0.0006112	9.33486e-08	1.23723e-05
1992	6	0.000705041	7.41401e-09	0.000536279	0.000873803	113	0.00291886	1.69996e-06	0.000363402	0.00547431	9	0.000956633	3.04855e-07	-0.000125534	0.0020388	7	0.00198282	1.30879e-06	-0.000259428	0.00422506	≤5	0.00273673	1.49466e-06	0.000340551	0.0051329	6	0.000740192	5.47885e-07	-0.000710558	0.00219094	≤5	0.000555248	3.083e-07	-0.000533018	0.00164351	≤5	0.000409836	1.67966e-07	-0.000393428	0.0012131	≤5	0	0	0	0	≤5	0.00183369	2.79732e-07	0.000797076
1992	7	0.00119049	1.25274e-08	0.000971117	0.00140986	163	0.00525394	3.05277e-06	0.00182946	0.00867842	17	0.00223214	7.10419e-07	0.000580162	0.00388413	11	0.00264375	1.7439e-06	5.54914e-05	0.00523202	6	0.00328407	1.7926e-06	0.000659913	0.00590823	9	0.00148038	1.09496e-06	-0.000570527	0.0035313	≤5	0.00222099	1.23115e-06	4.62725e-05	0.00439571	6	0.00163935	6.71037e-07	3.3804e-05	0.00324489	6	NA	NA	NA	NA	NA	0.00305619	4.65658e-07	0.00171873
1992	8	0.00171906	1.8099e-08	0.00145538	0.00198274	239	0.00992411	5.73926e-06	0.00522867	0.0146195	27	0.00350806	1.11521e-06	0.00143828	0.00557785	19	0.00396563	2.61238e-06	0.000797771	0.00713349	7	0.00492611	2.68448e-06	0.00171483	0.00813739	10	0.00222113	1.64204e-06	-0.000290408	0.00473266	≤5	0.00333211	1.84535e-06	0.000669618	0.00599459	11	0.00245935	1.00601e-06	0.000493514	0.0044252	13	0.00280113	3.9177e-06	-0.00107826	0.00668052	≤5	0.00397306	6.04803e-07	0.00244881
1992	9	0.00252385	2.65853e-08	0.00220428	0.00284343	307	0.0157618	9.06156e-06	0.00986185	0.0216618	34	0.0060599	1.92166e-06	0.00334292	0.00877688	25	0.00462657	3.04575e-06	0.00120602	0.00804712	8	0.00547345	2.98111e-06	0.0020894	0.00885751	11	0.00370261	2.73375e-06	0.000461998	0.00694323	7	0.00610989	3.37486e-06	0.00250928	0.0097105	16	0.00532939	2.17405e-06	0.00243949	0.00821929	19	0.00560226	7.8134e-06	0.000123681	0.0110808	≤5	0.0058068	8.82322e-07	0.00396577
1992	10	0.00324494	3.41881e-08	0.00288255	0.00360734	369	0.0198482	1.13635e-05	0.0132412	0.0264552	37	0.00797378	2.52378e-06	0.0048601	0.0110875	29	0.00528751	3.47855e-06	0.00163201	0.00894301	10	0.0060208	3.27742e-06	0.00247255	0.00956905	14	0.0051841	3.82221e-06	0.00135228	0.00901592	8	0.00888924	4.89751e-06	0.00455178	0.0132267	21	0.00779044	3.17068e-06	0.00430044	0.0112804	24	0.00700283	9.75301e-06	0.0008819	0.0131238	6	0.00733492	1.1128e-06	0.00526736
1992	11	0.00390333	4.11298e-08	0.00350584	0.00430082	446	0.0215995	1.2344e-05	0.0147134	0.0284857	46	0.0092497	2.92389e-06	0.00589828	0.0126011	30	0.00660939	4.34241e-06	0.00252512	0.0106936	13	0.00766284	4.16437e-06	0.00366318	0.0116625	18	0.00592484	4.36522e-06	0.00182987	0.0100198	9	0.0116686	6.41157e-06	0.00670575	0.0166314	22	0.00984131	3.99741e-06	0.00592265	0.01376	27	NA	NA	NA	NA	NA	0.00794616	1.2048e-06	0.00579485
1992	12	0.00472208	4.9761e-08	0.00428486	0.00515929	511	0.0268535	1.52642e-05	0.019196	0.0345109	53	0.00956868	3.02376e-06	0.00616051	0.0129769	31	NA	NA	NA	NA	NA	NA	NA	NA	NA	NA	NA	NA	NA	NA	NA	NA	NA	NA	NA	NA	NA	NA	NA	NA	NA	NA	NA	NA	NA	NA	0.00962761	1.45734e-06	0.00726154
1992	13	0.00541414	5.70554e-08	0.00494598	0.00588231	592	0.0309399	1.75132e-05	0.0227377	0.0391421	60	0.00988766	3.12356e-06	0.0064237	0.0133516	36	0.0085922	5.63387e-06	0.00394008	0.0132443	16	0.00985222	5.34238e-06	0.00532204	0.0143824	22	NA	NA	NA	NA	NA	0.0122245	6.71335e-06	0.00714616	0.0173027	24	0.0110718	4.49179e-06	0.00691791	0.0152257	30	0.00840339	1.16871e-05	0.00170298	0.0151038	8	0.0105448	1.59473e-06	0.00806967
1992	14	0.00627762	6.61531e-08	0.00577351	0.00678172	675	0.0350263	1.97427e-05	0.0263176	0.0437349	69	0.0114841	3.62256e-06	0.0077537	0.0152145	38	0.0105763	6.92186e-06	0.00541979	0.0157329	18	0.0120428	6.51645e-06	0.00703955	0.0170461	25	0.00666558	4.90741e-06	0.00232374	0.0110074	10	0.0133374	7.31726e-06	0.00803566	0.0186392	25	0.0123039	4.98618e-06	0.00792734	0.0166804	31	NA	NA	NA	NA	NA	0.0123794	1.86882e-06	0.00969999
1992	15	0.00716347	7.54817e-08	0.00662499	0.00770195	780	0.0402834	2.2584e-05	0.0309691	0.0495977	81	0.0121227	3.82171e-06	0.00829112	0.0159543	46	0.0118991	7.77763e-06	0.00643308	0.0173651	20	0.0136867	7.39454e-06	0.00835697	0.0190164	27	NA	NA	NA	NA	NA	0.0138939	7.6187e-06	0.00848406	0.0193038	31	0.0127146	5.1507e-06	0.00826641	0.0171627	39	0.0112045	1.55388e-05	0.00347848	0.0189306	10	0.0146726	2.20999e-06	0.0117589
1992	16	0.00828508	8.72787e-08	0.00770605	0.00886411	923	0.0472972	2.63271e-05	0.0372407	0.0573538	99	0.0146778	4.61621e-06	0.0104668	0.0188889	57	0.0132219	8.63108e-06	0.00746375	0.01898	23	0.0147826	7.97829e-06	0.0092465	0.0203187	30	0.00740632	5.44879e-06	0.00283125	0.0119814	14	0.0172348	9.42215e-06	0.0112186	0.023251	40	0.0160014	6.46296e-06	0.0110188	0.0209841	48	0.0140057	1.93686e-05	0.00537991	0.0226314	11	0.01559	2.34605e-06	0.012588
1992	17	0.00981386	1.03329e-07	0.00918383	0.0104439	1072	0.057818	3.18337e-05	0.0467596	0.0688763	120	0.0181923	5.70256e-06	0.0135119	0.0228727	64	0.015206	9.90692e-06	0.00903698	0.0213751	26	0.0164265	8.85145e-06	0.0105953	0.0222576	34	0.0103693	7.60619e-06	0.00496385	0.0157747	18	0.0222461	1.2104e-05	0.0154273	0.029065	44	0.0196992	7.92864e-06	0.0141803	0.025218	55	0.0154062	2.12752e-05	0.00636588	0.0244466	12	0.0183428	2.75281e-06	0.0150909
1992	18	0.0114087	1.20039e-07	0.0107296	0.0120877	1224	0.0700998	3.81027e-05	0.0580015	0.0821982	137	0.0204295	6.39022e-06	0.0154749	0.0253841	76	0.0171902	1.11776e-05	0.0106374	0.0237429	30	0.0186183	1.00111e-05	0.0124169	0.0248196	39	0.0133323	9.75058e-06	0.0072121	0.0194524	22	0.0244734	1.3287e-05	0.0173291	0.0316177	50	0.0225752	9.06084e-06	0.0166754	0.0284749	63	0.0168068	2.31763e-05	0.00737117	0.0262424	14	0.0204838	3.06758e-06	0.017051
1992	19	0.0130394	1.37109e-07	0.0123136	0.0137651	1380	0.0800423	4.30484e-05	0.0671827	0.0929019	145	0.0242647	7.56162e-06	0.0188751	0.0296543	88	0.0198375	1.28659e-05	0.0128073	0.0268677	36	0.0213596	1.14548e-05	0.0147261	0.0279931	46	0.0162952	1.1882e-05	0.0095392	0.0230513	26	0.0278143	1.5051e-05	0.0202104	0.0354181	57	0.025862	1.03465e-05	0.0195576	0.0321664	74	0.0196079	2.6962e-05	0.00943081	0.029785	18	0.0223193	3.33635e-06	0.0187392
1992	20	0.0147184	1.54683e-07	0.0139475	0.0154892	1554	0.0847241	4.53388e-05	0.0715269	0.0979214	156	0.0281	8.72361e-06	0.022311	0.0338889	97	NA	NA	NA	NA	NA	0.0251996	1.34645e-05	0.0180077	0.0323915	47	0.0192582	1.40003e-05	0.0119246	0.0265918	30	0.0317119	1.70934e-05	0.0236086	0.0398153	61	0.0303815	1.20997e-05	0.0235638	0.0371991	78	0.0252102	3.44675e-05	0.0137034	0.0367169	20	0.0256848	3.82657e-06	0.0218508
1992	21	0.0165984	1.74369e-07	0.01578	0.0174169	1706	0.0911658	4.84508e-05	0.0775231	0.104808	172	0.0309773	9.58953e-06	0.0249079	0.0370467	99	0.0238085	1.53811e-05	0.0161217	0.0314952	37	0.0257481	1.37503e-05	0.0184803	0.033016	48	0.0222279	1.61154e-05	0.0143598	0.030096	30	0.0339405	1.82543e-05	0.0255665	0.0423144	61	0.0320256	1.27336e-05	0.0250316	0.0390196	78	0.0280113	3.81873e-05	0.0158995	0.0401231	20	0.0284406	4.22573e-06	0.0244115
1992	22	0.0182588	1.91886e-07	0.0174002	0.0191173	1847	0.100535	5.28903e-05	0.0862814	0.114789	179	NA	NA	NA	NA	NA	NA	NA	NA	NA	NA	NA	NA	NA	NA	NA	NA	NA	NA	NA	NA	NA	NA	NA	NA	NA	NA	NA	NA	NA	NA	NA	NA	NA	NA	NA	NA	NA	NA
1992	23	0.0198522	2.09241e-07	0.0189556	0.0207487	1968	0.104645	5.48117e-05	0.0901349	0.119156	195	NA	NA	NA	NA	NA	NA	NA	NA	NA	NA	NA	NA	NA	NA	NA	NA	NA	NA	NA	NA	NA	NA	NA	NA	NA	NA	NA	NA	NA	NA	NA	NA	NA	NA	NA	NA	NA	NA
1992	24	0.0212615	2.25031e-07	0.0203318	0.0221913	2060	0.114052	5.91416e-05	0.0989795	0.129125	199	NA	NA	NA	NA	NA	NA	NA	NA	NA	NA	NA	NA	NA	NA	NA	NA	NA	NA	NA	NA	NA	NA	NA	NA	NA	NA	NA	NA	NA	NA	NA	NA	NA	NA	NA	NA	NA	NA
1992	25	0.022362	2.37675e-07	0.0214065	0.0233175	-	0.116412	6.0216e-05	0.101203	0.131621	-	NA	NA	NA	NA	NA	NA	NA	NA	NA	NA	NA	NA	NA	NA	NA	NA	NA	NA	NA	NA	NA	NA	NA	NA	NA	NA	NA	NA	NA	NA	NA	NA	NA	NA	NA	NA	NA	NA
1993	1	0	0	0	0	≤5	NA	NA	NA	NA	NA	NA	NA	NA	NA	NA	NA	NA	NA	NA	NA	NA	NA	NA	NA	NA	NA	NA	NA	NA	NA	NA	NA	NA	NA	NA	NA	NA	NA	NA	NA	NA	NA	NA	NA	NA	NA	NA	NA
1993	2	4.36319e-05	4.75921e-10	8.74124e-07	8.63897e-05	8	NA	NA	NA	NA	NA	NA	NA	NA	NA	NA	NA	NA	NA	NA	NA	NA	NA	NA	NA	NA	NA	NA	NA	NA	NA	NA	NA	NA	NA	NA	NA	NA	NA	NA	NA	NA	NA	NA	NA	NA	NA	NA	NA
1993	3	8.73211e-05	9.53049e-10	2.68141e-05	0.000147828	19	0	0	0	0	≤5	0	0	0	0	≤5	NA	NA	NA	NA	NA	NA	NA	NA	NA	NA	NA	NA	NA	NA	NA	0	0	0	0	≤5	0	0	0	0	≤5	0	0	0	0	≤5	0	0	0
1993	4	0.000207645	2.26885e-09	0.000114287	0.000301003	30	0.000563381	3.17398e-07	-0.000540826	0.00166759	≤5	NA	NA	NA	NA	NA	NA	NA	NA	NA	NA	NA	NA	NA	NA	NA	NA	NA	NA	NA	NA	NA	NA	NA	NA	NA	NA	NA	NA	NA	NA	NA	NA	NA	NA	NA	NA	NA	NA
1993	5	0.000328173	3.58878e-09	0.000210758	0.000445587	60	0.00112676	6.34439e-07	-0.000434382	0.00268791	≤5	NA	NA	NA	NA	NA	NA	NA	NA	NA	NA	NA	NA	NA	NA	NA	NA	NA	NA	NA	NA	NA	NA	NA	NA	NA	0.000869566	3.77908e-07	-0.000335307	0.00207444	≤5	NA	NA	NA	NA	NA	0.000167084	2.79172e-08	-0.000160395
1993	6	0.000657382	7.1979e-09	0.000491098	0.000823666	96	0.0028169	1.58341e-06	0.000350608	0.0052832	7	0.000355619	1.26465e-07	-0.000341381	0.00105262	≤5	0	0	0	0	≤5	0	0	0	0	≤5	NA	NA	NA	NA	NA	0.00117509	6.9001e-07	-0.000452992	0.00280317	≤5	0.00130473	5.66945e-07	-0.000171042	0.0027805	6	NA	NA	NA	NA	NA	0.000501477	8.37984e-08	-6.58924e-05
1993	7	0.00105316	1.15415e-08	0.000842594	0.00126372	155	0.00394367	2.21427e-06	0.00102715	0.00686018	10	0.00178063	6.33228e-07	0.000220979	0.00334029	9	0.000726217	5.27392e-07	-0.000697143	0.00214958	≤5	0.000593472	3.52209e-07	-0.000569712	0.00175666	≤5	0	0	0	0	≤5	0.00176298	1.03481e-06	-0.00023081	0.00375677	8	0.00261021	1.13307e-06	0.000523918	0.00469651	11	0.00145773	2.12496e-06	-0.00139936	0.00431482	≤5	0.00117037	1.95486e-07	0.0003038
1993	8	0.00170318	1.86836e-08	0.00143528	0.00197109	245	0.00563381	3.15788e-06	0.00215087	0.00911675	15	0.00320565	1.13854e-06	0.00111432	0.00529698	13	0.00217865	1.57988e-06	-0.000284888	0.00464219	≤5	0.00296736	1.75686e-06	0.000369492	0.00556523	7	0.000802568	6.44116e-07	-0.000770437	0.00237557	≤5	0.00470243	2.75273e-06	0.00145058	0.00795427	11	0.00478602	2.07331e-06	0.00196388	0.00760817	15	NA	NA	NA	NA	NA	0.00234114	3.90645e-07	0.00111613
1993	9	0.00269615	2.95911e-08	0.002359	0.00303331	332	0.00845071	4.72341e-06	0.00419104	0.0127104	28	0.00463066	1.64241e-06	0.00211884	0.00714248	21	0.00363109	2.62929e-06	0.000452985	0.00680919	8	0.00415431	2.45668e-06	0.0010823	0.00722632	12	0.00160514	1.2872e-06	-0.000618536	0.00382881	≤5	0.00646714	3.77982e-06	0.00265663	0.0102777	15	0.00652743	2.82319e-06	0.00323423	0.00982063	20	0.00437318	6.3563e-06	-0.000568225	0.00931458	≤5	0.0031774	5.29763e-07	0.00175085
1993	10	0.00365763	4.01497e-08	0.00326491	0.00405036	426	0.0157788	8.75653e-06	0.00997902	0.0215787	37	0.00748069	2.6458e-06	0.00429262	0.0106687	24	0.00581133	4.19997e-06	0.00179461	0.00982805	11	0.00712344	4.201e-06	0.00310623	0.0111406	15	0.00321027	2.57026e-06	6.80536e-05	0.00635249	≤5	0.00882009	5.14356e-06	0.004375	0.0132652	17	0.0087042	3.75683e-06	0.00490529	0.0125031	25	0.0058309	8.46267e-06	0.000129237	0.0115326	≤5	0.00485049	8.07485e-07	0.00308926
1993	11	0.00469805	5.15695e-08	0.00425296	0.00514313	513	0.0208522	1.15132e-05	0.0142018	0.0275025	44	0.0085506	3.0214e-06	0.00514376	0.0119574	28	0.00799476	5.76835e-06	0.00328744	0.0127021	15	0.00890919	5.2476e-06	0.00441938	0.013399	19	0.00401284	3.21024e-06	0.000501147	0.00752454	8	0.00999656	5.823e-06	0.005267	0.0147261	19	0.010881	4.68634e-06	0.00663804	0.0151239	27	NA	NA	NA	NA	NA	0.00652414	1.08446e-06	0.00448309
1993	12	0.00566238	6.21484e-08	0.00517377	0.00615099	605	0.0247981	1.36372e-05	0.0175602	0.0320359	52	0.00997715	3.52092e-06	0.00629945	0.0136549	32	0.010906	7.84871e-06	0.00541506	0.016397	17	0.0112902	6.63715e-06	0.00624081	0.0163396	21	0.00642055	5.12397e-06	0.00198394	0.0108572	9	0.011173	6.5008e-06	0.00617578	0.0161703	23	0.0117517	5.05699e-06	0.00734415	0.0161592	31	0.00728863	1.05628e-05	0.000918644	0.0136586	6	0.00819779	1.36049e-06	0.00591169
1993	13	0.00668339	7.33403e-08	0.0061526	0.00721417	710	0.0293077	1.60432e-05	0.0214573	0.0371581	63	0.0114042	4.01936e-06	0.00747482	0.0153336	39	0.0123616	8.88427e-06	0.00651967	0.0182036	19	0.0124807	7.3294e-06	0.00717452	0.0177869	23	0.00722376	5.76084e-06	0.0025195	0.011928	11	0.0135274	7.85314e-06	0.00803489	0.0190199	27	0.0134946	5.79763e-06	0.00877536	0.0182139	38	0.0087485	1.2663e-05	0.00177394	0.0157231	10	0.00953694	1.58072e-06	0.00707274
1993	14	0.00785046	8.61249e-08	0.00727527	0.00842565	804	0.0355084	1.93139e-05	0.0268948	0.044122	71	0.0139016	4.88813e-06	0.00956829	0.0182349	44	0.0138173	9.91673e-06	0.00764517	0.0199894	20	0.0136712	8.01996e-06	0.00812068	0.0192217	24	0.0088302	7.03149e-06	0.00363297	0.0140274	13	0.0158817	9.19896e-06	0.00993721	0.0218263	30	0.0165448	7.08737e-06	0.0113269	0.0217626	41	0.014588	2.10015e-05	0.00560599	0.02357	11	0.0122152	2.01937e-06	0.00943003
1993	15	0.00889658	9.75735e-08	0.00828435	0.00950881	952	0.040018	2.16654e-05	0.0308952	0.0491409	86	0.0156854	5.50595e-06	0.0110864	0.0202844	49	0.0145451	1.04318e-05	0.00821472	0.0208754	24	0.0142665	8.3646e-06	0.00859792	0.019935	28	0.0104379	8.30006e-06	0.00479132	0.0160846	15	0.0176475	1.0204e-05	0.0113866	0.0239084	36	0.017852	7.63764e-06	0.0124354	0.0232686	48	0.0160479	2.30705e-05	0.00663381	0.0254619	13	0.0147266	2.42857e-06	0.0116722
1993	16	0.0105454	1.15587e-07	0.00987904	0.0112117	1133	0.0484736	2.60126e-05	0.0384772	0.0584699	105	0.0174693	6.1215e-06	0.01262	0.0223185	56	0.0174563	1.24844e-05	0.0105311	0.0243815	30	0.0166475	9.73897e-06	0.0105309	0.022764	34	0.0120457	9.56447e-06	0.0059842	0.0181072	19	0.021179	1.22032e-05	0.0143323	0.0280258	43	0.0209021	8.91579e-06	0.0150498	0.0267545	60	0.0189676	2.719e-05	0.00874758	0.0291876	18	0.0162336	2.67316e-06	0.0130291
1993	17	0.0125638	1.37578e-07	0.0118368	0.0132907	1297	0.0591839	3.14033e-05	0.0482005	0.0701673	120	0.0199666	6.97946e-06	0.0147887	0.0251446	69	0.0218232	1.55401e-05	0.0140968	0.0295496	35	0.020219	1.17879e-05	0.0134897	0.0269482	41	NA	NA	NA	NA	NA	0.0252991	1.4517e-05	0.0178315	0.0327668	53	0.026131	1.10881e-05	0.0196046	0.0326574	72	NA	NA	NA	NA	NA	0.0189137	3.10641e-06	0.0154593
1993	18	0.0143952	1.57483e-07	0.0136174	0.015173	1473	0.0676394	3.55677e-05	0.0559505	0.0793284	140	0.0246046	8.56099e-06	0.0188699	0.0303393	87	0.0254623	1.80654e-05	0.0171317	0.0337928	40	0.0243857	1.4159e-05	0.0170107	0.0317608	50	0.0152612	1.20808e-05	0.00844881	0.0220735	21	0.031185	1.77877e-05	0.0229188	0.0394513	57	0.0313598	1.32365e-05	0.0242291	0.0384906	79	0.026267	3.73795e-05	0.014284	0.03825	23	0.0227671	3.7252e-06	0.0189842
1993	19	0.0163659	1.78875e-07	0.0155369	0.0171948	1632	0.0789135	4.09948e-05	0.0663644	0.0914626	153	0.0310264	1.07255e-05	0.0246076	0.0374452	98	0.0291013	2.05713e-05	0.0202118	0.0379909	44	0.029743	1.71773e-05	0.0216198	0.0378661	56	0.0168702	1.33348e-05	0.00971303	0.0240274	23	0.0335394	1.90845e-05	0.0249771	0.0421016	64	0.03441	1.44787e-05	0.0269522	0.0418678	87	0.0335663	4.74133e-05	0.0200705	0.0470621	28	0.0261184	4.25942e-06	0.0220733
1993	20	0.0181524	1.98262e-07	0.0172797	0.0190251	1765	0.0862461	4.44502e-05	0.0731788	0.0993134	167	0.0349509	1.20337e-05	0.0281518	0.0417499	102	0.0320126	2.25622e-05	0.0227028	0.0413223	44	0.0333145	1.91705e-05	0.024733	0.041896	56	0.0184793	1.45847e-05	0.0109942	0.0259643	23	0.0376595	2.13383e-05	0.0286057	0.0467132	67	0.0378959	1.58885e-05	0.0300834	0.0457084	90	0.0408657	5.72913e-05	0.0260305	0.0557009	29	0.0289675	4.7107e-06	0.0247135
1993	21	0.0196535	2.14574e-07	0.0187456	0.0205614	1919	0.0941428	4.81035e-05	0.0805491	0.107736	177	NA	NA	NA	NA	NA	NA	NA	NA	NA	NA	NA	NA	NA	NA	NA	NA	NA	NA	NA	NA	NA	NA	NA	NA	NA	NA	NA	NA	NA	NA	NA	NA	NA	NA	NA	NA	NA	NA
1993	22	0.0214129	2.33868e-07	0.020465	0.0223607	2053	0.0997868	5.06735e-05	0.0858347	0.113739	186	NA	NA	NA	NA	NA	NA	NA	NA	NA	NA	NA	NA	NA	NA	NA	NA	NA	NA	NA	NA	NA	NA	NA	NA	NA	NA	NA	NA	NA	NA	NA	NA	NA	NA	NA	NA	NA	NA
1993	23	0.0230001	2.51881e-07	0.0220165	0.0239838	2149	0.104879	5.29686e-05	0.0906147	0.119144	199	NA	NA	NA	NA	NA	NA	NA	NA	NA	NA	NA	NA	NA	NA	NA	NA	NA	NA	NA	NA	NA	NA	NA	NA	NA	NA	NA	NA	NA	NA	NA	NA	NA	NA	NA	NA	NA	NA
1993	24	0.0241724	2.65574e-07	0.0231623	0.0251824	-	0.112259	5.62555e-05	0.0975581	0.126959	-	NA	NA	NA	NA	NA	NA	NA	NA	NA	NA	NA	NA	NA	NA	NA	NA	NA	NA	NA	NA	NA	NA	NA	NA	NA	NA	NA	NA	NA	NA	NA	NA	NA	NA	NA	NA	NA	NA
1994	2	0	0	0	0	≤5	NA	NA	NA	NA	NA	NA	NA	NA	NA	NA	NA	NA	NA	NA	NA	NA	NA	NA	NA	NA	NA	NA	NA	NA	NA	NA	NA	NA	NA	NA	NA	NA	NA	NA	NA	NA	NA	NA	NA	NA	NA	NA	NA
1994	3	5.45941e-05	5.96078e-10	6.74219e-06	0.000102446	16	0	0	0	0	≤5	NA	NA	NA	NA	NA	0	0	0	0	≤5	0	0	0	0	≤5	NA	NA	NA	NA	NA	NA	NA	NA	NA	NA	NA	NA	NA	NA	NA	NA	NA	NA	NA	NA	NA	NA	NA
1994	4	0.000174937	1.91237e-09	8.92263e-05	0.000260647	34	0.0011383	6.47499e-07	-0.000438827	0.00271543	≤5	NA	NA	NA	NA	NA	NA	NA	NA	NA	NA	NA	NA	NA	NA	NA	NA	NA	NA	NA	NA	NA	NA	NA	NA	NA	0	0	0	0	≤5	0	0	0	0	≤5	0	0	0
1994	5	0.000372246	4.07403e-09	0.000247145	0.000497346	74	0.00170746	9.70695e-07	-0.000223576	0.00363849	6	0	0	0	0	≤5	NA	NA	NA	NA	NA	NA	NA	NA	NA	NA	0	0	0	0	≤5	0	0	0	0	≤5	0.000488043	2.38186e-07	-0.000468504	0.00144459	≤5	NA	NA	NA	NA	NA	0.000363636	6.61037e-08	-0.000140283
1994	6	0.000811607	8.89434e-09	0.000626763	0.000996451	133	0.00341491	1.93807e-06	0.000686356	0.00614347	8	0.000379219	1.43807e-07	-0.000364037	0.00112247	≤5	0.00158479	1.25478e-06	-0.000610706	0.00378028	≤5	0.00129199	8.3408e-07	-0.000498006	0.00308199	≤5	NA	NA	NA	NA	NA	NA	NA	NA	NA	NA	NA	NA	NA	NA	NA	NA	NA	NA	NA	NA	0.000727339	1.32183e-07	1.47542e-05
1994	7	0.00146084	1.60223e-08	0.00121275	0.00170893	204	0.00455322	2.58114e-06	0.00140435	0.00770208	14	0.00113766	4.31094e-07	-0.000149211	0.00242452	9	0.00396197	3.12948e-06	0.00049472	0.00742921	7	0.00323123	2.08278e-06	0.000402646	0.00605982	9	0.000841044	7.07357e-07	-0.000807374	0.00248946	≤5	0.000683528	4.6721e-07	-0.000656162	0.00202322	≤5	0.000976325	4.76372e-07	-0.000376437	0.00232909	≤5	0.00322581	5.19452e-06	-0.00124124	0.00769286	≤5	0.00163676	2.97232e-07	0.000568208
1994	8	0.00224348	2.46176e-08	0.00193596	0.002551	300	0.00796813	4.50151e-06	0.00380972	0.0121265	24	0.00341384	1.29099e-06	0.00118689	0.00564078	13	0.00554675	4.37431e-06	0.00144752	0.00964599	11	0.00581689	3.74014e-06	0.00202643	0.00960735	13	0.00420806	3.52964e-06	0.000525814	0.00789031	7	0.00136752	9.34422e-07	-0.000527085	0.00326213	≤5	0.00195384	9.52979e-07	4.05145e-05	0.00386717	8	0.00484133	7.78761e-06	-0.000628206	0.0103109	≤5	0.00272827	4.94966e-07	0.00134936
1994	9	0.00330404	3.62697e-08	0.00293078	0.00367731	407	0.0136629	7.67627e-06	0.00823263	0.0190932	33	0.00493129	1.86207e-06	0.00225677	0.00760581	17	NA	NA	NA	NA	NA	NA	NA	NA	NA	NA	NA	NA	NA	NA	NA	0.00273552	1.86692e-06	5.75107e-05	0.00541352	6	0.00390888	1.90339e-06	0.00120485	0.00661292	12	0.00645685	1.03723e-05	0.000144589	0.0127691	≤5	0.00345594	6.26548e-07	0.00190453
1994	10	0.00448847	4.9279e-08	0.00405338	0.00492356	522	0.0187882	1.05019e-05	0.0124366	0.0251398	48	0.00644932	2.43184e-06	0.00339289	0.00950576	20	0.00871632	6.852e-06	0.00358586	0.0138468	14	0.00840423	5.39101e-06	0.00385348	0.012955	16	0.00589157	4.93361e-06	0.00153815	0.010245	9	0.00410351	2.79687e-06	0.000825697	0.00738132	7	0.00586488	2.851e-06	0.00255551	0.00917426	15	0.00807237	1.29485e-05	0.00101964	0.0151251	6	0.00454765	8.23631e-07	0.0027689
1994	11	0.00576376	6.32771e-08	0.00527073	0.00625679	635	0.0273304	1.51449e-05	0.0197029	0.0349579	60	0.00758785	2.85801e-06	0.0042744	0.0109013	35	0.0110935	8.69982e-06	0.0053125	0.0168745	22	0.0103447	6.62348e-06	0.00530056	0.0153889	25	0.00757651	6.3352e-06	0.00264331	0.0125097	16	0.0047875	3.26088e-06	0.00124822	0.00832679	15	0.00733188	3.55925e-06	0.00363422	0.0110295	26	0.00968789	1.55163e-05	0.00196746	0.0174083	10	0.0061852	1.11844e-06	0.00411242
1994	12	0.00701856	7.7034e-08	0.00647458	0.00756255	738	0.0341642	1.87994e-05	0.0256661	0.0426622	73	0.0132848	4.9774e-06	0.00891213	0.0176575	41	0.0174326	1.35835e-05	0.010209	0.0246563	26	0.0161663	1.02916e-05	0.00987859	0.022454	29	0.0134738	1.12031e-05	0.0069136	0.020034	18	0.0102632	6.955e-06	0.00509436	0.0154321	19	0.0127135	6.1407e-06	0.00785666	0.0175704	32	NA	NA	NA	NA	NA	0.00927837	1.67265e-06	0.00674353
1994	13	0.00816404	8.95808e-08	0.00757742	0.00875066	853	0.0415674	2.26984e-05	0.0322296	0.0509052	88	0.0155636	5.81826e-06	0.010836	0.0202913	45	0.0206022	1.60015e-05	0.012762	0.0284424	28	0.0187536	1.19079e-05	0.0119902	0.025517	32	0.0151587	1.25831e-05	0.00820622	0.0221113	20	0.0130011	8.78667e-06	0.00719133	0.0188109	20	0.015649	7.53682e-06	0.0102682	0.0210297	34	NA	NA	NA	NA	NA	0.0112802	2.02953e-06	0.00848801
1994	14	0.00944447	1.03588e-07	0.00881366	0.0100753	1004	0.0501096	2.71197e-05	0.0399028	0.0603164	103	0.0170828	6.37663e-06	0.0121335	0.0220321	52	0.022187	1.72045e-05	0.0140574	0.0303166	32	0.0206941	1.31144e-05	0.0135964	0.0277919	36	0.0168437	1.39584e-05	0.00952107	0.0241663	23	0.0136856	9.24298e-06	0.00772685	0.0196443	23	0.016628	8.00078e-06	0.0110841	0.0221718	39	0.01615	2.57029e-05	0.00621335	0.0260866	11	0.0131004	2.35282e-06	0.010094
1994	15	0.011128	1.21974e-07	0.0104435	0.0118125	1198	0.0586518	3.14578e-05	0.0476589	0.0696447	127	0.0197414	7.34957e-06	0.0144279	0.0250549	57	0.0253592	1.96026e-05	0.0166815	0.0340369	38	0.0232832	1.47176e-05	0.0157641	0.0308023	43	0.0193711	1.60123e-05	0.0115282	0.027214	28	0.015739	1.06081e-05	0.00935537	0.0221226	27	0.0190754	9.1566e-06	0.0131446	0.0250062	44	0.0177655	2.82285e-05	0.00735212	0.0281789	15	0.0158317	2.83585e-06	0.0125311
1994	16	0.0132928	1.45545e-07	0.0125451	0.0140405	1370	0.0723193	3.82258e-05	0.0602014	0.0844371	147	0.0216404	8.04124e-06	0.0160825	0.0271983	70	0.0301174	2.31697e-05	0.0206831	0.0395517	44	0.0278141	1.75024e-05	0.0196144	0.0360137	50	0.0235834	1.94116e-05	0.0149481	0.0322188	35	0.0184769	1.24192e-05	0.0115698	0.0253839	33	0.0215228	1.03065e-05	0.0152306	0.027815	53	0.0242276	3.82463e-05	0.0121065	0.0363487	19	0.0194734	3.47567e-06	0.0158194
1994	17	0.0152146	1.66409e-07	0.014415	0.0160141	1577	0.0837159	4.37105e-05	0.0707578	0.0966739	172	0.0265797	9.82817e-06	0.0204353	0.0327242	84	0.0348756	2.6701e-05	0.0247479	0.0450033	51	0.0323449	2.02605e-05	0.0235228	0.041167	57	0.0294807	2.41204e-05	0.0198549	0.0391066	42	0.0225837	1.51167e-05	0.0149633	0.030204	41	0.0259282	1.23617e-05	0.0190371	0.0328192	62	0.0306897	4.81291e-05	0.0170924	0.044287	22	0.0227515	4.0476e-06	0.0188083
1994	18	0.0175305	1.91477e-07	0.0166728	0.0183881	1745	0.0979616	5.03581e-05	0.084053	0.11187	184	0.031899	1.17318e-05	0.0251858	0.0386122	87	0.0404269	3.07753e-05	0.0295539	0.0512999	56	0.0368758	2.29921e-05	0.0274777	0.0462738	63	0.035378	2.87705e-05	0.0248652	0.0458909	44	0.0280594	1.86774e-05	0.019589	0.0365298	43	0.0303335	1.43978e-05	0.0228966	0.0377705	64	NA	NA	NA	NA	NA	0.0267589	4.74157e-06	0.0224911
1994	19	0.0194151	2.11845e-07	0.018513	0.0203172	1908	0.1048	5.34667e-05	0.0904681	0.119131	201	0.0330393	1.21373e-05	0.026211	0.0398675	91	0.0443921	3.36556e-05	0.0330217	0.0557625	56	0.0407594	2.53123e-05	0.0308985	0.0506202	64	0.037063	3.00883e-05	0.026312	0.0478139	45	0.0294293	1.95624e-05	0.0207605	0.0380981	46	0.031313	1.48481e-05	0.0237606	0.0388654	68	0.0355362	5.54526e-05	0.0209411	0.0501314	22	0.0294917	5.21155e-06	0.0250174
1994	20	0.0212517	2.31707e-07	0.0203083	0.0221952	2069	0.114487	5.77794e-05	0.0995884	0.129385	219	NA	NA	NA	NA	NA	NA	NA	NA	NA	NA	NA	NA	NA	NA	NA	NA	NA	NA	NA	NA	NA	NA	NA	NA	NA	NA	NA	NA	NA	NA	NA	NA	NA	NA	NA	NA	NA	NA
1994	21	0.0230744	2.51441e-07	0.0220916	0.0240572	2203	0.12475	6.22358e-05	0.109288	0.140212	230	NA	NA	NA	NA	NA	NA	NA	NA	NA	NA	NA	NA	NA	NA	NA	NA	NA	NA	NA	NA	NA	NA	NA	NA	NA	NA	NA	NA	NA	NA	NA	NA	NA	NA	NA	NA	NA	NA
1994	22	0.0246126	2.68278e-07	0.0235974	0.0256277	2279	0.131031	6.4908e-05	0.11524	0.146821	232	NA	NA	NA	NA	NA	NA	NA	NA	NA	NA	NA	NA	NA	NA	NA	NA	NA	NA	NA	NA	NA	NA	NA	NA	NA	NA	NA	NA	NA	NA	NA	NA	NA	NA	NA	NA	NA	NA
1994	23	0.025521	2.78628e-07	0.0244864	0.0265556	-	0.132176	6.5392e-05	0.116326	0.148025	-	NA	NA	NA	NA	NA	NA	NA	NA	NA	NA	NA	NA	NA	NA	NA	NA	NA	NA	NA	NA	NA	NA	NA	NA	NA	NA	NA	NA	NA	NA	NA	NA	NA	NA	NA	NA	NA	NA
1995	1	0	0	0	0	≤5	NA	NA	NA	NA	NA	NA	NA	NA	NA	NA	NA	NA	NA	NA	NA	NA	NA	NA	NA	NA	NA	NA	NA	NA	NA	NA	NA	NA	NA	NA	NA	NA	NA	NA	NA	NA	NA	NA	NA	NA	NA	NA	NA
1995	2	3.37819e-05	3.80397e-10	-4.44478e-06	7.20085e-05	≤5	NA	NA	NA	NA	NA	NA	NA	NA	NA	NA	NA	NA	NA	NA	NA	NA	NA	NA	NA	NA	NA	NA	NA	NA	NA	NA	NA	NA	NA	NA	NA	NA	NA	NA	NA	NA	NA	NA	NA	NA	NA	NA	NA
1995	3	5.63456e-05	6.34937e-10	6.9585e-06	0.000105733	13	0	0	0	0	≤5	NA	NA	NA	NA	NA	NA	NA	NA	NA	NA	NA	NA	NA	NA	NA	NA	NA	NA	NA	NA	NA	NA	NA	NA	NA	NA	NA	NA	NA	NA	NA	NA	NA	NA	NA	0	0	0
1995	4	0.000146769	1.65679e-09	6.69912e-05	0.000226547	35	NA	NA	NA	NA	NA	NA	NA	NA	NA	NA	NA	NA	NA	NA	NA	NA	NA	NA	NA	NA	NA	NA	NA	NA	NA	NA	NA	NA	NA	NA	NA	NA	NA	NA	NA	NA	NA	NA	NA	NA	0.000387823	7.51886e-08	-0.00014961
1995	5	0.000395972	4.47812e-09	0.000264814	0.00052713	74	0.000538793	2.90298e-07	-0.000517223	0.00159481	≤5	0	0	0	0	≤5	0	0	0	0	≤5	0	0	0	0	≤5	NA	NA	NA	NA	NA	NA	NA	NA	NA	NA	0	0	0	0	≤5	0	0	0	0	≤5	0.000581772	1.12776e-07	-7.64252e-05
1995	6	0.00083869	9.49761e-09	0.000647681	0.0010297	132	0.00215517	1.15932e-06	4.48495e-05	0.0042655	7	0.000832988	3.4679e-07	-0.000321213	0.00198719	6	0.000838223	7.02618e-07	-0.000804664	0.00248111	≤5	0.000695895	4.84269e-07	-0.000668034	0.00205982	≤5	NA	NA	NA	NA	NA	0	0	0	0	≤5	0.00053135	2.82333e-07	-0.000510077	0.00157278	≤5	0.00184843	3.4167e-06	-0.00177443	0.00547129	≤5	0.00096982	1.87964e-07	0.000120081
1995	7	0.00149856	1.69875e-08	0.0012431	0.00175401	216	0.00377243	2.02646e-06	0.000982347	0.00656251	18	0.00249966	1.03921e-06	0.000501636	0.00449768	14	0.00167645	1.40406e-06	-0.000645973	0.00399887	6	0.00139179	9.67865e-07	-0.000536426	0.00332	7	0	0	0	0	≤5	0.00148258	1.09821e-06	-0.000571373	0.00353654	≤5	0.00159462	8.467e-07	-0.00020887	0.0033981	7	0.00369686	6.82076e-06	-0.0014219	0.00881561	≤5	0.00252202	4.88135e-07	0.00115265
1995	8	0.00245619	2.7862e-08	0.00212903	0.00278335	346	0.0097056	5.18529e-06	0.00524252	0.0141687	29	0.00583439	2.41827e-06	0.0027865	0.00888229	20	0.00502934	4.19803e-06	0.00101355	0.00904513	10	0.00487126	3.37573e-06	0.00127019	0.00847233	11	0.00097371	9.48114e-07	-0.00093473	0.00288215	≤5	0.00370977	2.74431e-06	0.000462899	0.00695664	8	0.00372342	1.97423e-06	0.000969526	0.00647731	10	0.00926284	1.7033e-05	0.00117387	0.0173518	7	0.00407421	7.87371e-07	0.00233506
1995	9	0.00394125	4.47187e-08	0.00352678	0.00435572	488	0.0156388	8.30613e-06	0.00999008	0.0212875	44	0.00833755	3.44821e-06	0.00469802	0.0119771	24	0.00838223	6.97315e-06	0.00320661	0.0135579	15	0.00765484	5.28988e-06	0.00314698	0.0121627	17	0.00194742	1.89438e-06	-0.000750207	0.00464505	≤5	0.00594195	4.39043e-06	0.00183517	0.0100487	14	0.00532259	2.81943e-06	0.00203158	0.00861359	20	0.0129875	2.38285e-05	0.00342	0.0225549	9	0.00523949	1.01162e-06	0.00326817
1995	10	0.00556661	6.31468e-08	0.00507409	0.00605913	607	0.0237294	1.25006e-05	0.0167998	0.0306591	57	0.0100077	4.13309e-06	0.00602311	0.0139923	33	0.0125733	1.04155e-05	0.00624793	0.0188988	18	0.0118302	8.14088e-06	0.00623799	0.0174224	20	0.00292113	2.8388e-06	-0.000381163	0.00622342	≤5	0.0104063	7.66041e-06	0.00498164	0.015831	17	0.0106531	5.61707e-06	0.00600796	0.0152983	24	0.0167121	3.05724e-05	0.005875	0.0275492	10	0.00698776	1.34714e-06	0.0047129
1995	11	0.00693092	7.85939e-08	0.00638145	0.00748039	738	0.0307414	1.60787e-05	0.0228823	0.0386005	74	0.0137656	5.66556e-06	0.00910042	0.0184308	36	0.015088	1.24668e-05	0.0081677	0.0220083	21	0.0139179	9.55727e-06	0.0078587	0.0199771	23	0.00486855	4.7221e-06	0.000609472	0.00912763	6	0.0126385	9.28426e-06	0.00666648	0.0186105	20	0.0127865	6.72884e-06	0.00770237	0.0178707	29	NA	NA	NA	NA	NA	0.00990154	1.90371e-06	0.00719728
1995	12	0.00843549	9.56104e-08	0.00782945	0.00904153	844	0.0399159	2.06829e-05	0.0310023	0.0488296	87	0.0150188	6.1742e-06	0.0101487	0.0198889	38	0.0176048	1.4511e-05	0.0101387	0.025071	22	0.0160071	1.09696e-05	0.00951557	0.0224985	25	0.00584226	5.66097e-06	0.00117896	0.0105056	8	0.0148724	1.09032e-05	0.00840058	0.0213442	24	0.0154547	8.11325e-06	0.00987196	0.0210374	33	0.0185744	3.39249e-05	0.00715858	0.0299902	11	0.0116501	2.23619e-06	0.00871924
1995	13	0.00965482	1.09384e-07	0.0090066	0.0103031	1011	0.0469318	2.41425e-05	0.0373015	0.0565621	108	0.0158542	6.51256e-06	0.0108524	0.020856	46	0.0184438	1.51901e-05	0.0108049	0.0260826	30	0.0173998	1.19078e-05	0.0106364	0.0241632	33	0.0077916	7.5369e-06	0.00241083	0.0131724	9	0.0178509	1.30502e-05	0.0107705	0.0249312	30	0.0175892	9.2153e-06	0.0116394	0.023539	41	NA	NA	NA	NA	NA	0.0139816	2.67766e-06	0.0107744
1995	14	0.0115786	1.31078e-07	0.010869	0.0122882	1220	0.0582715	2.96253e-05	0.0476036	0.0689395	140	0.0191988	7.86251e-06	0.0137031	0.0246946	58	0.025161	2.05892e-05	0.0162676	0.0340544	35	0.0229749	1.56389e-05	0.015224	0.0307258	38	0.00876627	8.47208e-06	0.00306143	0.0144711	14	0.0223254	1.62557e-05	0.0144231	0.0302277	34	0.0218652	1.14121e-05	0.0152441	0.0284864	53	0.0204403	3.72775e-05	0.00847365	0.0324069	14	0.0163149	3.11771e-06	0.0128542
1995	15	0.0139892	1.58176e-07	0.0132097	0.0147687	1429	0.0755512	3.7713e-05	0.0635149	0.0875875	166	0.0242222	9.87514e-06	0.0180631	0.0303813	67	0.0293593	2.39252e-05	0.0197725	0.0389462	41	0.0264593	1.79488e-05	0.0181557	0.0347629	45	0.0136396	1.31202e-05	0.00654027	0.020739	15	0.025313	1.83828e-05	0.0169096	0.0337164	37	0.0282863	1.46779e-05	0.0207774	0.0357953	59	0.0260379	4.72571e-05	0.0125643	0.0395114	16	0.0188442	3.59262e-06	0.0151293
1995	16	0.0164022	1.85194e-07	0.0155588	0.0172457	1603	0.0895909	4.40467e-05	0.076583	0.102599	183	0.0279913	1.13721e-05	0.0213818	0.0346008	77	0.0343973	2.78893e-05	0.0240466	0.0447479	49	0.0313375	2.11542e-05	0.0223228	0.0403521	53	0.0146143	1.40442e-05	0.00726919	0.0219594	20	0.0275537	1.99694e-05	0.0187952	0.0363122	46	0.0314969	1.62943e-05	0.0235853	0.0394085	71	NA	NA	NA	NA	NA	0.0227354	4.31839e-06	0.0186624
1995	17	0.0184131	2.07631e-07	0.0175201	0.0193062	1815	0.0987761	4.80781e-05	0.0851861	0.112366	201	0.0321793	1.30213e-05	0.0251067	0.0392518	83	0.0411145	3.31084e-05	0.0298369	0.0523921	54	0.0369125	2.4777e-05	0.0271565	0.0466685	59	0.0194876	1.86367e-05	0.0110264	0.0279488	22	0.0342758	2.46841e-05	0.0245381	0.0440135	49	0.037918	1.94938e-05	0.0292644	0.0465716	74	0.0297696	5.38452e-05	0.0153875	0.0441517	21	0.0266266	5.03827e-06	0.0222272
1995	18	0.0208675	2.34938e-07	0.0199175	0.0218175	1987	0.108502	5.22472e-05	0.0943347	0.122669	215	0.0346942	1.40056e-05	0.0273592	0.0420292	86	0.0453128	3.63318e-05	0.033499	0.0571267	55	0.0410938	2.74656e-05	0.0308221	0.0513655	60	0.021437	2.04607e-05	0.0125714	0.0303026	22	0.0365165	2.62406e-05	0.0264765	0.0465565	52	0.0395241	2.02877e-05	0.0306961	0.0483522	78	0.0390989	7.00878e-05	0.0226904	0.0555074	21	0.0299361	5.64628e-06	0.0252788
1995	19	0.0228657	2.57147e-07	0.0218718	0.0238596	2166	0.116066	5.54192e-05	0.101475	0.130657	234	NA	NA	NA	NA	NA	NA	NA	NA	NA	NA	NA	NA	NA	NA	NA	NA	NA	NA	NA	NA	NA	NA	NA	NA	NA	NA	NA	NA	NA	NA	NA	NA	NA	NA	NA	NA	NA	NA
1995	20	0.0249529	2.80334e-07	0.0239151	0.0259906	2303	0.126338	5.96309e-05	0.111203	0.141473	248	NA	NA	NA	NA	NA	NA	NA	NA	NA	NA	NA	NA	NA	NA	NA	NA	NA	NA	NA	NA	NA	NA	NA	NA	NA	NA	NA	NA	NA	NA	NA	NA	NA	NA	NA	NA	NA	NA
1995	21	0.0265587	2.98203e-07	0.0254884	0.027629	2396	0.133917	6.267e-05	0.118401	0.149433	258	NA	NA	NA	NA	NA	NA	NA	NA	NA	NA	NA	NA	NA	NA	NA	NA	NA	NA	NA	NA	NA	NA	NA	NA	NA	NA	NA	NA	NA	NA	NA	NA	NA	NA	NA	NA	NA	NA
1995	22	0.027666	3.10694e-07	0.0265735	0.0287585	-	0.139337	6.48091e-05	0.123558	0.155115	-	NA	NA	NA	NA	NA	NA	NA	NA	NA	NA	NA	NA	NA	NA	NA	NA	NA	NA	NA	NA	NA	NA	NA	NA	NA	NA	NA	NA	NA	NA	NA	NA	NA	NA	NA	NA	NA	NA
1996	1	0	0	0	0	≤5	NA	NA	NA	NA	NA	NA	NA	NA	NA	NA	NA	NA	NA	NA	NA	NA	NA	NA	NA	NA	NA	NA	NA	NA	NA	NA	NA	NA	NA	NA	NA	NA	NA	NA	NA	NA	NA	NA	NA	NA	NA	NA	NA
1996	2	1.21328e-05	1.47206e-10	-1.16471e-05	3.59127e-05	≤5	NA	NA	NA	NA	NA	NA	NA	NA	NA	NA	NA	NA	NA	NA	NA	NA	NA	NA	NA	NA	NA	NA	NA	NA	NA	NA	NA	NA	NA	NA	NA	NA	NA	NA	NA	NA	NA	NA	NA	NA	NA	NA	NA
1996	3	6.07716e-05	7.38603e-10	7.5052e-06	0.000114038	13	0	0	0	0	≤5	0	0	0	0	≤5	NA	NA	NA	NA	NA	NA	NA	NA	NA	NA	NA	NA	NA	NA	NA	NA	NA	NA	NA	NA	NA	NA	NA	NA	NA	0	0	0	0	≤5	0	0	0
1996	4	0.000158279	1.92683e-09	7.22455e-05	0.000244313	40	0.000545256	2.97304e-07	-0.000523427	0.00161394	≤5	NA	NA	NA	NA	NA	NA	NA	NA	NA	NA	NA	NA	NA	NA	NA	NA	NA	NA	NA	NA	NA	NA	NA	NA	NA	NA	NA	NA	NA	NA	NA	NA	NA	NA	NA	0.000672344	1.50615e-07	-8.83005e-05
1996	5	0.000488158	5.95463e-09	0.000336915	0.000639401	98	0.00218103	1.18727e-06	4.54092e-05	0.00431664	9	0.000486855	2.37028e-07	-0.000467364	0.00144107	≤5	0	0	0	0	≤5	0	0	0	0	≤5	0	0	0	0	≤5	0	0	0	0	≤5	0	0	0	0	≤5	0.00229358	5.26053e-06	-0.00220176	0.00678892	≤5	0.00134484	3.01094e-07	0.000269367
1996	6	0.00119849	1.46396e-08	0.000961345	0.00143563	162	0.00490731	2.66406e-06	0.00170826	0.00810635	17	0.00194813	9.47421e-07	4.03928e-05	0.00385588	7	NA	NA	NA	NA	NA	0.00241158	1.93545e-06	-0.000315134	0.00513829	≤5	0.00106952	1.14387e-06	-0.0010267	0.00316574	≤5	0.000890475	7.92948e-07	-0.000854826	0.00263578	≤5	0.000631714	3.99063e-07	-0.000606423	0.00186985	≤5	0.00459245	1.05212e-05	-0.00176495	0.0109499	≤5	0.00246592	5.51556e-07	0.00101031
1996	7	0.00198406	2.42516e-08	0.00167883	0.00228928	260	0.00927175	5.01265e-06	0.0048836	0.0136599	28	0.00340941	1.65573e-06	0.000887424	0.0059314	11	0.00298507	2.96431e-06	-0.000389429	0.00635958	7	0.00321543	2.57852e-06	6.81686e-05	0.0063627	10	0.00213904	2.2853e-06	-0.00082388	0.00510195	≤5	0.00267302	2.37743e-06	-0.000349037	0.00569507	≤5	0.00189594	1.19669e-06	-0.000248124	0.00404001	6	0.00689666	1.57819e-05	-0.000889582	0.0146829	≤5	0.00358699	8.01454e-07	0.00183236
1996	8	0.00318984	3.90112e-08	0.00280273	0.00357696	412	0.0152729	8.20799e-06	0.00965765	0.0208881	51	0.00535874	2.59784e-06	0.00219971	0.00851777	18	NA	NA	NA	NA	NA	0.00804639	6.42756e-06	0.00307737	0.0130154	12	0.00320856	3.42427e-06	-0.000418317	0.00683543	≤5	0.00445556	3.95625e-06	0.000557127	0.00835399	10	0.00379229	2.38933e-06	0.000762679	0.00682189	14	0.00920087	2.10182e-05	0.000215301	0.0181864	6	0.00582915	1.29956e-06	0.00359483
1996	9	0.00506421	6.19349e-08	0.00457644	0.00555198	546	0.0278206	1.47621e-05	0.0202902	0.0353511	68	0.00877006	4.2376e-06	0.00473539	0.0128047	23	0.00696915	6.89699e-06	0.00182187	0.0121164	11	0.00965671	7.70221e-06	0.00421725	0.0150962	16	0.00534759	5.69488e-06	0.000670345	0.0100248	6	0.00891192	7.87851e-06	0.00341056	0.0144133	11	0.0088492	5.54748e-06	0.00423288	0.0134655	17	0.0138093	3.14172e-05	0.00282349	0.0247951	7	0.00762287	1.69642e-06	0.00507009
1996	10	0.0067198	8.21502e-08	0.00615804	0.00728156	695	0.0371003	1.95015e-05	0.028445	0.0457556	84	0.0112091	5.40423e-06	0.00665279	0.0157655	29	0.0109532	1.0798e-05	0.00451273	0.0173937	17	0.0128773	1.0239e-05	0.00660577	0.0191489	23	NA	NA	NA	NA	NA	0.00980399	8.66013e-06	0.00403619	0.0155718	12	0.0107468	6.72497e-06	0.00566407	0.0158294	19	NA	NA	NA	NA	NA	0.00986554	2.19069e-06	0.0069646
1996	11	0.00856453	1.04642e-07	0.00793052	0.00919855	845	0.0458341	2.38762e-05	0.0362571	0.0554111	96	0.014136	6.79653e-06	0.00902634	0.0192457	35	0.0169294	1.65902e-05	0.00894621	0.0249125	19	0.0185135	1.46381e-05	0.0110147	0.0260122	29	0.00641827	6.82897e-06	0.00129643	0.0115401	10	0.0106961	9.44033e-06	0.00467405	0.0167181	19	0.0120118	7.50743e-06	0.00664155	0.017382	27	NA	NA	NA	NA	NA	0.0125567	2.78084e-06	0.00928833
1996	12	0.0104247	1.27276e-07	0.00972549	0.011124	1000	0.052392	2.71103e-05	0.0421869	0.062597	114	0.0170658	8.18324e-06	0.011459	0.0226725	39	0.0189214	1.85051e-05	0.0104901	0.0273527	21	0.0233444	1.83681e-05	0.0149444	0.0317444	31	0.0107056	1.13506e-05	0.00410235	0.0173088	11	0.0169462	1.48718e-05	0.00938783	0.0245046	20	0.0170752	1.0621e-05	0.0106877	0.0234627	29	0.0161189	3.66045e-05	0.00426079	0.027977	9	0.0156972	3.46555e-06	0.0120485
1996	13	0.01235	1.50649e-07	0.0115893	0.0131107	1168	0.0622345	3.1879e-05	0.0511682	0.0733008	135	0.019019	9.10307e-06	0.0131055	0.0249324	50	0.0209134	2.04121e-05	0.0120584	0.0297685	23	0.0249547	1.9603e-05	0.0162769	0.0336325	33	0.0117774	1.24748e-05	0.00485488	0.0186999	15	0.0178391	1.56421e-05	0.0100874	0.0255908	22	0.018341	1.13944e-05	0.0117251	0.024957	33	0.0207381	4.69053e-05	0.00731485	0.0341614	10	0.0174917	3.85483e-06	0.0136436
1996	14	0.0144397	1.75951e-07	0.0136176	0.0152619	1337	0.0737174	3.73087e-05	0.0617458	0.085689	159	0.0243902	1.16134e-05	0.017711	0.0310695	56	0.0229055	2.23112e-05	0.0136476	0.0321633	26	0.0265651	2.08338e-05	0.017619	0.0355111	37	0.0160647	1.69471e-05	0.00799618	0.0241333	17	0.0196249	1.71783e-05	0.0115015	0.0277483	26	0.0208727	1.2935e-05	0.0138237	0.0279218	39	0.0230478	5.20186e-05	0.00891173	0.0371838	12	0.0197349	4.33939e-06	0.015652
1996	15	0.0165449	2.01367e-07	0.0156653	0.0174244	1518	0.0868485	4.3345e-05	0.0739447	0.0997524	174	0.0273215	1.29721e-05	0.0202623	0.0343807	62	0.0258966	2.5151e-05	0.0160672	0.035726	29	0.0297884	2.3287e-05	0.0203302	0.0392465	42	0.0182084	1.91685e-05	0.00962731	0.0267895	21	0.0231997	2.02393e-05	0.0143822	0.0320172	29	0.0246752	1.52367e-05	0.0170246	0.0323258	43	0.027667	6.21713e-05	0.0122129	0.0431211	13	0.0217537	4.77357e-06	0.0174715
1996	16	0.0188024	2.28536e-07	0.0178654	0.0197394	1709	0.0950555	4.70219e-05	0.0816155	0.108495	194	0.0302542	1.43239e-05	0.0228364	0.0376721	71	0.0288877	2.79729e-05	0.0185216	0.0392538	34	0.0338175	2.63299e-05	0.0237604	0.0438746	47	0.0224957	2.35817e-05	0.0129779	0.0320135	22	0.0258808	2.252e-05	0.0165797	0.0351818	31	0.0272102	1.6761e-05	0.0191861	0.0352343	45	0.0299766	6.72107e-05	0.0139084	0.0460448	14	0.0244455	5.34963e-06	0.0199123
1996	17	0.0211879	2.57147e-07	0.020194	0.0221818	1909	0.105998	5.18097e-05	0.0918905	0.120106	216	0.0346533	1.63358e-05	0.0267316	0.042575	71	0.0338729	3.26364e-05	0.022676	0.0450698	35	0.0378467	2.93467e-05	0.027229	0.0484643	48	0.0235687	2.46813e-05	0.0138316	0.0333059	22	0.0276682	2.40334e-05	0.0180597	0.0372766	31	0.0284777	1.75201e-05	0.0202739	0.0366815	45	0.0322862	7.22253e-05	0.0156294	0.0489431	14	0.0280355	6.11301e-06	0.0231895
1996	18	0.023691	2.87083e-07	0.0226409	0.0247412	2099	0.118035	5.69249e-05	0.103247	0.132823	236	NA	NA	NA	NA	NA	NA	NA	NA	NA	NA	NA	NA	NA	NA	NA	NA	NA	NA	NA	NA	NA	NA	NA	NA	NA	NA	NA	NA	NA	NA	NA	NA	NA	NA	NA	NA	NA	NA
1996	19	0.0260784	3.15604e-07	0.0249773	0.0271794	2237	0.128984	6.14439e-05	0.113621	0.144348	247	NA	NA	NA	NA	NA	NA	NA	NA	NA	NA	NA	NA	NA	NA	NA	NA	NA	NA	NA	NA	NA	NA	NA	NA	NA	NA	NA	NA	NA	NA	NA	NA	NA	NA	NA	NA	NA	NA
1996	20	0.0278196	3.36407e-07	0.0266828	0.0289564	2327	0.135014	6.38805e-05	0.119349	0.150679	255	NA	NA	NA	NA	NA	NA	NA	NA	NA	NA	NA	NA	NA	NA	NA	NA	NA	NA	NA	NA	NA	NA	NA	NA	NA	NA	NA	NA	NA	NA	NA	NA	NA	NA	NA	NA	NA	NA
1996	21	0.0289631	3.50128e-07	0.0278033	0.0301228	-	0.139408	6.56355e-05	0.123529	0.155287	-	NA	NA	NA	NA	NA	NA	NA	NA	NA	NA	NA	NA	NA	NA	NA	NA	NA	NA	NA	NA	NA	NA	NA	NA	NA	NA	NA	NA	NA	NA	NA	NA	NA	NA	NA	NA	NA	NA
1997	1	0	0	0	0	≤5	NA	NA	NA	NA	NA	NA	NA	NA	NA	NA	NA	NA	NA	NA	NA	NA	NA	NA	NA	NA	0	0	0	0	≤5	0	0	0	0	≤5	0	0	0	0	≤5	0	0	0	0	≤5	NA	NA	NA
1997	2	2.57311e-05	3.3104e-10	-9.92949e-06	6.13917e-05	9	0	0	0	0	≤5	0	0	0	0	≤5	NA	NA	NA	NA	NA	NA	NA	NA	NA	NA	NA	NA	NA	NA	NA	NA	NA	NA	NA	NA	NA	NA	NA	NA	NA	NA	NA	NA	NA	NA	NA	NA	NA
1997	3	0.000116028	1.49569e-09	4.02284e-05	0.000191828	22	NA	NA	NA	NA	NA	NA	NA	NA	NA	NA	NA	NA	NA	NA	NA	NA	NA	NA	NA	NA	NA	NA	NA	NA	NA	NA	NA	NA	NA	NA	NA	NA	NA	NA	NA	NA	NA	NA	NA	NA	NA	NA	NA
1997	4	0.000284188	3.67004e-09	0.000165451	0.000402924	46	0.000558971	3.12449e-07	-0.000536593	0.00165454	≤5	0.000531067	2.82033e-07	-0.000509806	0.00157194	≤5	0	0	0	0	≤5	0	0	0	0	≤5	NA	NA	NA	NA	NA	0.00103306	1.06721e-06	-0.000991698	0.00305781	≤5	0.000710227	5.04423e-07	-0.000681793	0.00210225	≤5	0.00257732	6.64258e-06	-0.00247413	0.00762877	≤5	0	0	0
1997	5	0.000595385	7.70172e-09	0.00042338	0.000767391	96	0.00279486	1.55875e-06	0.000347843	0.00524187	10	0.00212852	1.13084e-06	4.42722e-05	0.00421277	≤5	0.00113122	1.27967e-06	-0.00108594	0.00334839	≤5	0.00179695	1.61307e-06	-0.000692333	0.00428623	≤5	0.0011655	1.35839e-06	-0.00111884	0.00344984	≤5	0.00207149	2.14333e-06	-0.000797921	0.0049409	≤5	0.00142299	1.01173e-06	-0.000548439	0.00339442	≤5	0.00515464	1.32508e-05	-0.00197995	0.0122892	≤5	0.000251509	6.3257e-08	-0.00024144
1997	6	0.00124574	1.61456e-08	0.000996698	0.00149478	173	0.00559129	3.11051e-06	0.00213457	0.009048	19	0.002661	1.41318e-06	0.000331056	0.00499095	6	0.00339367	3.83033e-06	-0.000442214	0.00722956	≤5	0.00449237	4.02178e-06	0.000561789	0.00842296	6	0.00233236	2.71679e-06	-0.000898183	0.00556291	≤5	0.00414836	4.28885e-06	8.9359e-05	0.00820735	≤5	0.00356128	2.52931e-06	0.000444184	0.00667837	7	0.00773196	1.98247e-05	-0.000994769	0.0164587	≤5	0.00176095	4.42321e-07	0.000457428
1997	7	0.00225011	2.92007e-08	0.00191518	0.00258503	289	0.0106249	5.88162e-06	0.00587154	0.0153782	37	0.00319377	1.69551e-06	0.000641671	0.00574588	11	0.0045249	5.10131e-06	9.81095e-05	0.00895169	8	0.00539085	4.82178e-06	0.00108705	0.00969465	11	0.00466609	5.42404e-06	0.000101417	0.00923076	8	0.00518679	5.35825e-06	0.000649883	0.00972369	9	0.0049868	3.53741e-06	0.0013005	0.0086731	11	0.0103093	2.63643e-05	0.000245605	0.020373	7	0.00301944	7.57651e-07	0.00131343
1997	8	0.00376749	4.89307e-08	0.00333394	0.00420104	452	0.020692	1.13388e-05	0.0140922	0.0272918	54	0.00586048	3.10567e-06	0.00240646	0.00931451	17	NA	NA	NA	NA	NA	0.00988322	8.80002e-06	0.00406902	0.0156974	12	0.00933354	1.08004e-05	0.00289233	0.0157748	9	0.00934487	9.6224e-06	0.00326507	0.0154247	12	0.0078399	5.54781e-06	0.00322344	0.0124564	15	0.0180412	4.57774e-05	0.00478032	0.0313022	8	0.00629154	1.57378e-06	0.00383276
1997	9	0.00590515	7.66954e-08	0.00536236	0.00644794	608	0.0301998	1.63887e-05	0.0222653	0.0381344	81	0.00906053	4.78784e-06	0.00477191	0.0133492	27	0.0090498	1.01563e-05	0.00280361	0.015296	10	0.0107817	9.59131e-06	0.00471172	0.0168517	14	NA	NA	NA	NA	NA	0.0124634	1.27969e-05	0.00545211	0.0194748	17	0.010693	7.54658e-06	0.00530877	0.0160772	20	0.0206186	5.21799e-05	0.00646063	0.0347765	9	0.0103198	2.57135e-06	0.00717688
1997	10	0.00795602	1.03286e-07	0.00732612	0.00858592	769	0.0453006	2.42012e-05	0.0356586	0.0549425	92	0.0143997	7.57323e-06	0.00900598	0.0197934	35	0.0113122	1.26664e-05	0.00433677	0.0182877	12	0.0125786	1.11696e-05	0.00602828	0.019129	17	0.0105004	1.21365e-05	0.00367237	0.0173284	13	0.017661	1.80428e-05	0.00933575	0.0259863	21	0.0142594	1.00287e-05	0.00805252	0.0204662	26	0.0231959	5.85481e-05	0.00819887	0.0381929	10	0.0138445	3.43752e-06	0.0102106
1997	11	0.0100771	1.3073e-07	0.00936847	0.0107858	947	0.0514527	2.73109e-05	0.04121	0.0616954	117	0.0186734	9.78206e-06	0.0125433	0.0248034	41	0.0135747	1.51649e-05	0.00594219	0.0212072	14	0.0152741	1.3526e-05	0.00806577	0.0224824	20	0.0151734	1.7462e-05	0.00698316	0.0233636	16	0.0218191	2.2199e-05	0.0125846	0.0310537	24	0.018539	1.29833e-05	0.0114768	0.0256012	30	NA	NA	NA	NA	NA	0.0176219	4.35909e-06	0.0135298
1997	12	0.0124266	1.61048e-07	0.01164	0.0132131	1141	0.0654348	3.42209e-05	0.0539693	0.0769004	136	0.0218804	1.14277e-05	0.0152547	0.028506	51	0.0158371	1.76518e-05	0.00760255	0.0240717	16	0.0179695	1.58694e-05	0.0101617	0.0257773	22	0.0186781	2.14225e-05	0.0096065	0.0277497	18	0.0249377	2.52926e-05	0.0150807	0.0347947	27	0.0213921	1.49385e-05	0.0138168	0.0289675	34	NA	NA	NA	NA	NA	0.0186294	4.60376e-06	0.0144241
1997	13	0.0149923	1.94058e-07	0.0141289	0.0158557	1340	0.0760613	3.93263e-05	0.0637702	0.0883523	161	0.0272254	1.4146e-05	0.0198537	0.034597	57	0.0180996	2.01271e-05	0.00930656	0.0268926	20	0.0197664	1.74244e-05	0.0115851	0.0279478	27	0.0210146	2.40469e-05	0.0114034	0.0306258	20	0.0280563	2.8366e-05	0.0176175	0.038495	30	0.0242452	1.68821e-05	0.0161921	0.0322983	38	0.0257732	6.48821e-05	0.0099858	0.0415606	15	0.0219066	5.39664e-06	0.0173535
1997	14	0.0176289	2.27859e-07	0.0166933	0.0185645	1504	0.0900434	4.58513e-05	0.0767718	0.103315	179	0.0304341	1.57641e-05	0.0226523	0.038216	64	0.0226245	2.5043e-05	0.0128163	0.0324327	23	0.0242588	2.12866e-05	0.0152161	0.0333016	30	0.023351	2.66586e-05	0.0132314	0.0334707	22	0.0311782	3.14258e-05	0.0201909	0.0421655	33	0.0271004	1.8817e-05	0.0185984	0.0356024	43	NA	NA	NA	NA	NA	0.0246803	6.06366e-06	0.0198539
1997	15	0.0198054	2.55672e-07	0.0188143	0.0207964	1682	0.100111	5.04139e-05	0.0861942	0.114027	199	0.0341798	1.76402e-05	0.0259479	0.0424117	71	0.0260182	2.86995e-05	0.0155183	0.0365181	29	0.0269542	2.35864e-05	0.0174355	0.036473	37	0.0256875	2.92575e-05	0.015086	0.036289	25	0.0343001	3.44654e-05	0.0227937	0.0458065	35	0.0306694	2.12193e-05	0.0216409	0.0396978	47	0.0386598	9.6037e-05	0.0194524	0.0578671	16	0.0266975	6.54633e-06	0.0216828
1997	16	0.0221711	2.85806e-07	0.0211233	0.0232189	1845	0.111296	5.53505e-05	0.0967145	0.125878	218	0.0379254	1.95012e-05	0.0292702	0.0465807	72	0.0328055	3.59342e-05	0.0210565	0.0445546	29	0.0332436	2.89019e-05	0.0227067	0.0437804	37	0.0291922	3.31319e-05	0.0179106	0.0404739	26	0.0363814	3.64805e-05	0.0245434	0.0482194	35	0.0335246	2.3128e-05	0.0240988	0.0429503	47	0.0412371	0.000102165	0.0214264	0.0610478	16	0.0287147	7.02695e-06	0.0235191
1997	17	0.0243405	3.13349e-07	0.0232434	0.0254377	2081	0.121929	5.99171e-05	0.106758	0.137101	240	NA	NA	NA	NA	NA	NA	NA	NA	NA	NA	NA	NA	NA	NA	NA	NA	NA	NA	NA	NA	NA	NA	NA	NA	NA	NA	NA	NA	NA	NA	NA	NA	NA	NA	NA	NA	NA	NA
1997	18	0.027488	3.53171e-07	0.0263232	0.0286527	2233	0.134241	6.50466e-05	0.118434	0.150049	257	NA	NA	NA	NA	NA	NA	NA	NA	NA	NA	NA	NA	NA	NA	NA	NA	NA	NA	NA	NA	NA	NA	NA	NA	NA	NA	NA	NA	NA	NA	NA	NA	NA	NA	NA	NA	NA	NA
1997	19	0.0295243	3.78916e-07	0.0283178	0.0307308	2348	0.143755	6.88941e-05	0.127487	0.160023	260	NA	NA	NA	NA	NA	NA	NA	NA	NA	NA	NA	NA	NA	NA	NA	NA	NA	NA	NA	NA	NA	NA	NA	NA	NA	NA	NA	NA	NA	NA	NA	NA	NA	NA	NA	NA	NA	NA
1997	20	0.0310718	3.98501e-07	0.0298346	0.0323091	-	0.145437	6.95657e-05	0.12909	0.161785	-	NA	NA	NA	NA	NA	NA	NA	NA	NA	NA	NA	NA	NA	NA	NA	NA	NA	NA	NA	NA	NA	NA	NA	NA	NA	NA	NA	NA	NA	NA	NA	NA	NA	NA	NA	NA	NA	NA
1998	1	0	0	0	0	≤5	NA	NA	NA	NA	NA	0	0	0	0	≤5	NA	NA	NA	NA	NA	NA	NA	NA	NA	NA	NA	NA	NA	NA	NA	NA	NA	NA	NA	NA	0	0	0	0	≤5	NA	NA	NA	NA	NA	NA	NA	NA
1998	2	2.70124e-05	3.64831e-10	-1.04239e-05	6.44488e-05	7	NA	NA	NA	NA	NA	NA	NA	NA	NA	NA	0	0	0	0	≤5	0	0	0	0	≤5	NA	NA	NA	NA	NA	NA	NA	NA	NA	NA	NA	NA	NA	NA	NA	NA	NA	NA	NA	NA	NA	NA	NA
1998	3	9.47513e-05	1.28244e-09	2.45626e-05	0.00016494	18	NA	NA	NA	NA	NA	NA	NA	NA	NA	NA	0.00127552	1.62695e-06	-0.00122446	0.00377549	≤5	0.00103413	1.06943e-06	-0.00099273	0.00306099	≤5	NA	NA	NA	NA	NA	NA	NA	NA	NA	NA	NA	NA	NA	NA	NA	NA	NA	NA	NA	NA	NA	NA	NA
1998	4	0.000244219	3.31273e-09	0.00013141	0.000357027	45	0	0	0	0	≤5	0.000607533	3.69097e-07	-0.00058321	0.00179828	≤5	NA	NA	NA	NA	NA	NA	NA	NA	NA	NA	NA	NA	NA	NA	NA	0	0	0	0	≤5	0.000812348	6.59909e-07	-0.000779825	0.00240452	≤5	NA	NA	NA	NA	NA	0	0	0
1998	5	0.000612395	8.32903e-09	0.000433522	0.000791268	106	0.00233101	1.35602e-06	4.86594e-05	0.00461335	12	NA	NA	NA	NA	NA	0.00255103	3.24975e-06	-0.000982205	0.00608427	≤5	0.00206826	2.13664e-06	-0.00079667	0.00493319	≤5	0	0	0	0	≤5	NA	NA	NA	NA	NA	NA	NA	NA	NA	NA	NA	NA	NA	NA	NA	0.000289436	8.3773e-08	-0.000277848
1998	6	0.00144669	1.97163e-08	0.00117148	0.00172189	200	0.00699302	4.04906e-06	0.00304912	0.0109369	22	0.00121544	7.38194e-07	-0.00046853	0.0028994	≤5	0.00510207	6.48288e-06	0.000111704	0.0100924	6	0.00413652	4.26443e-06	8.90951e-05	0.00818394	6	0.0012285	1.50922e-06	-0.00117932	0.00363632	≤5	NA	NA	NA	NA	NA	NA	NA	NA	NA	NA	0	0	0	0	≤5	0.00115774	3.34801e-07	2.36681e-05
1998	7	0.00273603	3.73279e-08	0.00235735	0.0031147	327	0.0128205	7.37973e-06	0.00749616	0.0181449	31	0.00243124	1.47504e-06	5.08422e-05	0.00481164	9	0.0076531	9.6994e-06	0.00154901	0.0137572	7	0.00620478	6.38337e-06	0.00125286	0.0111567	7	NA	NA	NA	NA	NA	0.00113895	1.29722e-06	-0.00109336	0.00337126	≤5	0.00162536	1.31982e-06	-0.000626316	0.00387703	≤5	0.00294985	8.70163e-06	-0.00283175	0.00873146	≤5	0.00318438	9.19175e-07	0.00130529
1998	8	0.00448381	6.12084e-08	0.00399891	0.00496871	501	0.0180653	1.03435e-05	0.0117618	0.0243688	53	0.00547076	3.30929e-06	0.0019053	0.00903622	17	0.00893026	1.13056e-05	0.00234012	0.0155204	8	0.00723999	7.44174e-06	0.00189329	0.0125867	9	0.0036855	4.51652e-06	-0.000479832	0.00785084	6	0.00455581	5.17112e-06	9.8836e-05	0.00901279	11	0.00406637	3.29632e-06	0.000507909	0.00762484	13	0.00884956	2.59506e-05	-0.00113483	0.0188339	≤5	0.00550054	1.58412e-06	0.00303369
1998	9	0.00688453	9.39573e-08	0.00628375	0.0074853	695	0.0308858	1.74532e-05	0.0226977	0.039074	78	0.010334	6.22071e-06	0.00544556	0.0152224	23	0.0102074	1.29076e-05	0.00316582	0.017249	12	0.00931041	9.55182e-06	0.00325294	0.0153679	13	0.00737101	8.99964e-06	0.00149123	0.0132508	10	0.0125285	1.41067e-05	0.00516707	0.0198899	14	0.0105758	8.51955e-06	0.00485496	0.0162965	21	0.0147493	4.29939e-05	0.00189784	0.0276007	6	0.0089768	2.57687e-06	0.00583055
1998	10	0.00956783	1.30465e-07	0.0088599	0.0102758	891	0.0454546	2.52997e-05	0.0355962	0.055313	107	0.0139814	8.38541e-06	0.00830582	0.019657	30	0.0153161	1.92741e-05	0.0067114	0.0239208	15	0.0134512	1.37453e-05	0.00618474	0.0207178	16	0.012285	1.49252e-05	0.00471306	0.019857	14	0.0159454	1.78919e-05	0.00765493	0.0242358	16	0.0170851	1.36738e-05	0.00983756	0.0243327	24	0.0176991	5.14384e-05	0.00364214	0.0317561	9	0.0139015	3.97128e-06	0.00999569
1998	11	0.0122852	1.67321e-07	0.0114835	0.0130869	1139	0.0623544	3.40918e-05	0.0509105	0.0737983	134	0.018242	1.08967e-05	0.0117721	0.0247118	36	0.0191476	2.40051e-05	0.00954473	0.0287504	17	0.0165569	1.68672e-05	0.00850737	0.0246064	19	0.017199	2.07914e-05	0.00826206	0.026136	15	0.0182259	2.04065e-05	0.00937204	0.0270798	21	0.0195282	1.55921e-05	0.0117889	0.0272674	31	NA	NA	NA	NA	NA	0.0167993	4.78544e-06	0.0125117
1998	12	0.0157308	2.1386e-07	0.0148244	0.0166372	1338	0.0780887	4.19781e-05	0.06539	0.0907874	156	0.0218962	1.30343e-05	0.0148201	0.0289722	50	0.0217019	2.71383e-05	0.0114916	0.0319122	23	0.0196625	1.9969e-05	0.0109041	0.0284209	26	0.0184275	2.22486e-05	0.00918267	0.0276724	20	0.0239339	2.66559e-05	0.0138147	0.0340531	30	0.0252333	2.00378e-05	0.0164598	0.0340069	41	0.0265487	7.64634e-05	0.00941009	0.0436873	16	0.0211459	5.99756e-06	0.0163459
1998	13	0.0185012	2.51118e-07	0.017519	0.0194834	1466	0.0909092	4.81907e-05	0.0773032	0.104515	171	0.0304279	1.79651e-05	0.0221205	0.0387353	55	0.0293749	3.64627e-05	0.0175398	0.0412101	26	0.0269167	2.71444e-05	0.0167052	0.0371281	29	0.02457	2.94793e-05	0.0139284	0.0352116	22	0.0342083	3.77171e-05	0.0221714	0.0462453	32	0.0333836	2.62968e-05	0.0233328	0.0434344	46	NA	NA	NA	NA	NA	0.0252039	7.11967e-06	0.0199742
1998	14	0.0202865	2.75062e-07	0.0192586	0.0213144	1612	0.0996505	5.23166e-05	0.085474	0.113827	189	0.033475	1.97046e-05	0.0247747	0.0421752	59	0.0332115	4.10684e-05	0.0206511	0.0457718	28	0.0300256	3.01862e-05	0.0192572	0.040794	31	NA	NA	NA	NA	NA	0.0364915	4.01424e-05	0.0240736	0.0489095	35	0.0374587	2.93856e-05	0.026834	0.0480834	49	NA	NA	NA	NA	NA	0.0289732	8.15372e-06	0.0233766
1998	15	0.022327	3.02377e-07	0.0212493	0.0234048	1796	0.11014	5.71502e-05	0.0953231	0.124957	205	0.0359172	2.10935e-05	0.0269156	0.0449189	61	0.0357692	4.4118e-05	0.0227508	0.0487875	29	0.0320982	3.22029e-05	0.0209759	0.0432205	32	0.027027	3.23456e-05	0.0158801	0.038174	22	0.0399163	4.37581e-05	0.0269512	0.0528815	35	0.0399038	3.12259e-05	0.0289515	0.0508561	49	0.0471976	0.000133054	0.0245896	0.0698057	16	0.0310035	8.70744e-06	0.0252199
1998	16	0.0249021	3.36729e-07	0.0237647	0.0260394	1982	0.119464	6.13389e-05	0.104114	0.134814	229	NA	NA	NA	NA	NA	NA	NA	NA	NA	NA	NA	NA	NA	NA	NA	NA	NA	NA	NA	NA	NA	NA	NA	NA	NA	NA	NA	NA	NA	NA	NA	NA	NA	NA	NA	NA	NA	NA
1998	17	0.0275092	3.71378e-07	0.0263148	0.0287037	2184	0.13345	6.7432e-05	0.117355	0.149545	248	NA	NA	NA	NA	NA	NA	NA	NA	NA	NA	NA	NA	NA	NA	NA	NA	NA	NA	NA	NA	NA	NA	NA	NA	NA	NA	NA	NA	NA	NA	NA	NA	NA	NA	NA	NA	NA	NA
1998	18	0.0303478	4.08985e-07	0.0290944	0.0316012	2321	0.14453	7.21013e-05	0.127887	0.161172	263	NA	NA	NA	NA	NA	NA	NA	NA	NA	NA	NA	NA	NA	NA	NA	NA	NA	NA	NA	NA	NA	NA	NA	NA	NA	NA	NA	NA	NA	NA	NA	NA	NA	NA	NA	NA	NA	NA
1998	19	0.0322834	4.34646e-07	0.0309912	0.0335755	-	0.153283	7.56922e-05	0.136231	0.170335	-	NA	NA	NA	NA	NA	NA	NA	NA	NA	NA	NA	NA	NA	NA	NA	NA	NA	NA	NA	NA	NA	NA	NA	NA	NA	NA	NA	NA	NA	NA	NA	NA	NA	NA	NA	NA	NA	NA
1999	1	0	0	0	0	≤5	0	0	0	0	≤5	NA	NA	NA	NA	NA	NA	NA	NA	NA	NA	NA	NA	NA	NA	NA	NA	NA	NA	NA	NA	NA	NA	NA	NA	NA	NA	NA	NA	NA	NA	NA	NA	NA	NA	NA	NA	NA	NA
1999	2	2.73628e-05	3.74356e-10	-1.05591e-05	6.52847e-05	14	0.000594884	3.53887e-07	-0.000571067	0.00176084	≤5	NA	NA	NA	NA	NA	NA	NA	NA	NA	NA	0	0	0	0	≤5	NA	NA	NA	NA	NA	NA	NA	NA	NA	NA	NA	NA	NA	NA	NA	NA	NA	NA	NA	NA	0	0	0
1999	3	0.000192119	2.63595e-09	9.14917e-05	0.000292747	35	0.00178465	1.0604e-06	-0.000233632	0.00380294	≤5	NA	NA	NA	NA	NA	NA	NA	NA	NA	NA	NA	NA	NA	NA	NA	NA	NA	NA	NA	NA	NA	NA	NA	NA	NA	NA	NA	NA	NA	NA	NA	NA	NA	NA	NA	NA	NA	NA
1999	4	0.000481421	6.61883e-09	0.000321966	0.000640876	78	0.00297442	1.76522e-06	0.000370379	0.00557846	9	NA	NA	NA	NA	NA	NA	NA	NA	NA	NA	NA	NA	NA	NA	NA	NA	NA	NA	NA	NA	NA	NA	NA	NA	NA	0	0	0	0	≤5	NA	NA	NA	NA	NA	0.000322685	1.04125e-07	-0.000309766
1999	5	0.00107565	1.48179e-08	0.000837063	0.00131423	149	0.00535396	3.16982e-06	0.00186444	0.00884347	13	0	0	0	0	≤5	0	0	0	0	≤5	0.00109409	1.19704e-06	-0.00105029	0.00323848	≤5	NA	NA	NA	NA	NA	0	0	0	0	≤5	0.000934584	8.7345e-07	-0.00089717	0.00276634	6	NA	NA	NA	NA	NA	0.000968263	3.12309e-07	-0.000127056
1999	6	0.00205996	2.84216e-08	0.00172954	0.00239038	246	0.00773349	4.56767e-06	0.00354464	0.0119223	26	0.00278552	1.93573e-06	5.86129e-05	0.00551243	7	0.00282087	3.97306e-06	-0.00108583	0.00672758	≤5	0.00328228	3.58326e-06	-0.000427833	0.00699239	≤5	0	0	0	0	≤5	NA	NA	NA	NA	NA	0.00560751	5.21619e-06	0.00113115	0.0100839	7	NA	NA	NA	NA	NA	0.002905	9.35246e-07	0.00100955
1999	7	0.0034097	4.71011e-08	0.00298434	0.00383507	430	0.015467	9.06414e-06	0.00956618	0.0213678	50	0.00487467	3.38044e-06	0.00127108	0.00847825	11	0.00564576	7.93492e-06	0.000124736	0.0111668	6	0.00547288	5.96424e-06	0.000686292	0.0102595	7	0.00145138	2.10651e-06	-0.00139328	0.00429604	≤5	0.00393701	5.15312e-06	-0.000512204	0.00838622	6	0.00654209	6.07984e-06	0.00170934	0.0113748	11	0	0	0	0	≤5	0.00451999	1.45318e-06	0.00215729
1999	8	0.00597845	8.26278e-08	0.00541506	0.00654184	620	0.0297442	1.71783e-05	0.0216208	0.0378676	73	0.00766215	5.29996e-06	0.00314999	0.0121743	16	0.00847064	1.18742e-05	0.0017168	0.0152245	8	0.00766347	8.33471e-06	0.00200508	0.0133219	9	NA	NA	NA	NA	NA	0.00787402	1.02655e-05	0.00159433	0.0141537	12	0.0102804	9.51807e-06	0.00423367	0.0163272	18	0.0119406	3.53257e-05	0.000291491	0.0235897	≤5	0.010011	3.20156e-06	0.00650402
1999	9	0.00863886	1.19338e-07	0.00796178	0.00931594	876	0.0434265	2.47267e-05	0.0336804	0.0531726	108	0.0111465	7.68412e-06	0.00571343	0.0165796	26	0.0112955	1.5791e-05	0.00350705	0.019084	11	0.00985407	1.06947e-05	0.00344446	0.0162637	15	0.00435414	6.30117e-06	-0.000565789	0.00927406	≤5	0.0157585	2.03951e-05	0.00690713	0.0246099	15	0.0168287	1.54835e-05	0.00911645	0.024541	22	0.0149349	4.40781e-05	0.00192246	0.0279474	7	0.012918	4.11929e-06	0.00894001
1999	10	0.0122327	1.68743e-07	0.0114275	0.0130378	1145	0.0642475	3.5786e-05	0.0525227	0.0759722	150	0.0181152	1.24016e-05	0.011213	0.0250174	31	0.0155328	2.16238e-05	0.00641874	0.0246469	16	0.0164259	1.77114e-05	0.00817737	0.0246743	21	0.00580977	8.40164e-06	0.000128702	0.0114908	10	0.0197007	2.53986e-05	0.00982312	0.0295784	17	0.0205706	1.88562e-05	0.0120597	0.0290815	26	0.0209236	6.14216e-05	0.00556294	0.0362842	9	0.0200239	6.33963e-06	0.015089
1999	11	0.0160183	2.20524e-07	0.0150979	0.0169387	1389	0.0892326	4.8376e-05	0.0756005	0.102865	177	0.0215995	1.4735e-05	0.014076	0.0291231	36	0.022595	3.12323e-05	0.0116416	0.0335485	19	0.0229976	2.46334e-05	0.0132699	0.0327254	24	0.0145436	2.08748e-05	0.00558872	0.0234984	13	0.0223289	2.87115e-05	0.0118268	0.032831	19	0.0243161	2.22094e-05	0.0150794	0.0335528	28	NA	NA	NA	NA	NA	0.0229319	7.23915e-06	0.0176585
1999	12	0.0194593	2.67342e-07	0.0184459	0.0204727	1563	0.105294	5.60773e-05	0.0906173	0.119972	197	0.0250839	1.70514e-05	0.0169905	0.0331772	43	0.0268385	3.69467e-05	0.0149251	0.0387519	20	0.0262872	2.80669e-05	0.0159037	0.0366708	25	0.0189105	2.70278e-05	0.00872096	0.0291	18	0.0249571	3.20063e-05	0.0138687	0.0360454	24	0.0261888	2.38761e-05	0.0166118	0.0357658	34	0.0269122	7.85494e-05	0.00954139	0.044283	11	0.0277785	8.7262e-06	0.0219887
1999	13	0.021918	3.00659e-07	0.0208433	0.0229927	1723	0.117208	6.16006e-05	0.101825	0.132591	211	0.029962	2.0266e-05	0.0211387	0.0387853	48	0.028253	3.88401e-05	0.0160382	0.0404679	24	0.0273838	2.92061e-05	0.0167916	0.0379759	29	0.0261887	3.71595e-05	0.014241	0.0381363	20	NA	NA	NA	NA	NA	0.031807	2.88367e-05	0.0212821	0.042332	35	NA	NA	NA	NA	NA	0.0290709	9.12018e-06	0.0231519
1999	14	0.024183	3.31258e-07	0.023055	0.0253111	1882	0.125553	6.53722e-05	0.109706	0.1414	229	0.0334488	2.25452e-05	0.0241426	0.0427551	49	0.033911	4.63573e-05	0.0205663	0.0472556	25	0.0317699	3.37365e-05	0.0203858	0.043154	30	0.0290999	4.1169e-05	0.0165242	0.0416757	20	0.0315275	4.01638e-05	0.0191062	0.0439487	24	0.0327434	2.96578e-05	0.0220696	0.0434172	35	0.0329008	9.54622e-05	0.013751	0.0520506	11	0.0319798	1.00033e-05	0.0257808
1999	15	0.0264379	3.61634e-07	0.0252593	0.0276166	2090	0.136283	7.00992e-05	0.119873	0.152692	251	NA	NA	NA	NA	NA	NA	NA	NA	NA	NA	NA	NA	NA	NA	NA	NA	NA	NA	NA	NA	NA	NA	NA	NA	NA	NA	NA	NA	NA	NA	NA	NA	NA	NA	NA	NA	NA	NA
1999	16	0.029392	4.01269e-07	0.0281504	0.0306335	2301	0.149396	7.56902e-05	0.132345	0.166448	268	NA	NA	NA	NA	NA	NA	NA	NA	NA	NA	NA	NA	NA	NA	NA	NA	NA	NA	NA	NA	NA	NA	NA	NA	NA	NA	NA	NA	NA	NA	NA	NA	NA	NA	NA	NA	NA	NA
1999	17	0.0323943	4.41379e-07	0.0310922	0.0336964	2470	0.159537	7.98772e-05	0.14202	0.177054	280	NA	NA	NA	NA	NA	NA	NA	NA	NA	NA	NA	NA	NA	NA	NA	NA	NA	NA	NA	NA	NA	NA	NA	NA	NA	NA	NA	NA	NA	NA	NA	NA	NA	NA	NA	NA	NA	NA
1999	18	0.0348071	4.73542e-07	0.0334584	0.0361558	-	0.166705	8.27689e-05	0.148874	0.184536	-	NA	NA	NA	NA	NA	NA	NA	NA	NA	NA	NA	NA	NA	NA	NA	NA	NA	NA	NA	NA	NA	NA	NA	NA	NA	NA	NA	NA	NA	NA	NA	NA	NA	NA	NA	NA	NA	NA
2000	1	0	0	0	0	≤5	0	0	0	0	≤5	NA	NA	NA	NA	NA	NA	NA	NA	NA	NA	NA	NA	NA	NA	NA	NA	NA	NA	NA	NA	NA	NA	NA	NA	NA	NA	NA	NA	NA	NA	NA	NA	NA	NA	NA	NA	NA	NA
2000	2	5.44173e-05	7.40281e-10	1.09041e-06	0.000107744	10	NA	NA	NA	NA	NA	NA	NA	NA	NA	NA	NA	NA	NA	NA	NA	NA	NA	NA	NA	NA	NA	NA	NA	NA	NA	NA	NA	NA	NA	NA	NA	NA	NA	NA	NA	NA	NA	NA	NA	NA	NA	NA	NA
2000	3	0.000136315	1.85796e-09	5.18328e-05	0.000220798	21	0.000625391	3.91114e-07	-0.000600353	0.00185113	≤5	NA	NA	NA	NA	NA	NA	NA	NA	NA	NA	NA	NA	NA	NA	NA	NA	NA	NA	NA	NA	NA	NA	NA	NA	NA	NA	NA	NA	NA	NA	NA	NA	NA	NA	NA	NA	NA	NA
2000	4	0.00028703	3.92211e-09	0.000164284	0.000409776	62	0.00125117	7.82228e-07	-0.00048229	0.00298464	6	NA	NA	NA	NA	NA	NA	NA	NA	NA	NA	NA	NA	NA	NA	NA	NA	NA	NA	NA	NA	NA	NA	NA	NA	NA	0	0	0	0	≤5	NA	NA	NA	NA	NA	0	0	0
2000	5	0.000850734	1.16637e-08	0.00063906	0.00106241	130	0.00375588	2.34374e-06	0.000755313	0.00675644	15	0	0	0	0	≤5	NA	NA	NA	NA	NA	NA	NA	NA	NA	NA	0	0	0	0	≤5	0	0	0	0	≤5	0.00107067	1.14632e-06	-0.0010278	0.00316913	≤5	NA	NA	NA	NA	NA	0.000689655	2.3773e-07	-0.000265976
2000	6	0.00178916	2.45805e-08	0.00148187	0.00209645	267	0.00939146	5.82841e-06	0.0046597	0.0141232	26	0.00227273	1.71916e-06	-0.00029711	0.00484258	6	NA	NA	NA	NA	NA	0	0	0	0	≤5	0.00150603	2.26812e-06	-0.00144574	0.00445779	≤5	0.00152672	2.33089e-06	-0.0014656	0.00451905	≤5	0.00214248	2.29266e-06	-0.000825203	0.00511016	6	NA	NA	NA	NA	NA	0.00137979	4.75461e-07	2.83202e-05
2000	7	0.00368657	5.0716e-08	0.00324518	0.00412795	443	0.0162794	1.00334e-05	0.0100711	0.0224877	46	0.00454546	3.4305e-06	0.000915299	0.00817563	10	0	0	0	0	≤5	0.00118765	1.41051e-06	-0.0011401	0.0035154	6	0.00451808	6.78386e-06	-0.000586808	0.00962297	≤5	0.00611392	9.30216e-06	0.000136144	0.0120917	6	0.00643436	6.86316e-06	0.00129971	0.011569	9	0	0	0	0	≤5	0.00241534	8.31686e-07	0.000627918
2000	8	0.00613207	8.43645e-08	0.00556279	0.00670136	702	0.0288029	1.75266e-05	0.0205976	0.0370083	80	0.00757809	5.70357e-06	0.00289727	0.0122589	20	0.00612557	9.3375e-06	0.000136448	0.0121147	8	0.00712589	8.41275e-06	0.00144107	0.0128107	12	0.0060264	9.03833e-06	0.000133997	0.0119188	9	0.00917206	1.39139e-05	0.00186113	0.016483	14	0.00965326	1.02651e-05	0.0033737	0.0159328	21	0.00411523	1.69351e-05	-0.00395047	0.0121809	≤5	0.00552524	1.89814e-06	0.00282494
2000	9	0.00974173	1.33878e-07	0.00902459	0.0104589	1047	0.0500929	2.9814e-05	0.039391	0.0607947	130	0.0151654	1.13338e-05	0.00856708	0.0217638	35	0.0122511	1.856e-05	0.00380737	0.0206949	14	0.0142518	1.67048e-05	0.00624111	0.0222624	18	0.013568	2.02076e-05	0.00475736	0.0223786	11	0.0214046	3.20743e-05	0.0103045	0.0325047	17	0.0225289	2.36502e-05	0.0129973	0.0320605	27	0.0164609	6.69015e-05	0.000429711	0.0324921	≤5	0.00932623	3.19249e-06	0.00582425
2000	10	0.0145635	1.99639e-07	0.0136878	0.0154392	1299	0.0814224	4.68751e-05	0.0680034	0.0948413	155	0.0265465	1.96154e-05	0.017866	0.035227	42	0.0214395	3.2178e-05	0.0103215	0.0325575	19	0.0213777	2.48762e-05	0.0116022	0.0311532	24	0.0165846	2.46273e-05	0.0068581	0.0263111	13	0.0259918	3.87665e-05	0.0137885	0.0381951	24	0.0289667	3.02092e-05	0.0181942	0.0397392	34	0.0205761	8.32779e-05	0.00269015	0.0384621	6	0.0162444	5.52519e-06	0.0116373
2000	11	0.018094	2.47497e-07	0.0171189	0.0190691	1520	0.0970871	5.49442e-05	0.082559	0.111615	174	0.0318618	2.34189e-05	0.0223769	0.0413467	51	0.0291085	4.33644e-05	0.0162018	0.0420152	23	0.0285122	3.29468e-05	0.0172622	0.0397623	30	0.0196059	2.90332e-05	0.00904509	0.0301666	15	0.0367291	5.42304e-05	0.0222956	0.0511625	30	0.0364942	3.77835e-05	0.0244466	0.0485417	40	0.0246914	9.95146e-05	0.00513934	0.0442434	7	0.0200493	6.79405e-06	0.0149406
2000	12	0.0211977	2.89385e-07	0.0201433	0.022252	1696	0.108992	6.08711e-05	0.0937007	0.124284	194	0.0387119	2.82696e-05	0.028291	0.0491329	52	0.0352437	5.21835e-05	0.0210852	0.0494021	25	0.0356468	4.08963e-05	0.0231128	0.0481808	33	NA	NA	NA	NA	NA	0.0459472	6.72465e-05	0.0298747	0.0620197	31	0.0429535	4.41935e-05	0.029924	0.055983	43	NA	NA	NA	NA	NA	0.0283599	9.53363e-06	0.0223082
2000	13	0.0236747	3.22696e-07	0.0225613	0.0247881	1858	0.121524	6.69179e-05	0.105491	0.137557	216	0.0394749	2.88069e-05	0.0289553	0.0499944	54	0.0383112	5.65498e-05	0.0235724	0.0530501	25	0.039214	4.48257e-05	0.0260917	0.0523364	33	0.0226271	3.34115e-05	0.011298	0.0339562	15	0.0474835	6.93905e-05	0.0311568	0.0638102	32	0.0461831	4.73647e-05	0.0326943	0.059672	45	0.0288066	0.000115612	0.00773249	0.0498807	7	0.0300925	1.00992e-05	0.0238639
2000	14	0.0259588	3.53316e-07	0.0247938	0.0271238	2011	0.135309	7.33421e-05	0.118524	0.152094	229	NA	NA	NA	NA	NA	NA	NA	NA	NA	NA	NA	NA	NA	NA	NA	NA	NA	NA	NA	NA	NA	NA	NA	NA	NA	NA	NA	NA	NA	NA	NA	NA	NA	NA	NA	NA	NA	NA
2000	15	0.0281199	3.8221e-07	0.0269082	0.0293316	2222	0.143455	7.70262e-05	0.126253	0.160656	249	NA	NA	NA	NA	NA	NA	NA	NA	NA	NA	NA	NA	NA	NA	NA	NA	NA	NA	NA	NA	NA	NA	NA	NA	NA	NA	NA	NA	NA	NA	NA	NA	NA	NA	NA	NA	NA	NA
2000	16	0.0311058	4.21988e-07	0.0298326	0.032379	2402	0.155996	8.25413e-05	0.138189	0.173802	261	NA	NA	NA	NA	NA	NA	NA	NA	NA	NA	NA	NA	NA	NA	NA	NA	NA	NA	NA	NA	NA	NA	NA	NA	NA	NA	NA	NA	NA	NA	NA	NA	NA	NA	NA	NA	NA	NA
2000	17	0.0336589	4.55885e-07	0.0323356	0.0349823	-	0.163537	8.57733e-05	0.145385	0.181689	-	NA	NA	NA	NA	NA	NA	NA	NA	NA	NA	NA	NA	NA	NA	NA	NA	NA	NA	NA	NA	NA	NA	NA	NA	NA	NA	NA	NA	NA	NA	NA	NA	NA	NA	NA	NA	NA	NA
2001	1	0	0	0	0	≤5	NA	NA	NA	NA	NA	NA	NA	NA	NA	NA	NA	NA	NA	NA	NA	NA	NA	NA	NA	NA	NA	NA	NA	NA	NA	NA	NA	NA	NA	NA	NA	NA	NA	NA	NA	NA	NA	NA	NA	NA	NA	NA	NA
2001	2	2.81924e-05	3.97401e-10	-1.08793e-05	6.72642e-05	16	NA	NA	NA	NA	NA	NA	NA	NA	NA	NA	NA	NA	NA	NA	NA	NA	NA	NA	NA	NA	NA	NA	NA	NA	NA	0	0	0	0	≤5	0	0	0	0	≤5	NA	NA	NA	NA	NA	NA	NA	NA
2001	3	0.00022633	3.20092e-09	0.000115442	0.000337219	32	0	0	0	0	≤5	NA	NA	NA	NA	NA	NA	NA	NA	NA	NA	NA	NA	NA	NA	NA	NA	NA	NA	NA	NA	NA	NA	NA	NA	NA	NA	NA	NA	NA	NA	NA	NA	NA	NA	NA	0	0	0
2001	4	0.000453705	6.42997e-09	0.000296541	0.000610869	75	0.000647668	4.19475e-07	-0.000621739	0.00191708	≤5	0	0	0	0	≤5	NA	NA	NA	NA	NA	NA	NA	NA	NA	NA	NA	NA	NA	NA	NA	0.00185875	3.45497e-06	-0.00178434	0.00550184	≤5	0.00120919	1.46215e-06	-0.00116079	0.00357917	≤5	NA	NA	NA	NA	NA	0.000780032	3.04106e-07	-0.000300807
2001	5	0.00106708	1.51663e-08	0.000825706	0.00130845	167	0.00323834	2.09194e-06	0.000403543	0.00607314	13	0.00439368	3.8473e-06	0.000549299	0.00823805	6	NA	NA	NA	NA	NA	NA	NA	NA	NA	NA	0	0	0	0	≤5	0.00557625	1.03263e-05	-0.000722022	0.0118745	≤5	0.00363052	4.38293e-06	-0.000472754	0.00773379	6	0	0	0	0	≤5	0.00234071	9.1137e-07	0.000469613
2001	6	0.00238461	3.39701e-08	0.00202337	0.00274585	303	0.00841969	5.41076e-06	0.00386061	0.0129788	28	0.00527241	4.61268e-06	0.00106297	0.00948186	10	0	0	0	0	≤5	0	0	0	0	≤5	NA	NA	NA	NA	NA	0.00929374	1.71463e-05	0.00117791	0.0174096	6	0.00727138	8.75881e-06	0.00147081	0.0130719	7	NA	NA	NA	NA	NA	0.00312135	1.21453e-06	0.00096136
2001	7	0.00433938	6.18789e-08	0.00385183	0.00482693	528	0.0181347	1.15398e-05	0.0114767	0.0247928	57	0.00878735	7.66063e-06	0.00336259	0.0142121	18	0.00176056	3.09959e-06	-0.00169008	0.00521121	6	0.00136054	1.85109e-06	-0.00130608	0.00402717	6	0.00342466	5.85412e-06	-0.00131753	0.00816685	≤5	0.0111525	2.0537e-05	0.00227038	0.0200346	9	0.00848499	1.02103e-05	0.00222222	0.0147478	11	0.00416667	1.73617e-05	-0.00399999	0.0123333	≤5	0.0058536	2.27183e-06	0.00289943
2001	8	0.00758472	1.08134e-07	0.00694021	0.00822923	897	0.0369171	2.30425e-05	0.0275088	0.0463254	96	0.0158235	1.37021e-05	0.0085684	0.0230786	29	0.0105634	1.84336e-05	0.0021484	0.0189784	7	0.00816327	1.10309e-05	0.00165368	0.0146728	8	0.00686117	1.17084e-05	0.000154639	0.0135677	9	0.0167287	3.06319e-05	0.00588111	0.0275764	13	0.0133454	1.59947e-05	0.00550689	0.021184	15	0.0166667	6.85761e-05	0.000436072	0.0328973	≤5	0.00936788	3.62372e-06	0.00563688
2001	9	0.0129257	1.83864e-07	0.0120853	0.0137661	1193	0.0621762	3.77908e-05	0.0501274	0.0742249	137	0.0254982	2.1867e-05	0.016333	0.0346634	33	0.0123239	2.14677e-05	0.0032428	0.0214051	11	0.0108844	1.46675e-05	0.00337804	0.0183907	13	0.0154524	2.61665e-05	0.0054266	0.0254783	12	0.0241637	4.39117e-05	0.0111759	0.0371516	15	0.0182059	2.17216e-05	0.00907118	0.0273406	21	NA	NA	NA	NA	NA	0.0179583	6.88772e-06	0.0128145
2001	10	0.0172228	2.44377e-07	0.0162539	0.0181917	1407	0.0887306	5.2404e-05	0.0745423	0.102919	161	0.0290194	2.48006e-05	0.0192588	0.0387801	42	0.0193788	3.35381e-05	0.00802824	0.0307294	14	0.0176965	2.3696e-05	0.00815565	0.0272373	17	0.0206072	3.47195e-05	0.00905846	0.0321559	14	0.0278812	5.04746e-05	0.0139566	0.0418059	19	0.0254965	3.02043e-05	0.0147249	0.0362682	27	0.0208333	8.53579e-05	0.00272535	0.0389413	6	0.0257679	9.80498e-06	0.0196306
2001	11	0.0203369	2.88004e-07	0.019285	0.0213887	1593	0.104286	6.05469e-05	0.0890348	0.119537	177	0.0369422	3.13214e-05	0.0259732	0.0479113	45	0.0246699	4.24756e-05	0.0118962	0.0374437	16	0.0231462	3.08277e-05	0.0122639	0.0340284	22	0.0240437	4.03707e-05	0.0115905	0.0364969	16	0.0353162	6.34459e-05	0.0197045	0.0509279	21	0.0327963	3.85791e-05	0.0206226	0.0449701	29	0.025	0.000101995	0.00520584	0.0447942	8	0.0308461	1.16772e-05	0.0241485
2001	12	0.0230491	3.25851e-07	0.0219303	0.0241679	1747	0.114663	6.58098e-05	0.0987634	0.130563	194	0.039588	3.34786e-05	0.0282475	0.0509285	45	0.0281974	4.8379e-05	0.0145648	0.0418299	16	0.0299583	3.96284e-05	0.0176201	0.0422965	22	0.0274802	4.59813e-05	0.0141898	0.0407706	16	0.0390337	6.98545e-05	0.0226525	0.0554149	22	0.0352296	4.13419e-05	0.0226275	0.0478317	30	0.0333333	0.000134833	0.0105747	0.056092	9	0.0335805	1.2677e-05	0.0266021
2001	13	0.0252994	3.5716e-07	0.0241281	0.0264707	1877	0.125689	7.12483e-05	0.109146	0.142233	208	NA	NA	NA	NA	NA	NA	NA	NA	NA	NA	NA	NA	NA	NA	NA	NA	NA	NA	NA	NA	NA	NA	NA	NA	NA	NA	NA	NA	NA	NA	NA	NA	NA	NA	NA	NA	NA	NA
2001	14	0.0272035	3.83601e-07	0.0259896	0.0284174	2064	0.134783	7.56237e-05	0.117739	0.151828	229	NA	NA	NA	NA	NA	NA	NA	NA	NA	NA	NA	NA	NA	NA	NA	NA	NA	NA	NA	NA	NA	NA	NA	NA	NA	NA	NA	NA	NA	NA	NA	NA	NA	NA	NA	NA	NA	NA
2001	15	0.0299485	4.21619e-07	0.0286758	0.0312211	2241	0.148424	8.19852e-05	0.130678	0.166171	246	NA	NA	NA	NA	NA	NA	NA	NA	NA	NA	NA	NA	NA	NA	NA	NA	NA	NA	NA	NA	NA	NA	NA	NA	NA	NA	NA	NA	NA	NA	NA	NA	NA	NA	NA	NA	NA	NA
2001	16	0.0325526	4.57569e-07	0.0312268	0.0338784	-	0.159467	8.69578e-05	0.14119	0.177744	-	NA	NA	NA	NA	NA	NA	NA	NA	NA	NA	NA	NA	NA	NA	NA	NA	NA	NA	NA	NA	NA	NA	NA	NA	NA	NA	NA	NA	NA	NA	NA	NA	NA	NA	NA	NA	NA	NA
2002	1	0	0	0	0	≤5	0	0	0	0	≤5	NA	NA	NA	NA	NA	NA	NA	NA	NA	NA	NA	NA	NA	NA	NA	NA	NA	NA	NA	NA	NA	NA	NA	NA	NA	0	0	0	0	≤5	NA	NA	NA	NA	NA	NA	NA	NA
2002	2	7.19207e-05	1.03446e-09	8.8824e-06	0.000134959	14	0.000674309	4.54692e-07	-0.000647312	0.00199593	≤5	0	0	0	0	≤5	NA	NA	NA	NA	NA	NA	NA	NA	NA	NA	0	0	0	0	≤5	NA	NA	NA	NA	NA	NA	NA	NA	NA	NA	0	0	0	0	≤5	0	0	0
2002	3	0.000201915	2.91158e-09	9.61571e-05	0.000307673	29	0.00134862	9.08771e-07	-0.000519805	0.00321704	6	NA	NA	NA	NA	NA	NA	NA	NA	NA	NA	NA	NA	NA	NA	NA	NA	NA	NA	NA	NA	NA	NA	NA	NA	NA	NA	NA	NA	NA	NA	NA	NA	NA	NA	NA	NA	NA	NA
2002	4	0.000419478	6.06525e-09	0.000266836	0.000572119	76	0.00404585	2.71895e-06	0.000814023	0.00727768	15	0.00100807	1.0162e-06	-0.000967708	0.00298384	≤5	NA	NA	NA	NA	NA	NA	NA	NA	NA	NA	0.00186916	3.49375e-06	-0.00179433	0.00553264	≤5	0	0	0	0	≤5	0.00143472	2.05842e-06	-0.00137728	0.00424672	≤5	NA	NA	NA	NA	NA	0.000441306	1.94751e-07	-0.000423638
2002	5	0.00110396	1.60186e-08	0.000855896	0.00135202	173	0.0101146	6.75596e-06	0.00502025	0.015209	26	NA	NA	NA	NA	NA	0	0	0	0	≤5	0	0	0	0	≤5	NA	NA	NA	NA	NA	NA	NA	NA	NA	NA	0.00286944	4.11093e-06	-0.00110447	0.00684335	≤5	NA	NA	NA	NA	NA	0.00132431	5.84082e-07	-0.000173599
2002	6	0.0025218	3.66687e-08	0.00214649	0.00289712	381	0.017532	1.16226e-05	0.0108501	0.0242139	50	0.00302828	3.05066e-06	-0.000395021	0.00645158	7	0.00195312	3.81471e-06	-0.00187494	0.00578119	≤5	0.00151745	2.30266e-06	-0.0014567	0.0044916	≤5	0.00373832	6.97444e-06	-0.00143778	0.00891442	≤5	0.00210084	4.41353e-06	-0.00201673	0.00621841	≤5	0.00430416	6.15753e-06	-0.000559367	0.00916769	6	0.00515464	2.65703e-05	-0.00494827	0.0152575	≤5	0.00353182	1.5544e-06	0.00108822
2002	7	0.00557319	8.10726e-08	0.00501512	0.00613126	616	0.0337154	2.19831e-05	0.0245259	0.042905	85	0.0070687	7.0948e-06	0.00184813	0.0122893	17	0.00586705	1.14292e-05	-0.00075903	0.0124931	≤5	0.0060837	9.21066e-06	0.000135394	0.012032	≤5	NA	NA	NA	NA	NA	0.00420168	8.80848e-06	-0.00161531	0.0100187	7	0.00860832	1.22618e-05	0.00174513	0.0154715	13	0.0103093	5.2866e-05	-0.00394142	0.02456	≤5	0.00927388	4.05929e-06	0.00532501
2002	8	0.00903468	1.31319e-07	0.00832443	0.00974493	897	0.0573163	3.6458e-05	0.0454819	0.0691506	125	0.0171698	1.70608e-05	0.0090742	0.0252653	25	0.00782401	1.5214e-05	0.000179148	0.0154689	7	0.00760579	1.14992e-05	0.000959451	0.0142521	8	0.00747664	1.38966e-05	0.000170262	0.014783	6	0.0147059	3.05046e-05	0.00388082	0.0255309	9	0.0186659	2.63393e-05	0.00860706	0.0287248	15	0.0154639	7.8887e-05	-0.00194416	0.032872	≤5	0.0114834	5.01582e-06	0.00709381
2002	9	0.0131882	1.91358e-07	0.0123308	0.0140456	1202	0.084308	5.21043e-05	0.0701603	0.0984557	163	0.0252673	2.49179e-05	0.0154836	0.035051	35	0.0136949	2.64782e-05	0.00360951	0.0237803	11	0.012172	1.83225e-05	0.00378245	0.0205616	13	0.011222	2.07926e-05	0.0022848	0.0201592	12	0.0189076	3.90531e-05	0.00665926	0.0311559	16	0.0215395	3.0308e-05	0.0107494	0.0323297	23	NA	NA	NA	NA	NA	0.0181147	7.86207e-06	0.0126191
2002	10	0.0177085	2.56298e-07	0.0167163	0.0187008	1441	0.10995	6.60572e-05	0.0940204	0.12588	193	0.0353892	3.45525e-05	0.0238683	0.0469102	38	0.0215384	4.13466e-05	0.00893554	0.0341412	13	0.0197942	2.95885e-05	0.00913296	0.0304555	17	0.0224581	4.11648e-05	0.00988303	0.0350332	15	0.0336134	6.83879e-05	0.0174051	0.0498218	18	0.033034	4.59452e-05	0.0197488	0.0463192	25	0.0206186	0.000104633	0.000569987	0.0406671	8	0.0274155	1.17958e-05	0.020684
2002	11	0.0212603	3.07039e-07	0.0201742	0.0223463	1645	0.130194	7.64457e-05	0.113057	0.147331	215	0.038429	3.74087e-05	0.0264414	0.0504167	38	0.0254601	4.86903e-05	0.0117838	0.0391364	14	0.025892	3.84737e-05	0.0137349	0.0380491	18	0.028087	5.12129e-05	0.0140609	0.0421131	15	0.0378151	7.66023e-05	0.020661	0.0549693	18	0.0359076	4.97952e-05	0.0220769	0.0497382	25	0.0412371	0.000204868	0.0131837	0.0692905	8	0.0336188	1.43782e-05	0.0261869
2002	12	0.0242995	3.50275e-07	0.0231395	0.0254595	1818	0.145039	8.37123e-05	0.127107	0.162972	228	NA	NA	NA	NA	NA	NA	NA	NA	NA	NA	NA	NA	NA	NA	NA	NA	NA	NA	NA	NA	NA	NA	NA	NA	NA	NA	NA	NA	NA	NA	NA	NA	NA	NA	NA	NA	NA	NA
2002	13	0.0268832	3.86906e-07	0.025664	0.0281023	1946	0.153812	8.78664e-05	0.13544	0.172184	240	NA	NA	NA	NA	NA	NA	NA	NA	NA	NA	NA	NA	NA	NA	NA	NA	NA	NA	NA	NA	NA	NA	NA	NA	NA	NA	NA	NA	NA	NA	NA	NA	NA	NA	NA	NA	NA	NA
2002	14	0.0287995	4.14017e-07	0.0275384	0.0300606	2091	0.161909	9.16087e-05	0.14315	0.180669	250	NA	NA	NA	NA	NA	NA	NA	NA	NA	NA	NA	NA	NA	NA	NA	NA	NA	NA	NA	NA	NA	NA	NA	NA	NA	NA	NA	NA	NA	NA	NA	NA	NA	NA	NA	NA	NA	NA
2002	15	0.0309761	4.44762e-07	0.0296689	0.0322832	-	0.168657	9.46597e-05	0.149588	0.187726	-	NA	NA	NA	NA	NA	NA	NA	NA	NA	NA	NA	NA	NA	NA	NA	NA	NA	NA	NA	NA	NA	NA	NA	NA	NA	NA	NA	NA	NA	NA	NA	NA	NA	NA	NA	NA	NA	NA
2003	1	0	0	0	0	≤5	0	0	0	0	≤5	NA	NA	NA	NA	NA	NA	NA	NA	NA	NA	NA	NA	NA	NA	NA	NA	NA	NA	NA	NA	NA	NA	NA	NA	NA	NA	NA	NA	NA	NA	NA	NA	NA	NA	NA	NA	NA	NA
2003	2	2.84977e-05	4.06055e-10	-1.09971e-05	6.79926e-05	≤5	0.000721501	5.20563e-07	-0.000692615	0.00213562	≤5	NA	NA	NA	NA	NA	NA	NA	NA	NA	NA	NA	NA	NA	NA	NA	NA	NA	NA	NA	NA	NA	NA	NA	NA	NA	NA	NA	NA	NA	NA	NA	NA	NA	NA	NA	NA	NA	NA
2003	3	7.14169e-05	1.02002e-09	8.82004e-06	0.000134014	31	0.001443	1.04037e-06	-0.000556138	0.00344214	6	NA	NA	NA	NA	NA	NA	NA	NA	NA	NA	NA	NA	NA	NA	NA	NA	NA	NA	NA	NA	NA	NA	NA	NA	NA	NA	NA	NA	NA	NA	NA	NA	NA	NA	NA	0	0	0
2003	4	0.000444939	6.38344e-09	0.000288345	0.000601533	78	0.004329	3.11211e-06	0.000871401	0.00778661	12	0	0	0	0	≤5	NA	NA	NA	NA	NA	NA	NA	NA	NA	NA	NA	NA	NA	NA	NA	NA	NA	NA	NA	NA	NA	NA	NA	NA	NA	NA	NA	NA	NA	NA	0.0014881	7.37415e-07	-0.000194978
2003	5	0.00112289	1.61475e-08	0.000873835	0.00137195	218	0.00865801	6.19716e-06	0.00377886	0.0135372	28	0.00116145	1.34896e-06	-0.00111495	0.00343784	≤5	0	0	0	0	≤5	0	0	0	0	≤5	0	0	0	0	≤5	NA	NA	NA	NA	NA	0	0	0	0	≤5	0	0	0	0	≤5	0.00248116	1.22878e-06	0.000308525
2003	6	0.00315169	4.54226e-08	0.00273397	0.0035694	412	0.020202	1.42916e-05	0.0127925	0.0276115	51	0.00348434	4.03747e-06	-0.000453906	0.00742258	≤5	0.00227793	5.18898e-06	-0.00218674	0.0067426	≤5	0.00180507	3.25827e-06	-0.0017328	0.00534294	≤5	0.00208333	4.34028e-06	-0.00199992	0.00616659	≤5	0	0	0	0	≤5	0.00315962	4.98374e-06	-0.00121586	0.0075351	≤5	0.00574713	3.30295e-05	-0.00551703	0.0170113	≤5	0.00347471	1.71967e-06	0.000904489
2003	7	0.00597356	8.60966e-08	0.00539847	0.00654866	638	0.0367965	2.55904e-05	0.0268817	0.0467114	74	0.00464714	5.38017e-06	0.000100969	0.00919332	7	0.00683378	1.54959e-05	-0.000881586	0.0145492	≤5	0.0054152	9.73949e-06	-0.000701488	0.0115319	≤5	0.00625	1.29665e-05	-0.000807641	0.0133076	8	NA	NA	NA	NA	NA	NA	NA	NA	NA	NA	NA	NA	NA	NA	NA	0.00695736	3.43518e-06	0.00332472
2003	8	0.00927333	1.33546e-07	0.00855708	0.00998958	906	0.0533911	3.64917e-05	0.0415512	0.0652309	101	0.00813964	9.3988e-06	0.00213088	0.0141484	12	0.0114001	2.57556e-05	0.00145333	0.0213469	7	0.00903851	1.62209e-05	0.00114472	0.0169323	7	0.0166667	3.42151e-05	0.00520211	0.0281312	11	0.00237534	5.64229e-06	-0.00228026	0.00703094	6	0.00631924	9.93591e-06	0.000141184	0.0124973	11	0.0114943	6.56782e-05	-0.0043897	0.0273782	≤5	0.00944498	4.65315e-06	0.00521711
2003	9	0.0131988	1.89759e-07	0.012345	0.0140526	1216	0.0728865	4.88013e-05	0.0591946	0.0865784	137	0.0139673	1.60491e-05	0.00611544	0.0218192	15	0.0159665	3.59199e-05	0.0042198	0.0277132	8	0.0126618	2.26547e-05	0.00333299	0.0219906	8	0.0229167	4.67471e-05	0.00951603	0.0363173	13	0.014252	3.34509e-05	0.00291623	0.0255878	9	0.0173779	2.70198e-05	0.00718991	0.0275659	14	0.0172414	9.79462e-05	-0.00215594	0.0366387	≤5	0.0164103	8.0307e-06	0.010856
2003	10	0.0177522	2.54587e-07	0.0167633	0.0187411	1471	0.0989209	6.4412e-05	0.0831908	0.114651	163	0.0174639	2.00012e-05	0.00869842	0.0262294	15	0.0182497	4.09663e-05	0.00570493	0.0307944	8	0.0144735	2.58537e-05	0.00450773	0.0244392	8	0.0270833	5.50113e-05	0.0125464	0.0416203	13	0.021378	4.98141e-05	0.00754479	0.0352113	9	0.0221173	3.42231e-05	0.0106515	0.0335832	14	0.0287356	0.000161339	0.00384033	0.0536309	≤5	0.0208903	1.01787e-05	0.0146372
2003	11	0.0215093	3.07788e-07	0.0204219	0.0225967	1658	0.117739	7.50956e-05	0.100754	0.134723	182	NA	NA	NA	NA	NA	NA	NA	NA	NA	NA	NA	NA	NA	NA	NA	NA	NA	NA	NA	NA	NA	NA	NA	NA	NA	NA	NA	NA	NA	NA	NA	NA	NA	NA	NA	NA	NA	NA
2003	12	0.0242714	3.46735e-07	0.0231173	0.0254255	1833	0.13149	8.25785e-05	0.113679	0.149301	200	NA	NA	NA	NA	NA	NA	NA	NA	NA	NA	NA	NA	NA	NA	NA	NA	NA	NA	NA	NA	NA	NA	NA	NA	NA	NA	NA	NA	NA	NA	NA	NA	NA	NA	NA	NA	NA	NA
2003	13	0.0268638	3.83197e-07	0.0256505	0.028077	1988	0.144518	8.9415e-05	0.125985	0.163051	209	NA	NA	NA	NA	NA	NA	NA	NA	NA	NA	NA	NA	NA	NA	NA	NA	NA	NA	NA	NA	NA	NA	NA	NA	NA	NA	NA	NA	NA	NA	NA	NA	NA	NA	NA	NA	NA	NA
2003	14	0.0291668	4.15523e-07	0.0279034	0.0304302	-	0.151037	9.27478e-05	0.132162	0.169913	-	NA	NA	NA	NA	NA	NA	NA	NA	NA	NA	NA	NA	NA	NA	NA	NA	NA	NA	NA	NA	NA	NA	NA	NA	NA	NA	NA	NA	NA	NA	NA	NA	NA	NA	NA	NA	NA	NA
2004	1	0	0	0	0	≤5	NA	NA	NA	NA	NA	NA	NA	NA	NA	NA	NA	NA	NA	NA	NA	NA	NA	NA	NA	NA	NA	NA	NA	NA	NA	NA	NA	NA	NA	NA	NA	NA	NA	NA	NA	NA	NA	NA	NA	NA	NA	NA	NA
2004	2	4.27405e-05	6.089e-10	-5.62335e-06	9.11044e-05	8	NA	NA	NA	NA	NA	NA	NA	NA	NA	NA	NA	NA	NA	NA	NA	NA	NA	NA	NA	NA	NA	NA	NA	NA	NA	0	0	0	0	≤5	0	0	0	0	≤5	NA	NA	NA	NA	NA	NA	NA	NA
2004	3	0.00011431	1.6332e-09	3.51025e-05	0.000193518	31	0	0	0	0	≤5	NA	NA	NA	NA	NA	NA	NA	NA	NA	NA	NA	NA	NA	NA	NA	NA	NA	NA	NA	NA	NA	NA	NA	NA	NA	NA	NA	NA	NA	NA	NA	NA	NA	NA	NA	0	0	0
2004	4	0.000445195	6.39082e-09	0.000288511	0.00060188	95	0.00224719	1.68077e-06	-0.000293793	0.00478817	8	0	0	0	0	≤5	NA	NA	NA	NA	NA	NA	NA	NA	NA	NA	NA	NA	NA	NA	NA	NA	NA	NA	NA	NA	NA	NA	NA	NA	NA	NA	NA	NA	NA	NA	0.00108578	5.89135e-07	-0.000418597
2004	5	0.00136977	1.97236e-08	0.00109451	0.00164503	205	0.00599251	4.46523e-06	0.00185089	0.0101341	27	0.00385109	4.93093e-06	-0.000501144	0.00820333	≤5	0	0	0	0	≤5	0	0	0	0	≤5	0	0	0	0	≤5	NA	NA	NA	NA	NA	NA	NA	NA	NA	NA	0	0	0	0	≤5	0.00325851	1.76484e-06	0.00065475
2004	6	0.00296516	4.27628e-08	0.00255985	0.00337046	391	0.0202247	1.48544e-05	0.0126707	0.0277787	45	0.00641849	8.19704e-06	0.000807014	0.01203	9	0.00234742	5.51037e-06	-0.00225344	0.00694827	≤5	0.00362319	6.55183e-06	-0.00139364	0.00864002	≤5	0.0021645	4.68507e-06	-0.00207784	0.00640685	≤5	0.0027248	7.42451e-06	-0.00261571	0.0080653	≤5	0.00181818	3.30579e-06	-0.00174539	0.00538175	≤5	0.00641026	4.10914e-05	-0.00615362	0.0189741	≤5	0.00597739	3.23047e-06	0.00245465
2004	7	0.0056735	8.18604e-08	0.00511273	0.00623427	609	0.0337079	2.44168e-05	0.024023	0.0433927	69	0.0115533	1.46785e-05	0.00404416	0.0190624	11	0.00469484	1.09948e-05	-0.0018041	0.0111938	≤5	0.00543478	9.80991e-06	-0.000703975	0.0115735	≤5	0.004329	9.34981e-06	-0.00166407	0.0103221	≤5	0.00544959	1.48085e-05	-0.00209271	0.0129919	≤5	0.00363636	6.59954e-06	-0.0013987	0.00867143	≤5	0.0128621	8.21862e-05	-0.00490623	0.0306305	≤5	0.00978592	5.27107e-06	0.00528607
2004	8	0.00886055	1.27781e-07	0.00815994	0.00956117	938	0.0516854	3.67427e-05	0.0398049	0.0635659	108	0.0141207	1.78938e-05	0.00582981	0.0224115	18	0.00704782	1.64794e-05	-0.000908625	0.0150043	10	0.00724969	1.3068e-05	0.000164478	0.0143349	12	0.0108225	2.32222e-05	0.00137757	0.0202675	7	0.0108992	2.94549e-05	0.000261995	0.0215364	8	0.00727273	1.31509e-05	0.00016507	0.0143804	8	0.0257659	0.000162757	0.00076138	0.0507704	≤5	0.0152327	8.16523e-06	0.00963208
2004	9	0.013686	1.9697e-07	0.0128161	0.0145558	1212	0.0808989	5.57393e-05	0.066266	0.0955317	141	0.0231183	2.90433e-05	0.0125557	0.0336809	19	0.0235579	5.43198e-05	0.00911257	0.0380032	11	0.0217956	3.87959e-05	0.00958767	0.0340035	13	0.015161	3.24095e-05	0.00400308	0.026319	7	0.0218285	5.84217e-05	0.00684766	0.0368093	9	0.0145588	2.61571e-05	0.00453475	0.0245828	11	0.0322608	0.000202778	0.00435086	0.0601707	≤5	0.0201374	1.07452e-05	0.0137127
2004	10	0.017717	2.54426e-07	0.0167284	0.0187056	1457	0.105618	7.08143e-05	0.0891246	0.122111	173	NA	NA	NA	NA	NA	NA	NA	NA	NA	NA	NA	NA	NA	NA	NA	NA	NA	NA	NA	NA	NA	NA	NA	NA	NA	NA	NA	NA	NA	NA	NA	NA	NA	NA	NA	NA	NA	NA
2004	11	0.0213314	3.05684e-07	0.0202478	0.0224151	1663	0.129588	8.4558e-05	0.111565	0.147611	201	NA	NA	NA	NA	NA	NA	NA	NA	NA	NA	NA	NA	NA	NA	NA	NA	NA	NA	NA	NA	NA	NA	NA	NA	NA	NA	NA	NA	NA	NA	NA	NA	NA	NA	NA	NA	NA	NA
2004	12	0.0243783	3.48709e-07	0.0232209	0.0255357	1846	0.150562	9.58773e-05	0.13137	0.169753	219	NA	NA	NA	NA	NA	NA	NA	NA	NA	NA	NA	NA	NA	NA	NA	NA	NA	NA	NA	NA	NA	NA	NA	NA	NA	NA	NA	NA	NA	NA	NA	NA	NA	NA	NA	NA	NA	NA
2004	13	0.0270939	3.86956e-07	0.0258747	0.0283131	-	0.164057	0.000102821	0.144183	0.183931	-	NA	NA	NA	NA	NA	NA	NA	NA	NA	NA	NA	NA	NA	NA	NA	NA	NA	NA	NA	NA	NA	NA	NA	NA	NA	NA	NA	NA	NA	NA	NA	NA	NA	NA	NA	NA	NA	NA
2005	1	0	0	0	0	≤5	NA	NA	NA	NA	NA	NA	NA	NA	NA	NA	NA	NA	NA	NA	NA	NA	NA	NA	NA	NA	NA	NA	NA	NA	NA	NA	NA	NA	NA	NA	NA	NA	NA	NA	NA	NA	NA	NA	NA	NA	NA	NA	NA
2005	2	4.27637e-05	6.0956e-10	-5.6264e-06	9.11537e-05	9	NA	NA	NA	NA	NA	NA	NA	NA	NA	NA	NA	NA	NA	NA	NA	0	0	0	0	≤5	NA	NA	NA	NA	NA	NA	NA	NA	NA	NA	NA	NA	NA	NA	NA	NA	NA	NA	NA	NA	NA	NA	NA
2005	3	0.000128729	1.84103e-09	4.46321e-05	0.000212825	26	0	0	0	0	≤5	NA	NA	NA	NA	NA	NA	NA	NA	NA	NA	NA	NA	NA	NA	NA	NA	NA	NA	NA	NA	NA	NA	NA	NA	NA	0	0	0	0	≤5	NA	NA	NA	NA	NA	NA	NA	NA
2005	4	0.000373366	5.35977e-09	0.000229877	0.000516856	85	0.00161812	1.3081e-06	-0.000623533	0.00385978	8	NA	NA	NA	NA	NA	0	0	0	0	≤5	0.00221239	4.89467e-06	-0.00212381	0.00654859	≤5	NA	NA	NA	NA	NA	NA	NA	NA	NA	NA	NA	NA	NA	NA	NA	NA	NA	NA	NA	NA	0	0	0
2005	5	0.00122592	1.76596e-08	0.000965458	0.00148638	210	0.00647249	5.20697e-06	0.00200009	0.0109449	24	NA	NA	NA	NA	NA	0.00298507	8.91067e-06	-0.00286556	0.00883571	6	0.00442478	9.76763e-06	-0.00170074	0.0105503	7	0	0	0	0	≤5	NA	NA	NA	NA	NA	NA	NA	NA	NA	NA	NA	NA	NA	NA	NA	0.00182149	1.1046e-06	-0.00023843
2005	6	0.00303981	4.38698e-08	0.00262929	0.00345033	400	0.0194175	1.54174e-05	0.0117217	0.0271133	48	0	0	0	0	6	0.0179104	5.26641e-05	0.00368699	0.0321339	7	0.0154867	3.3807e-05	0.00409076	0.0268827	8	NA	NA	NA	NA	NA	NA	NA	NA	NA	NA	0.00212314	4.50773e-06	-0.00203814	0.00628442	≤5	NA	NA	NA	NA	NA	0.0054667	3.3044e-06	0.00190388
2005	7	0.00581001	8.39042e-08	0.00524228	0.00637774	631	0.038835	3.02245e-05	0.0280597	0.0496102	71	0.00900901	1.34253e-05	0.00182758	0.0161904	10	0.0209046	6.13085e-05	0.00555815	0.0362511	9	0.0177041	3.85716e-05	0.00553155	0.0298767	10	0.00243309	5.91993e-06	-0.00233568	0.00720186	≤5	0	0	0	0	≤5	0.00425536	9.03483e-06	-0.0016359	0.0101466	6	0	0	0	0	≤5	0.00728931	4.39823e-06	0.00317888
2005	8	0.00919125	1.32659e-07	0.00847738	0.00990511	918	0.0574434	4.38418e-05	0.0444658	0.0704209	100	0.0150241	2.2267e-05	0.00577546	0.0242728	10	0.026893	7.8436e-05	0.00953473	0.0442512	9	0.0221389	4.80354e-05	0.00855484	0.0357229	10	0.00729927	1.76732e-05	-0.000940326	0.0155389	≤5	0.0143369	5.08323e-05	0.000363011	0.0283108	≤5	0.0127842	2.6949e-05	0.00260957	0.0229589	6	0.00735294	5.40657e-05	-0.00705856	0.0217644	≤5	0.0109367	6.57648e-06	0.00591049
2005	9	0.0134093	1.93263e-07	0.0125477	0.014271	1268	0.0809263	6.02422e-05	0.0657139	0.0961388	130	NA	NA	NA	NA	NA	NA	NA	NA	NA	NA	NA	NA	NA	NA	NA	NA	NA	NA	NA	NA	NA	NA	NA	NA	NA	NA	NA	NA	NA	NA	NA	NA	NA	NA	NA	NA	NA	NA
2005	10	0.01857	2.66941e-07	0.0175573	0.0195826	1561	0.105241	7.62986e-05	0.0881204	0.122361	166	NA	NA	NA	NA	NA	NA	NA	NA	NA	NA	NA	NA	NA	NA	NA	NA	NA	NA	NA	NA	NA	NA	NA	NA	NA	NA	NA	NA	NA	NA	NA	NA	NA	NA	NA	NA	NA	NA
2005	11	0.0229033	3.28394e-07	0.0217801	0.0240264	1802	0.134418	9.43006e-05	0.115385	0.15345	182	NA	NA	NA	NA	NA	NA	NA	NA	NA	NA	NA	NA	NA	NA	NA	NA	NA	NA	NA	NA	NA	NA	NA	NA	NA	NA	NA	NA	NA	NA	NA	NA	NA	NA	NA	NA	NA	NA
2005	12	0.0264784	3.78837e-07	0.0252721	0.0276848	-	0.147397	0.000101875	0.127615	0.16718	-	NA	NA	NA	NA	NA	NA	NA	NA	NA	NA	NA	NA	NA	NA	NA	NA	NA	NA	NA	NA	NA	NA	NA	NA	NA	NA	NA	NA	NA	NA	NA	NA	NA	NA	NA	NA	NA	NA
2006	1	0	0	0	0	6	0	0	0	0	≤5	NA	NA	NA	NA	NA	NA	NA	NA	NA	NA	NA	NA	NA	NA	NA	NA	NA	NA	NA	NA	NA	NA	NA	NA	NA	NA	NA	NA	NA	NA	NA	NA	NA	NA	NA	NA	NA	NA
2006	2	8.44975e-05	1.18989e-09	1.6889e-05	0.000152106	13	NA	NA	NA	NA	NA	NA	NA	NA	NA	NA	NA	NA	NA	NA	NA	NA	NA	NA	NA	NA	NA	NA	NA	NA	NA	NA	NA	NA	NA	NA	NA	NA	NA	NA	NA	NA	NA	NA	NA	NA	NA	NA	NA
2006	3	0.000183553	2.59123e-09	8.37822e-05	0.000283323	37	0.000896861	8.0436e-07	-0.000860954	0.00265468	≤5	NA	NA	NA	NA	NA	NA	NA	NA	NA	NA	NA	NA	NA	NA	NA	NA	NA	NA	NA	NA	NA	NA	NA	NA	NA	NA	NA	NA	NA	NA	NA	NA	NA	NA	NA	NA	NA	NA
2006	4	0.000524784	7.43949e-09	0.000355732	0.000693836	83	0.0026922	2.41164e-06	-0.00035152	0.00573591	10	NA	NA	NA	NA	NA	NA	NA	NA	NA	NA	NA	NA	NA	NA	NA	NA	NA	NA	NA	NA	NA	NA	NA	NA	NA	NA	NA	NA	NA	NA	NA	NA	NA	NA	NA	NA	NA	NA
2006	5	0.00118185	1.68093e-08	0.00092774	0.00143596	196	0.00897587	7.99151e-06	0.0034352	0.0145165	25	NA	NA	NA	NA	NA	NA	NA	NA	NA	NA	NA	NA	NA	NA	NA	NA	NA	NA	NA	NA	NA	NA	NA	NA	NA	NA	NA	NA	NA	NA	NA	NA	NA	NA	NA	NA	NA	NA
2006	6	0.00280263	3.99645e-08	0.00241081	0.00319445	363	0.0224409	1.97094e-05	0.0137396	0.0311422	48	NA	NA	NA	NA	NA	NA	NA	NA	NA	NA	NA	NA	NA	NA	NA	NA	NA	NA	NA	NA	NA	NA	NA	NA	NA	NA	NA	NA	NA	NA	NA	NA	NA	NA	NA	NA	NA	NA
2006	7	0.00520931	7.43718e-08	0.0046748	0.00574381	576	0.0430872	3.70443e-05	0.0311581	0.0550164	63	NA	NA	NA	NA	NA	NA	NA	NA	NA	NA	NA	NA	NA	NA	NA	NA	NA	NA	NA	NA	NA	NA	NA	NA	NA	NA	NA	NA	NA	NA	NA	NA	NA	NA	NA	NA	NA	NA
2006	8	0.00829178	1.18383e-07	0.00761742	0.00896614	886	0.0565522	4.79372e-05	0.0429821	0.0701224	89	NA	NA	NA	NA	NA	NA	NA	NA	NA	NA	NA	NA	NA	NA	NA	NA	NA	NA	NA	NA	NA	NA	NA	NA	NA	NA	NA	NA	NA	NA	NA	NA	NA	NA	NA	NA	NA	NA
2006	9	0.012795	1.82431e-07	0.0119579	0.0136322	1244	0.0798916	6.60467e-05	0.0639631	0.0958201	125	NA	NA	NA	NA	NA	NA	NA	NA	NA	NA	NA	NA	NA	NA	NA	NA	NA	NA	NA	NA	NA	NA	NA	NA	NA	NA	NA	NA	NA	NA	NA	NA	NA	NA	NA	NA	NA	NA
2006	10	0.0180126	2.56147e-07	0.0170206	0.0190045	1551	0.112239	8.95555e-05	0.0936914	0.130787	155	NA	NA	NA	NA	NA	NA	NA	NA	NA	NA	NA	NA	NA	NA	NA	NA	NA	NA	NA	NA	NA	NA	NA	NA	NA	NA	NA	NA	NA	NA	NA	NA	NA	NA	NA	NA	NA	NA
2006	11	0.0225036	3.19209e-07	0.0213963	0.023611	1577	0.139196	0.000107709	0.118855	0.159537	-	NA	NA	NA	NA	NA	NA	NA	NA	NA	NA	NA	NA	NA	NA	NA	NA	NA	NA	NA	NA	NA	NA	NA	NA	NA	NA	NA	NA	NA	NA	NA	NA	NA	NA	NA	NA	NA	NA
2007	1	0	0	0	0	≤5	NA	NA	NA	NA	NA	NA	NA	NA	NA	NA	NA	NA	NA	NA	NA	NA	NA	NA	NA	NA	NA	NA	NA	NA	NA	NA	NA	NA	NA	NA	NA	NA	NA	NA	NA	NA	NA	NA	NA	NA	NA	NA	NA
2007	2	5.7054e-05	8.13755e-10	1.1433e-06	0.000112965	14	0	0	0	0	≤5	NA	NA	NA	NA	NA	NA	NA	NA	NA	NA	NA	NA	NA	NA	NA	NA	NA	NA	NA	NA	NA	NA	NA	NA	NA	NA	NA	NA	NA	NA	NA	NA	NA	NA	NA	NA	NA	NA
2007	3	0.000200391	2.8678e-09	9.54311e-05	0.00030535	38	0.00102354	1.04764e-06	-0.000982564	0.00302965	≤5	NA	NA	NA	NA	NA	NA	NA	NA	NA	NA	NA	NA	NA	NA	NA	NA	NA	NA	NA	NA	NA	NA	NA	NA	NA	NA	NA	NA	NA	NA	NA	NA	NA	NA	NA	NA	NA	NA
2007	4	0.000546165	7.84582e-09	0.000372558	0.000719772	78	0.00307062	3.13647e-06	-0.00040049	0.00654174	≤5	NA	NA	NA	NA	NA	NA	NA	NA	NA	NA	NA	NA	NA	NA	NA	NA	NA	NA	NA	NA	NA	NA	NA	NA	NA	NA	NA	NA	NA	NA	NA	NA	NA	NA	NA	NA	NA	NA
2007	5	0.0011253	1.62171e-08	0.000875711	0.0013749	175	0.00409417	4.17767e-06	8.81249e-05	0.00810021	12	NA	NA	NA	NA	NA	NA	NA	NA	NA	NA	NA	NA	NA	NA	NA	NA	NA	NA	NA	NA	NA	NA	NA	NA	NA	NA	NA	NA	NA	NA	NA	NA	NA	NA	NA	NA	NA	NA
2007	6	0.00253652	3.66737e-08	0.00216118	0.00291186	342	0.0122825	1.243e-05	0.00537241	0.0191926	35	NA	NA	NA	NA	NA	NA	NA	NA	NA	NA	NA	NA	NA	NA	NA	NA	NA	NA	NA	NA	NA	NA	NA	NA	NA	NA	NA	NA	NA	NA	NA	NA	NA	NA	NA	NA	NA	NA
2007	7	0.00497714	7.20762e-08	0.00445095	0.00550333	612	0.035824	3.53903e-05	0.0241642	0.0474837	55	NA	NA	NA	NA	NA	NA	NA	NA	NA	NA	NA	NA	NA	NA	NA	NA	NA	NA	NA	NA	NA	NA	NA	NA	NA	NA	NA	NA	NA	NA	NA	NA	NA	NA	NA	NA	NA	NA
2007	8	0.00894178	1.29488e-07	0.00823649	0.00964706	989	0.0562948	5.44332e-05	0.0418344	0.0707552	93	NA	NA	NA	NA	NA	NA	NA	NA	NA	NA	NA	NA	NA	NA	NA	NA	NA	NA	NA	NA	NA	NA	NA	NA	NA	NA	NA	NA	NA	NA	NA	NA	NA	NA	NA	NA	NA	NA
2007	9	0.0144971	2.09444e-07	0.0136001	0.0153941	1305	0.0951894	8.82496e-05	0.0767772	0.113602	118	NA	NA	NA	NA	NA	NA	NA	NA	NA	NA	NA	NA	NA	NA	NA	NA	NA	NA	NA	NA	NA	NA	NA	NA	NA	NA	NA	NA	NA	NA	NA	NA	NA	NA	NA	NA	NA	NA
2007	10	0.0191711	2.76267e-07	0.0181409	0.0202012	-	0.120807	0.000108857	0.100358	0.141256	-	NA	NA	NA	NA	NA	NA	NA	NA	NA	NA	NA	NA	NA	NA	NA	NA	NA	NA	NA	NA	NA	NA	NA	NA	NA	NA	NA	NA	NA	NA	NA	NA	NA	NA	NA	NA	NA	NA
2008	2	0	0	0	0	≤5	0	0	0	0	≤5	NA	NA	NA	NA	NA	NA	NA	NA	NA	NA	NA	NA	NA	NA	NA	NA	NA	NA	NA	NA	NA	NA	NA	NA	NA	NA	NA	NA	NA	NA	NA	NA	NA	NA	NA	NA	NA	NA
2008	3	7.07596e-05	1.00133e-09	8.73897e-06	0.00013278	27	0.00229621	2.63327e-06	-0.000884294	0.00547672	≤5	NA	NA	NA	NA	NA	NA	NA	NA	NA	NA	NA	NA	NA	NA	NA	NA	NA	NA	NA	NA	NA	NA	NA	NA	NA	NA	NA	NA	NA	NA	NA	NA	NA	NA	NA	NA	NA	NA
2008	4	0.000383697	5.45073e-09	0.000238995	0.0005284	70	0.00344432	3.94537e-06	-0.00044875	0.00733738	8	NA	NA	NA	NA	NA	NA	NA	NA	NA	NA	NA	NA	NA	NA	NA	NA	NA	NA	NA	NA	NA	NA	NA	NA	NA	NA	NA	NA	NA	NA	NA	NA	NA	NA	NA	NA	NA	NA
2008	5	0.000998518	1.42295e-08	0.000764718	0.00123232	181	0.00918485	1.04604e-05	0.00284582	0.0155239	14	NA	NA	NA	NA	NA	NA	NA	NA	NA	NA	NA	NA	NA	NA	NA	NA	NA	NA	NA	NA	NA	NA	NA	NA	NA	NA	NA	NA	NA	NA	NA	NA	NA	NA	NA	NA	NA	NA
2008	6	0.00259384	3.70763e-08	0.00221645	0.00297124	382	0.0160735	1.81785e-05	0.00771693	0.02443	33	NA	NA	NA	NA	NA	NA	NA	NA	NA	NA	NA	NA	NA	NA	NA	NA	NA	NA	NA	NA	NA	NA	NA	NA	NA	NA	NA	NA	NA	NA	NA	NA	NA	NA	NA	NA	NA	NA
2008	7	0.00549606	7.86444e-08	0.00494642	0.00604571	673	0.0378875	4.18996e-05	0.0252007	0.0505743	54	NA	NA	NA	NA	NA	NA	NA	NA	NA	NA	NA	NA	NA	NA	NA	NA	NA	NA	NA	NA	NA	NA	NA	NA	NA	NA	NA	NA	NA	NA	NA	NA	NA	NA	NA	NA	NA	NA
2008	8	0.00971952	1.39016e-07	0.00898875	0.0104503	999	0.0619977	6.68457e-05	0.0459732	0.0780222	86	NA	NA	NA	NA	NA	NA	NA	NA	NA	NA	NA	NA	NA	NA	NA	NA	NA	NA	NA	NA	NA	NA	NA	NA	NA	NA	NA	NA	NA	NA	NA	NA	NA	NA	NA	NA	NA	NA
2008	9	0.0144699	2.06576e-07	0.0135791	0.0153607	-	0.0987823	0.000102382	0.0789506	0.118614	-	NA	NA	NA	NA	NA	NA	NA	NA	NA	NA	NA	NA	NA	NA	NA	NA	NA	NA	NA	NA	NA	NA	NA	NA	NA	NA	NA	NA	NA	NA	NA	NA	NA	NA	NA	NA	NA	NA
2009	1	0	0	0	0	≤5	NA	NA	NA	NA	NA	NA	NA	NA	NA	NA	NA	NA	NA	NA	NA	NA	NA	NA	NA	NA	NA	NA	NA	NA	NA	NA	NA	NA	NA	NA	NA	NA	NA	NA	NA	NA	NA	NA	NA	NA	NA	NA	NA
2009	2	2.9206e-05	4.2649e-10	-1.12704e-05	6.96825e-05	10	0	0	0	0	≤5	NA	NA	NA	NA	NA	NA	NA	NA	NA	NA	NA	NA	NA	NA	NA	NA	NA	NA	NA	NA	NA	NA	NA	NA	NA	NA	NA	NA	NA	NA	NA	NA	NA	NA	NA	NA	NA	NA
2009	3	0.000146795	2.15459e-09	5.58177e-05	0.000237771	17	0.00135318	1.8311e-06	-0.001299	0.00400536	≤5	NA	NA	NA	NA	NA	NA	NA	NA	NA	NA	NA	NA	NA	NA	NA	NA	NA	NA	NA	NA	NA	NA	NA	NA	NA	NA	NA	NA	NA	NA	NA	NA	NA	NA	NA	NA	NA	NA
2009	4	0.000250286	3.68407e-09	0.000131323	0.000369249	60	0.00270636	3.65723e-06	-0.00104185	0.00645457	≤5	NA	NA	NA	NA	NA	NA	NA	NA	NA	NA	NA	NA	NA	NA	NA	NA	NA	NA	NA	NA	NA	NA	NA	NA	NA	NA	NA	NA	NA	NA	NA	NA	NA	NA	NA	NA	NA	NA
2009	5	0.000889535	1.31767e-08	0.000664552	0.00111452	185	0.0067659	9.10588e-06	0.000851522	0.0126803	19	NA	NA	NA	NA	NA	NA	NA	NA	NA	NA	NA	NA	NA	NA	NA	NA	NA	NA	NA	NA	NA	NA	NA	NA	NA	NA	NA	NA	NA	NA	NA	NA	NA	NA	NA	NA	NA	NA
2009	6	0.00275825	4.10124e-08	0.00236133	0.00315518	381	0.0257104	3.39425e-05	0.0142916	0.0371292	39	NA	NA	NA	NA	NA	NA	NA	NA	NA	NA	NA	NA	NA	NA	NA	NA	NA	NA	NA	NA	NA	NA	NA	NA	NA	NA	NA	NA	NA	NA	NA	NA	NA	NA	NA	NA	NA	NA
2009	7	0.00570529	8.49515e-08	0.00513403	0.00627655	604	0.052774	6.77372e-05	0.036643	0.068905	61	NA	NA	NA	NA	NA	NA	NA	NA	NA	NA	NA	NA	NA	NA	NA	NA	NA	NA	NA	NA	NA	NA	NA	NA	NA	NA	NA	NA	NA	NA	NA	NA	NA	NA	NA	NA	NA	NA
2009	8	0.009076	1.35154e-07	0.00835545	0.00979655	-	0.082544	0.00010262	0.0626892	0.102399	-	NA	NA	NA	NA	NA	NA	NA	NA	NA	NA	NA	NA	NA	NA	NA	NA	NA	NA	NA	NA	NA	NA	NA	NA	NA	NA	NA	NA	NA	NA	NA	NA	NA	NA	NA	NA	NA	NA
2010	1	0	0	0	0	≤5	NA	NA	NA	NA	NA	NA	NA	NA	NA	NA	NA	NA	NA	NA	NA	NA	NA	NA	NA	NA	NA	NA	NA	NA	NA	NA	NA	NA	NA	NA	NA	NA	NA	NA	NA	NA	NA	NA	NA	NA	NA	NA	NA
2010	2	5.82326e-05	8.47723e-10	1.16695e-06	0.000115298	9	NA	NA	NA	NA	NA	NA	NA	NA	NA	NA	NA	NA	NA	NA	NA	NA	NA	NA	NA	NA	NA	NA	NA	NA	NA	NA	NA	NA	NA	NA	NA	NA	NA	NA	NA	NA	NA	NA	NA	NA	NA	NA	NA
2010	3	0.000131485	1.92073e-09	4.55878e-05	0.000217383	18	NA	NA	NA	NA	NA	NA	NA	NA	NA	NA	NA	NA	NA	NA	NA	NA	NA	NA	NA	NA	NA	NA	NA	NA	NA	NA	NA	NA	NA	NA	NA	NA	NA	NA	NA	NA	NA	NA	NA	NA	NA	NA	NA
2010	4	0.000264181	3.87644e-09	0.000142151	0.00038621	68	0	0	0	0	≤5	NA	NA	NA	NA	NA	NA	NA	NA	NA	NA	NA	NA	NA	NA	NA	NA	NA	NA	NA	NA	NA	NA	NA	NA	NA	NA	NA	NA	NA	NA	NA	NA	NA	NA	NA	NA	NA	NA
2010	5	0.00100604	1.48698e-08	0.00076704	0.00124504	200	0.00169492	2.87274e-06	-0.00162706	0.00501689	12	NA	NA	NA	NA	NA	NA	NA	NA	NA	NA	NA	NA	NA	NA	NA	NA	NA	NA	NA	NA	NA	NA	NA	NA	NA	NA	NA	NA	NA	NA	NA	NA	NA	NA	NA	NA	NA	NA
2010	6	0.00297474	4.41157e-08	0.00256307	0.0033864	393	0.020339	3.38291e-05	0.00893928	0.0317387	19	NA	NA	NA	NA	NA	NA	NA	NA	NA	NA	NA	NA	NA	NA	NA	NA	NA	NA	NA	NA	NA	NA	NA	NA	NA	NA	NA	NA	NA	NA	NA	NA	NA	NA	NA	NA	NA	NA
2010	7	0.00586982	8.71617e-08	0.00529117	0.00644846	-	0.0322446	5.30497e-05	0.0179691	0.04652	-	NA	NA	NA	NA	NA	NA	NA	NA	NA	NA	NA	NA	NA	NA	NA	NA	NA	NA	NA	NA	NA	NA	NA	NA	NA	NA	NA	NA	NA	NA	NA	NA	NA	NA	NA	NA	NA	NA
2011	1	0	0	0	0	≤5	NA	NA	NA	NA	NA	NA	NA	NA	NA	NA	NA	NA	NA	NA	NA	NA	NA	NA	NA	NA	NA	NA	NA	NA	NA	NA	NA	NA	NA	NA	NA	NA	NA	NA	NA	NA	NA	NA	NA	NA	NA	NA	NA
2011	2	3.13878e-05	4.9259e-10	-1.21123e-05	7.4888e-05	8	NA	NA	NA	NA	NA	NA	NA	NA	NA	NA	NA	NA	NA	NA	NA	NA	NA	NA	NA	NA	NA	NA	NA	NA	NA	NA	NA	NA	NA	NA	NA	NA	NA	NA	NA	NA	NA	NA	NA	NA	NA	NA	NA
2011	3	0.000126199	1.99056e-09	3.87535e-05	0.000213644	17	NA	NA	NA	NA	NA	NA	NA	NA	NA	NA	NA	NA	NA	NA	NA	NA	NA	NA	NA	NA	NA	NA	NA	NA	NA	NA	NA	NA	NA	NA	NA	NA	NA	NA	NA	NA	NA	NA	NA	NA	NA	NA	NA
2011	4	0.000269329	4.26596e-09	0.000141315	0.000397343	84	0	0	0	0	≤5	NA	NA	NA	NA	NA	NA	NA	NA	NA	NA	NA	NA	NA	NA	NA	NA	NA	NA	NA	NA	NA	NA	NA	NA	NA	NA	NA	NA	NA	NA	NA	NA	NA	NA	NA	NA	NA	NA
2011	5	0.00134172	2.14031e-08	0.00105498	0.00162846	206	0.00407332	8.27907e-06	-0.00156616	0.0097128	13	NA	NA	NA	NA	NA	NA	NA	NA	NA	NA	NA	NA	NA	NA	NA	NA	NA	NA	NA	NA	NA	NA	NA	NA	NA	NA	NA	NA	NA	NA	NA	NA	NA	NA	NA	NA	NA	NA
2011	6	0.00330646	5.28985e-08	0.00285568	0.00375725	-	0.0264766	5.26038e-05	0.0122613	0.0406919	-	NA	NA	NA	NA	NA	NA	NA	NA	NA	NA	NA	NA	NA	NA	NA	NA	NA	NA	NA	NA	NA	NA	NA	NA	NA	NA	NA	NA	NA	NA	NA	NA	NA	NA	NA	NA	NA	NA
2012	1	0	0	0	0	≤5	NA	NA	NA	NA	NA	NA	NA	NA	NA	NA	NA	NA	NA	NA	NA	NA	NA	NA	NA	NA	NA	NA	NA	NA	NA	NA	NA	NA	NA	NA	NA	NA	NA	NA	NA	NA	NA	NA	NA	NA	NA	NA	NA
2012	2	6.42281e-05	1.03126e-09	1.28724e-06	0.000127169	8	0	0	0	0	≤5	NA	NA	NA	NA	NA	NA	NA	NA	NA	NA	NA	NA	NA	NA	NA	NA	NA	NA	NA	NA	NA	NA	NA	NA	NA	NA	NA	NA	NA	NA	NA	NA	NA	NA	NA	NA	NA	NA
2012	3	0.000128925	2.0775e-09	3.95906e-05	0.000218259	24	0.00277008	7.67336e-06	-0.00265918	0.00819935	≤5	NA	NA	NA	NA	NA	NA	NA	NA	NA	NA	NA	NA	NA	NA	NA	NA	NA	NA	NA	NA	NA	NA	NA	NA	NA	NA	NA	NA	NA	NA	NA	NA	NA	NA	NA	NA	NA	NA
2012	4	0.000389514	6.31953e-09	0.000233705	0.000545322	62	0.00554017	1.53042e-05	-0.00212731	0.0132076	≤5	NA	NA	NA	NA	NA	NA	NA	NA	NA	NA	NA	NA	NA	NA	NA	NA	NA	NA	NA	NA	NA	NA	NA	NA	NA	NA	NA	NA	NA	NA	NA	NA	NA	NA	NA	NA	NA	NA
2012	5	0.00101276	1.65275e-08	0.000760789	0.00126473	-	0.0110803	3.0438e-05	0.000267092	0.0218936	≤5	NA	NA	NA	NA	NA	NA	NA	NA	NA	NA	NA	NA	NA	NA	NA	NA	NA	NA	NA	NA	NA	NA	NA	NA	NA	NA	NA	NA	NA	NA	NA	NA	NA	NA	NA	NA	NA	NA
2013	1	0	0	0	0	≤5	NA	NA	NA	NA	NA	NA	NA	NA	NA	NA	NA	NA	NA	NA	NA	NA	NA	NA	NA	NA	NA	NA	NA	NA	NA	NA	NA	NA	NA	NA	NA	NA	NA	NA	NA	NA	NA	NA	NA	NA	NA	NA	NA
2013	2	1.68047e-05	2.82399e-10	-1.6132e-05	4.97414e-05	6	0	0	0	0	≤5	NA	NA	NA	NA	NA	NA	NA	NA	NA	NA	NA	NA	NA	NA	NA	NA	NA	NA	NA	NA	NA	NA	NA	NA	NA	NA	NA	NA	NA	NA	NA	NA	NA	NA	NA	NA	NA	NA
2013	3	0.000101393	1.71329e-09	2.02663e-05	0.000182519	12	NA	NA	NA	NA	NA	NA	NA	NA	NA	NA	NA	NA	NA	NA	NA	NA	NA	NA	NA	NA	NA	NA	NA	NA	NA	NA	NA	NA	NA	NA	NA	NA	NA	NA	NA	NA	NA	NA	NA	NA	NA	NA	NA
2013	4	0.000203596	3.45369e-09	8.84124e-05	0.000318779	-	0.00384615	1.47929e-05	-0.00369217	0.0113845	≤5	NA	NA	NA	NA	NA	NA	NA	NA	NA	NA	NA	NA	NA	NA	NA	NA	NA	NA	NA	NA	NA	NA	NA	NA	NA	NA	NA	NA	NA	NA	NA	NA	NA	NA	NA	NA	NA	NA
2014	1	0	0	0	0	≤5	NA	NA	NA	NA	NA	NA	NA	NA	NA	NA	NA	NA	NA	NA	NA	NA	NA	NA	NA	NA	NA	NA	NA	NA	NA	NA	NA	NA	NA	NA	NA	NA	NA	NA	NA	NA	NA	NA	NA	NA	NA	NA	NA
2014	2	1.674e-05	2.80229e-10	-1.60698e-05	4.95499e-05	≤5	NA	NA	NA	NA	NA	NA	NA	NA	NA	NA	NA	NA	NA	NA	NA	NA	NA	NA	NA	NA	NA	NA	NA	NA	NA	NA	NA	NA	NA	NA	NA	NA	NA	NA	NA	NA	NA	NA	NA	NA	NA	NA	NA
2014	3	5.04971e-05	8.4997e-10	-6.64417e-06	0.000107638	≤5	NA	NA	NA	NA	NA	NA	NA	NA	NA	NA	NA	NA	NA	NA	NA	NA	NA	NA	NA	NA	NA	NA	NA	NA	NA	NA	NA	NA	NA	NA	NA	NA	NA	NA	NA	NA	NA	NA	NA	NA	NA	NA	NA
2015	1	0	0	0	0	≤5	NA	NA	NA	NA	NA	NA	NA	NA	NA	NA	NA	NA	NA	NA	NA	NA	NA	NA	NA	NA	NA	NA	NA	NA	NA	NA	NA	NA	NA	NA	NA	NA	NA	NA	NA	NA	NA	NA	NA	NA	NA	NA	NA
2015	2	3.33078e-05	5.54695e-10	-1.28532e-05	7.94688e-05	≤5	NA	NA	NA	NA	NA	NA	NA	NA	NA	NA	NA	NA	NA	NA	NA	NA	NA	NA	NA	NA	NA	NA	NA	NA	NA	NA	NA	NA	NA	NA	NA	NA	NA	NA	NA	NA	NA	NA	NA	NA	NA	NA	NA
[truncated: 32 more columns]

## Sheet: Supplementary Data 1B CIF AFF
		General population					At least one diagnosed full-sibling with AFF					At least one diagnosed parent with AP					At least one diagnosed parent with AIS					At least one diagnosed parent with AS					At least one diagnosed parent with AF					At least one diagnosed parent with CIHD					At least one diagnosed parent with CAD					At least one diagnosed parent with HF					At least one diagnosed parent with HYP
Year of birth	Age at first diagnosis	Estimate	SE	L95	U95	N	Estimate	SE	L95	U95	N	Estimate	SE	L95	U95	N	Estimate	SE	L95	U95	N	Estimate	SE	L95	U95	N	Estimate	SE	L95	U95	N	Estimate	SE	L95	U95	N	Estimate	SE	L95	U95	N	Estimate	SE	L95	U95	N	Estimate	SE	L95
1871	86	0	0	0	0	≤5	NA	NA	NA	NA	NA	NA	NA	NA	NA	NA	NA	NA	NA	NA	NA	NA	NA	NA	NA	NA	NA	NA	NA	NA	NA	NA	NA	NA	NA	NA	NA	NA	NA	NA	NA	NA	NA	NA	NA	NA	NA	NA	NA
1871	100	0.00649351	4.21656e-05	-0.00623353	0.0192205	≤5	NA	NA	NA	NA	NA	NA	NA	NA	NA	NA	NA	NA	NA	NA	NA	NA	NA	NA	NA	NA	NA	NA	NA	NA	NA	NA	NA	NA	NA	NA	NA	NA	NA	NA	NA	NA	NA	NA	NA	NA	NA	NA	NA
1875	70	0	0	0	0	≤5	NA	NA	NA	NA	NA	NA	NA	NA	NA	NA	NA	NA	NA	NA	NA	NA	NA	NA	NA	NA	NA	NA	NA	NA	NA	NA	NA	NA	NA	NA	NA	NA	NA	NA	NA	NA	NA	NA	NA	NA	NA	NA	NA
1875	94	0.00102669	1.0541e-06	-0.000985589	0.00303898	≤5	NA	NA	NA	NA	NA	NA	NA	NA	NA	NA	NA	NA	NA	NA	NA	NA	NA	NA	NA	NA	NA	NA	NA	NA	NA	NA	NA	NA	NA	NA	NA	NA	NA	NA	NA	NA	NA	NA	NA	NA	NA	NA	NA
1875	100	0.00205339	2.10635e-06	-0.000791164	0.00489794	≤5	NA	NA	NA	NA	NA	NA	NA	NA	NA	NA	NA	NA	NA	NA	NA	NA	NA	NA	NA	NA	NA	NA	NA	NA	NA	NA	NA	NA	NA	NA	NA	NA	NA	NA	NA	NA	NA	NA	NA	NA	NA	NA	NA
1876	89	0	0	0	0	≤5	NA	NA	NA	NA	NA	NA	NA	NA	NA	NA	NA	NA	NA	NA	NA	NA	NA	NA	NA	NA	NA	NA	NA	NA	NA	NA	NA	NA	NA	NA	NA	NA	NA	NA	NA	NA	NA	NA	NA	NA	NA	NA	NA
1876	100	0.000724638	5.251e-07	-0.000695626	0.0021449	≤5	NA	NA	NA	NA	NA	NA	NA	NA	NA	NA	NA	NA	NA	NA	NA	NA	NA	NA	NA	NA	NA	NA	NA	NA	NA	NA	NA	NA	NA	NA	NA	NA	NA	NA	NA	NA	NA	NA	NA	NA	NA	NA	NA
1877	48	0	0	0	0	≤5	NA	NA	NA	NA	NA	NA	NA	NA	NA	NA	NA	NA	NA	NA	NA	NA	NA	NA	NA	NA	NA	NA	NA	NA	NA	NA	NA	NA	NA	NA	NA	NA	NA	NA	NA	NA	NA	NA	NA	NA	NA	NA	NA
1877	100	0.00049505	2.45074e-07	-0.00047523	0.00146533	≤5	NA	NA	NA	NA	NA	NA	NA	NA	NA	NA	NA	NA	NA	NA	NA	NA	NA	NA	NA	NA	NA	NA	NA	NA	NA	NA	NA	NA	NA	NA	NA	NA	NA	NA	NA	NA	NA	NA	NA	NA	NA	NA	NA
1878	76	0	0	0	0	≤5	NA	NA	NA	NA	NA	NA	NA	NA	NA	NA	NA	NA	NA	NA	NA	NA	NA	NA	NA	NA	NA	NA	NA	NA	NA	NA	NA	NA	NA	NA	NA	NA	NA	NA	NA	NA	NA	NA	NA	NA	NA	NA	NA
1878	79	0.00038625	1.49189e-07	-0.000370786	0.00114328	≤5	NA	NA	NA	NA	NA	NA	NA	NA	NA	NA	NA	NA	NA	NA	NA	NA	NA	NA	NA	NA	NA	NA	NA	NA	NA	NA	NA	NA	NA	NA	NA	NA	NA	NA	NA	NA	NA	NA	NA	NA	NA	NA	NA
1878	86	0.000772499	2.98262e-07	-0.000297904	0.0018429	≤5	NA	NA	NA	NA	NA	NA	NA	NA	NA	NA	NA	NA	NA	NA	NA	NA	NA	NA	NA	NA	NA	NA	NA	NA	NA	NA	NA	NA	NA	NA	NA	NA	NA	NA	NA	NA	NA	NA	NA	NA	NA	NA	NA
1878	100	0.00115875	4.4722e-07	-0.000151968	0.00246947	≤5	NA	NA	NA	NA	NA	NA	NA	NA	NA	NA	NA	NA	NA	NA	NA	NA	NA	NA	NA	NA	NA	NA	NA	NA	NA	NA	NA	NA	NA	NA	NA	NA	NA	NA	NA	NA	NA	NA	NA	NA	NA	NA	NA
1879	82	0	0	0	0	≤5	NA	NA	NA	NA	NA	NA	NA	NA	NA	NA	NA	NA	NA	NA	NA	NA	NA	NA	NA	NA	NA	NA	NA	NA	NA	NA	NA	NA	NA	NA	NA	NA	NA	NA	NA	NA	NA	NA	NA	NA	NA	NA	NA
1879	91	0.000294638	8.68113e-08	-0.000282842	0.000872117	≤5	NA	NA	NA	NA	NA	NA	NA	NA	NA	NA	NA	NA	NA	NA	NA	NA	NA	NA	NA	NA	NA	NA	NA	NA	NA	NA	NA	NA	NA	NA	NA	NA	NA	NA	NA	NA	NA	NA	NA	NA	NA	NA	NA
1879	100	0.000884119	2.60427e-07	-0.000116091	0.00188433	≤5	NA	NA	NA	NA	NA	NA	NA	NA	NA	NA	NA	NA	NA	NA	NA	NA	NA	NA	NA	NA	NA	NA	NA	NA	NA	NA	NA	NA	NA	NA	NA	NA	NA	NA	NA	NA	NA	NA	NA	NA	NA	NA	NA
1880	89	0	0	0	0	≤5	NA	NA	NA	NA	NA	NA	NA	NA	NA	NA	NA	NA	NA	NA	NA	NA	NA	NA	NA	NA	NA	NA	NA	NA	NA	NA	NA	NA	NA	NA	NA	NA	NA	NA	NA	NA	NA	NA	NA	NA	NA	NA	NA
1880	93	0.000457683	1.04717e-07	-0.00017656	0.00109193	≤5	NA	NA	NA	NA	NA	NA	NA	NA	NA	NA	NA	NA	NA	NA	NA	NA	NA	NA	NA	NA	NA	NA	NA	NA	NA	NA	NA	NA	NA	NA	NA	NA	NA	NA	NA	NA	NA	NA	NA	NA	NA	NA	NA
1880	95	0.000686944	1.57241e-07	-9.02523e-05	0.00146414	≤5	NA	NA	NA	NA	NA	NA	NA	NA	NA	NA	NA	NA	NA	NA	NA	NA	NA	NA	NA	NA	NA	NA	NA	NA	NA	NA	NA	NA	NA	NA	NA	NA	NA	NA	NA	NA	NA	NA	NA	NA	NA	NA	NA
1880	100	0.000916205	2.09747e-07	1.85767e-05	0.00181383	≤5	NA	NA	NA	NA	NA	NA	NA	NA	NA	NA	NA	NA	NA	NA	NA	NA	NA	NA	NA	NA	NA	NA	NA	NA	NA	NA	NA	NA	NA	NA	NA	NA	NA	NA	NA	NA	NA	NA	NA	NA	NA	NA	NA
1881	49	0	0	0	0	≤5	NA	NA	NA	NA	NA	NA	NA	NA	NA	NA	NA	NA	NA	NA	NA	NA	NA	NA	NA	NA	NA	NA	NA	NA	NA	NA	NA	NA	NA	NA	NA	NA	NA	NA	NA	NA	NA	NA	NA	NA	NA	NA	NA
1881	75	0.000182249	3.32147e-08	-0.000174952	0.00053945	≤5	NA	NA	NA	NA	NA	NA	NA	NA	NA	NA	NA	NA	NA	NA	NA	NA	NA	NA	NA	NA	NA	NA	NA	NA	NA	NA	NA	NA	NA	NA	NA	NA	NA	NA	NA	NA	NA	NA	NA	NA	NA	NA	NA
1881	80	0.000364498	6.64173e-08	-0.000140615	0.000869611	≤5	NA	NA	NA	NA	NA	NA	NA	NA	NA	NA	NA	NA	NA	NA	NA	NA	NA	NA	NA	NA	NA	NA	NA	NA	NA	NA	NA	NA	NA	NA	NA	NA	NA	NA	NA	NA	NA	NA	NA	NA	NA	NA	NA
1881	88	0.000546747	9.96077e-08	-7.18313e-05	0.00116533	≤5	NA	NA	NA	NA	NA	NA	NA	NA	NA	NA	NA	NA	NA	NA	NA	NA	NA	NA	NA	NA	NA	NA	NA	NA	NA	NA	NA	NA	NA	NA	NA	NA	NA	NA	NA	NA	NA	NA	NA	NA	NA	NA	NA
1881	90	0.000729072	1.32815e-07	1.47876e-05	0.00144336	6	NA	NA	NA	NA	NA	NA	NA	NA	NA	NA	NA	NA	NA	NA	NA	NA	NA	NA	NA	NA	NA	NA	NA	NA	NA	NA	NA	NA	NA	NA	NA	NA	NA	NA	NA	NA	NA	NA	NA	NA	NA	NA	NA
1881	96	0.00109372	1.99193e-07	0.000218969	0.00196847	7	NA	NA	NA	NA	NA	NA	NA	NA	NA	NA	NA	NA	NA	NA	NA	NA	NA	NA	NA	NA	NA	NA	NA	NA	NA	NA	NA	NA	NA	NA	NA	NA	NA	NA	NA	NA	NA	NA	NA	NA	NA	NA	NA
1881	100	0.00127644	2.3255e-07	0.000331281	0.0022216	-	NA	NA	NA	NA	NA	NA	NA	NA	NA	NA	NA	NA	NA	NA	NA	NA	NA	NA	NA	NA	NA	NA	NA	NA	NA	NA	NA	NA	NA	NA	NA	NA	NA	NA	NA	NA	NA	NA	NA	NA	NA	NA	NA
1882	71	0	0	0	0	≤5	NA	NA	NA	NA	NA	NA	NA	NA	NA	NA	NA	NA	NA	NA	NA	NA	NA	NA	NA	NA	NA	NA	NA	NA	NA	NA	NA	NA	NA	NA	NA	NA	NA	NA	NA	NA	NA	NA	NA	NA	NA	NA	NA
1882	76	0.00014374	2.06612e-08	-0.000137985	0.000425466	≤5	NA	NA	NA	NA	NA	NA	NA	NA	NA	NA	NA	NA	NA	NA	NA	NA	NA	NA	NA	NA	NA	NA	NA	NA	NA	NA	NA	NA	NA	NA	NA	NA	NA	NA	NA	NA	NA	NA	NA	NA	NA	NA	NA
1882	83	0.00028748	4.13165e-08	-0.000110911	0.000685872	≤5	NA	NA	NA	NA	NA	NA	NA	NA	NA	NA	NA	NA	NA	NA	NA	NA	NA	NA	NA	NA	NA	NA	NA	NA	NA	NA	NA	NA	NA	NA	NA	NA	NA	NA	NA	NA	NA	NA	NA	NA	NA	NA	NA
1882	85	0.00043122	6.19658e-08	-5.66723e-05	0.000919113	≤5	NA	NA	NA	NA	NA	NA	NA	NA	NA	NA	NA	NA	NA	NA	NA	NA	NA	NA	NA	NA	NA	NA	NA	NA	NA	NA	NA	NA	NA	NA	NA	NA	NA	NA	NA	NA	NA	NA	NA	NA	NA	NA	NA
1882	88	0.00057496	8.26092e-08	1.16311e-05	0.00113829	7	NA	NA	NA	NA	NA	NA	NA	NA	NA	NA	NA	NA	NA	NA	NA	NA	NA	NA	NA	NA	NA	NA	NA	NA	NA	NA	NA	NA	NA	NA	NA	NA	NA	NA	NA	NA	NA	NA	NA	NA	NA	NA	NA
1882	91	0.00100633	1.44549e-07	0.000261157	0.0017515	8	NA	NA	NA	NA	NA	NA	NA	NA	NA	NA	NA	NA	NA	NA	NA	NA	NA	NA	NA	NA	NA	NA	NA	NA	NA	NA	NA	NA	NA	NA	NA	NA	NA	NA	NA	NA	NA	NA	NA	NA	NA	NA	NA
1882	100	0.00115028	1.65229e-07	0.000353585	0.00194697	-	NA	NA	NA	NA	NA	NA	NA	NA	NA	NA	NA	NA	NA	NA	NA	NA	NA	NA	NA	NA	NA	NA	NA	NA	NA	NA	NA	NA	NA	NA	NA	NA	NA	NA	NA	NA	NA	NA	NA	NA	NA	NA	NA
1883	36	0	0	0	0	≤5	NA	NA	NA	NA	NA	NA	NA	NA	NA	NA	NA	NA	NA	NA	NA	NA	NA	NA	NA	NA	NA	NA	NA	NA	NA	NA	NA	NA	NA	NA	NA	NA	NA	NA	NA	NA	NA	NA	NA	NA	NA	NA	NA
1883	71	0.000122684	1.50514e-08	-0.000117773	0.000363141	≤5	NA	NA	NA	NA	NA	NA	NA	NA	NA	NA	NA	NA	NA	NA	NA	NA	NA	NA	NA	NA	NA	NA	NA	NA	NA	NA	NA	NA	NA	NA	NA	NA	NA	NA	NA	NA	NA	NA	NA	NA	NA	NA	NA
1883	74	0.000245369	3.00992e-08	-9.46678e-05	0.000585405	≤5	NA	NA	NA	NA	NA	NA	NA	NA	NA	NA	NA	NA	NA	NA	NA	NA	NA	NA	NA	NA	NA	NA	NA	NA	NA	NA	NA	NA	NA	NA	NA	NA	NA	NA	NA	NA	NA	NA	NA	NA	NA	NA	NA
1883	79	0.000368053	4.51433e-08	-4.83794e-05	0.000784485	≤5	NA	NA	NA	NA	NA	NA	NA	NA	NA	NA	NA	NA	NA	NA	NA	NA	NA	NA	NA	NA	NA	NA	NA	NA	NA	NA	NA	NA	NA	NA	NA	NA	NA	NA	NA	NA	NA	NA	NA	NA	NA	NA	NA
1883	85	0.000490737	6.01836e-08	9.91209e-06	0.000971563	≤5	NA	NA	NA	NA	NA	NA	NA	NA	NA	NA	NA	NA	NA	NA	NA	NA	NA	NA	NA	NA	NA	NA	NA	NA	NA	NA	NA	NA	NA	NA	NA	NA	NA	NA	NA	NA	NA	NA	NA	NA	NA	NA	NA
1883	86	0.000613437	7.5224e-08	7.58775e-05	0.001151	9	NA	NA	NA	NA	NA	NA	NA	NA	NA	NA	NA	NA	NA	NA	NA	NA	NA	NA	NA	NA	NA	NA	NA	NA	NA	NA	NA	NA	NA	NA	NA	NA	NA	NA	NA	NA	NA	NA	NA	NA	NA	NA	NA
1883	87	0.0011043	1.35364e-07	0.000383194	0.00182541	10	NA	NA	NA	NA	NA	NA	NA	NA	NA	NA	NA	NA	NA	NA	NA	NA	NA	NA	NA	NA	NA	NA	NA	NA	NA	NA	NA	NA	NA	NA	NA	NA	NA	NA	NA	NA	NA	NA	NA	NA	NA	NA	NA
1883	88	0.00122706	1.50397e-07	0.000466962	0.00198715	12	NA	NA	NA	NA	NA	NA	NA	NA	NA	NA	NA	NA	NA	NA	NA	NA	NA	NA	NA	NA	NA	NA	NA	NA	NA	NA	NA	NA	NA	NA	NA	NA	NA	NA	NA	NA	NA	NA	NA	NA	NA	NA	NA
1883	91	0.00147257	1.80451e-07	0.000639985	0.00230515	13	NA	NA	NA	NA	NA	NA	NA	NA	NA	NA	NA	NA	NA	NA	NA	NA	NA	NA	NA	NA	NA	NA	NA	NA	NA	NA	NA	NA	NA	NA	NA	NA	NA	NA	NA	NA	NA	NA	NA	NA	NA	NA	NA
1883	93	0.00159535	1.9548e-07	0.000728792	0.00246191	14	NA	NA	NA	NA	NA	NA	NA	NA	NA	NA	NA	NA	NA	NA	NA	NA	NA	NA	NA	NA	NA	NA	NA	NA	NA	NA	NA	NA	NA	NA	NA	NA	NA	NA	NA	NA	NA	NA	NA	NA	NA	NA	NA
1883	97	0.00171814	2.10505e-07	0.000818889	0.00261739	15	NA	NA	NA	NA	NA	NA	NA	NA	NA	NA	NA	NA	NA	NA	NA	NA	NA	NA	NA	NA	NA	NA	NA	NA	NA	NA	NA	NA	NA	NA	NA	NA	NA	NA	NA	NA	NA	NA	NA	NA	NA	NA	NA
1883	100	0.00184092	2.25549e-07	0.000910095	0.00277175	-	NA	NA	NA	NA	NA	NA	NA	NA	NA	NA	NA	NA	NA	NA	NA	NA	NA	NA	NA	NA	NA	NA	NA	NA	NA	NA	NA	NA	NA	NA	NA	NA	NA	NA	NA	NA	NA	NA	NA	NA	NA	NA	NA
1884	45	0	0	0	0	≤5	NA	NA	NA	NA	NA	NA	NA	NA	NA	NA	NA	NA	NA	NA	NA	NA	NA	NA	NA	NA	NA	NA	NA	NA	NA	NA	NA	NA	NA	NA	NA	NA	NA	NA	NA	NA	NA	NA	NA	NA	NA	NA	NA
1884	49	9.69368e-05	9.39674e-09	-9.30558e-05	0.000286929	≤5	NA	NA	NA	NA	NA	NA	NA	NA	NA	NA	NA	NA	NA	NA	NA	NA	NA	NA	NA	NA	NA	NA	NA	NA	NA	NA	NA	NA	NA	NA	NA	NA	NA	NA	NA	NA	NA	NA	NA	NA	NA	NA	NA
1884	58	0.000193874	1.87917e-08	-7.48035e-05	0.000462551	≤5	NA	NA	NA	NA	NA	NA	NA	NA	NA	NA	NA	NA	NA	NA	NA	NA	NA	NA	NA	NA	NA	NA	NA	NA	NA	NA	NA	NA	NA	NA	NA	NA	NA	NA	NA	NA	NA	NA	NA	NA	NA	NA	NA
1884	79	0.00029081	2.81848e-08	-3.82346e-05	0.000619855	≤5	NA	NA	NA	NA	NA	NA	NA	NA	NA	NA	NA	NA	NA	NA	NA	NA	NA	NA	NA	NA	NA	NA	NA	NA	NA	NA	NA	NA	NA	NA	NA	NA	NA	NA	NA	NA	NA	NA	NA	NA	NA	NA	NA
1884	82	0.000387747	3.7576e-08	7.81718e-06	0.000767677	≤5	NA	NA	NA	NA	NA	NA	NA	NA	NA	NA	NA	NA	NA	NA	NA	NA	NA	NA	NA	NA	NA	NA	NA	NA	NA	NA	NA	NA	NA	NA	NA	NA	NA	NA	NA	NA	NA	NA	NA	NA	NA	NA	NA
1884	85	0.000484684	4.69655e-08	5.99299e-05	0.000909438	11	NA	NA	NA	NA	NA	NA	NA	NA	NA	NA	NA	NA	NA	NA	NA	NA	NA	NA	NA	NA	NA	NA	NA	NA	NA	NA	NA	NA	NA	NA	NA	NA	NA	NA	NA	NA	NA	NA	NA	NA	NA	NA	NA
1884	86	0.0010663	1.03265e-07	0.000436474	0.00169614	19	NA	NA	NA	NA	NA	NA	NA	NA	NA	NA	NA	NA	NA	NA	NA	NA	NA	NA	NA	NA	NA	NA	NA	NA	NA	NA	NA	NA	NA	NA	NA	NA	NA	NA	NA	NA	NA	NA	NA	NA	NA	NA	NA
1884	87	0.00184199	1.78251e-07	0.0010145	0.00266949	21	NA	NA	NA	NA	NA	NA	NA	NA	NA	NA	NA	NA	NA	NA	NA	NA	NA	NA	NA	NA	NA	NA	NA	NA	NA	NA	NA	NA	NA	NA	NA	NA	NA	NA	NA	NA	NA	NA	NA	NA	NA	NA	NA
1884	89	0.00203594	1.9698e-07	0.00116606	0.00290582	22	NA	NA	NA	NA	NA	NA	NA	NA	NA	NA	NA	NA	NA	NA	NA	NA	NA	NA	NA	NA	NA	NA	NA	NA	NA	NA	NA	NA	NA	NA	NA	NA	NA	NA	NA	NA	NA	NA	NA	NA	NA	NA	NA
1884	90	0.00213294	2.06344e-07	0.00124262	0.00302325	23	NA	NA	NA	NA	NA	NA	NA	NA	NA	NA	NA	NA	NA	NA	NA	NA	NA	NA	NA	NA	NA	NA	NA	NA	NA	NA	NA	NA	NA	NA	NA	NA	NA	NA	NA	NA	NA	NA	NA	NA	NA	NA	NA
1884	92	0.00222998	2.15716e-07	0.00131967	0.00314029	25	NA	NA	NA	NA	NA	NA	NA	NA	NA	NA	NA	NA	NA	NA	NA	NA	NA	NA	NA	NA	NA	NA	NA	NA	NA	NA	NA	NA	NA	NA	NA	NA	NA	NA	NA	NA	NA	NA	NA	NA	NA	NA	NA
1884	100	0.00242407	2.34455e-07	0.00147504	0.0033731	-	NA	NA	NA	NA	NA	NA	NA	NA	NA	NA	NA	NA	NA	NA	NA	NA	NA	NA	NA	NA	NA	NA	NA	NA	NA	NA	NA	NA	NA	NA	NA	NA	NA	NA	NA	NA	NA	NA	NA	NA	NA	NA	NA
1885	48	0	0	0	0	≤5	NA	NA	NA	NA	NA	NA	NA	NA	NA	NA	NA	NA	NA	NA	NA	NA	NA	NA	NA	NA	NA	NA	NA	NA	NA	NA	NA	NA	NA	NA	NA	NA	NA	NA	NA	NA	NA	NA	NA	NA	NA	NA	NA
1885	69	8.4168e-05	7.08425e-09	-8.07982e-05	0.000249134	≤5	NA	NA	NA	NA	NA	NA	NA	NA	NA	NA	NA	NA	NA	NA	NA	NA	NA	NA	NA	NA	NA	NA	NA	NA	NA	NA	NA	NA	NA	NA	NA	NA	NA	NA	NA	NA	NA	NA	NA	NA	NA	NA	NA
1885	72	0.000168336	1.41673e-08	-6.49517e-05	0.000401624	≤5	NA	NA	NA	NA	NA	NA	NA	NA	NA	NA	NA	NA	NA	NA	NA	NA	NA	NA	NA	NA	NA	NA	NA	NA	NA	NA	NA	NA	NA	NA	NA	NA	NA	NA	NA	NA	NA	NA	NA	NA	NA	NA	NA
1885	80	0.000252504	2.12492e-08	-3.32019e-05	0.00053821	≤5	NA	NA	NA	NA	NA	NA	NA	NA	NA	NA	NA	NA	NA	NA	NA	NA	NA	NA	NA	NA	NA	NA	NA	NA	NA	NA	NA	NA	NA	NA	NA	NA	NA	NA	NA	NA	NA	NA	NA	NA	NA	NA	NA
1885	83	0.000336672	2.83299e-08	6.78116e-06	0.000666563	6	NA	NA	NA	NA	NA	NA	NA	NA	NA	NA	NA	NA	NA	NA	NA	NA	NA	NA	NA	NA	NA	NA	NA	NA	NA	NA	NA	NA	NA	NA	NA	NA	NA	NA	NA	NA	NA	NA	NA	NA	NA	NA	NA
1885	84	0.000505022	4.249e-08	0.000101013	0.000909032	10	NA	NA	NA	NA	NA	NA	NA	NA	NA	NA	NA	NA	NA	NA	NA	NA	NA	NA	NA	NA	NA	NA	NA	NA	NA	NA	NA	NA	NA	NA	NA	NA	NA	NA	NA	NA	NA	NA	NA	NA	NA	NA	NA
1885	85	0.000841723	7.07954e-08	0.000320227	0.00136322	16	NA	NA	NA	NA	NA	NA	NA	NA	NA	NA	NA	NA	NA	NA	NA	NA	NA	NA	NA	NA	NA	NA	NA	NA	NA	NA	NA	NA	NA	NA	NA	NA	NA	NA	NA	NA	NA	NA	NA	NA	NA	NA	NA
1885	87	0.00134688	1.13232e-07	0.000687354	0.00200641	19	NA	NA	NA	NA	NA	NA	NA	NA	NA	NA	NA	NA	NA	NA	NA	NA	NA	NA	NA	NA	NA	NA	NA	NA	NA	NA	NA	NA	NA	NA	NA	NA	NA	NA	NA	NA	NA	NA	NA	NA	NA	NA	NA
1885	88	0.0015995	1.34436e-07	0.000880864	0.00231813	21	NA	NA	NA	NA	NA	NA	NA	NA	NA	NA	NA	NA	NA	NA	NA	NA	NA	NA	NA	NA	NA	NA	NA	NA	NA	NA	NA	NA	NA	NA	NA	NA	NA	NA	NA	NA	NA	NA	NA	NA	NA	NA	NA
1885	91	0.00176791	1.48565e-07	0.00101245	0.00252336	23	NA	NA	NA	NA	NA	NA	NA	NA	NA	NA	NA	NA	NA	NA	NA	NA	NA	NA	NA	NA	NA	NA	NA	NA	NA	NA	NA	NA	NA	NA	NA	NA	NA	NA	NA	NA	NA	NA	NA	NA	NA	NA	NA
1885	100	0.00193637	1.62698e-07	0.0011458	0.00272694	-	NA	NA	NA	NA	NA	NA	NA	NA	NA	NA	NA	NA	NA	NA	NA	NA	NA	NA	NA	NA	NA	NA	NA	NA	NA	NA	NA	NA	NA	NA	NA	NA	NA	NA	NA	NA	NA	NA	NA	NA	NA	NA	NA
1886	43	0	0	0	0	≤5	NA	NA	NA	NA	NA	NA	NA	NA	NA	NA	NA	NA	NA	NA	NA	NA	NA	NA	NA	NA	NA	NA	NA	NA	NA	NA	NA	NA	NA	NA	NA	NA	NA	NA	NA	NA	NA	NA	NA	NA	NA	NA	NA
1886	70	7.43163e-05	5.52291e-09	-7.1341e-05	0.000219974	≤5	NA	NA	NA	NA	NA	NA	NA	NA	NA	NA	NA	NA	NA	NA	NA	NA	NA	NA	NA	NA	NA	NA	NA	NA	NA	NA	NA	NA	NA	NA	NA	NA	NA	NA	NA	NA	NA	NA	NA	NA	NA	NA	NA
1886	71	0.000148633	1.1045e-08	-5.73502e-05	0.000354615	≤5	NA	NA	NA	NA	NA	NA	NA	NA	NA	NA	NA	NA	NA	NA	NA	NA	NA	NA	NA	NA	NA	NA	NA	NA	NA	NA	NA	NA	NA	NA	NA	NA	NA	NA	NA	NA	NA	NA	NA	NA	NA	NA	NA
1886	72	0.000297265	2.20867e-08	5.98313e-06	0.000588547	≤5	NA	NA	NA	NA	NA	NA	NA	NA	NA	NA	NA	NA	NA	NA	NA	NA	NA	NA	NA	NA	NA	NA	NA	NA	NA	NA	NA	NA	NA	NA	NA	NA	NA	NA	NA	NA	NA	NA	NA	NA	NA	NA	NA
1886	77	0.000371581	2.76063e-08	4.59303e-05	0.000697233	6	NA	NA	NA	NA	NA	NA	NA	NA	NA	NA	NA	NA	NA	NA	NA	NA	NA	NA	NA	NA	NA	NA	NA	NA	NA	NA	NA	NA	NA	NA	NA	NA	NA	NA	NA	NA	NA	NA	NA	NA	NA	NA	NA
1886	78	0.000445898	3.31252e-08	8.91781e-05	0.000802617	7	NA	NA	NA	NA	NA	NA	NA	NA	NA	NA	NA	NA	NA	NA	NA	NA	NA	NA	NA	NA	NA	NA	NA	NA	NA	NA	NA	NA	NA	NA	NA	NA	NA	NA	NA	NA	NA	NA	NA	NA	NA	NA	NA
1886	79	0.000520214	3.86431e-08	0.000134927	0.000905501	8	NA	NA	NA	NA	NA	NA	NA	NA	NA	NA	NA	NA	NA	NA	NA	NA	NA	NA	NA	NA	NA	NA	NA	NA	NA	NA	NA	NA	NA	NA	NA	NA	NA	NA	NA	NA	NA	NA	NA	NA	NA	NA	NA
1886	83	0.000594536	4.41611e-08	0.000182658	0.00100641	12	NA	NA	NA	NA	NA	NA	NA	NA	NA	NA	NA	NA	NA	NA	NA	NA	NA	NA	NA	NA	NA	NA	NA	NA	NA	NA	NA	NA	NA	NA	NA	NA	NA	NA	NA	NA	NA	NA	NA	NA	NA	NA	NA
1886	84	0.000891823	6.6225e-08	0.000387442	0.0013962	15	NA	NA	NA	NA	NA	NA	NA	NA	NA	NA	NA	NA	NA	NA	NA	NA	NA	NA	NA	NA	NA	NA	NA	NA	NA	NA	NA	NA	NA	NA	NA	NA	NA	NA	NA	NA	NA	NA	NA	NA	NA	NA	NA
1886	85	0.00111485	8.27721e-08	0.000550965	0.00167873	18	NA	NA	NA	NA	NA	NA	NA	NA	NA	NA	NA	NA	NA	NA	NA	NA	NA	NA	NA	NA	NA	NA	NA	NA	NA	NA	NA	NA	NA	NA	NA	NA	NA	NA	NA	NA	NA	NA	NA	NA	NA	NA	NA
1886	86	0.00133788	9.93108e-08	0.00072022	0.00195553	21	NA	NA	NA	NA	NA	NA	NA	NA	NA	NA	NA	NA	NA	NA	NA	NA	NA	NA	NA	NA	NA	NA	NA	NA	NA	NA	NA	NA	NA	NA	NA	NA	NA	NA	NA	NA	NA	NA	NA	NA	NA	NA	NA
1886	87	0.00156101	1.15857e-07	0.000893881	0.00222813	23	NA	NA	NA	NA	NA	NA	NA	NA	NA	NA	NA	NA	NA	NA	NA	NA	NA	NA	NA	NA	NA	NA	NA	NA	NA	NA	NA	NA	NA	NA	NA	NA	NA	NA	NA	NA	NA	NA	NA	NA	NA	NA	NA
1886	88	0.00170978	1.26885e-07	0.00101163	0.00240794	24	NA	NA	NA	NA	NA	NA	NA	NA	NA	NA	NA	NA	NA	NA	NA	NA	NA	NA	NA	NA	NA	NA	NA	NA	NA	NA	NA	NA	NA	NA	NA	NA	NA	NA	NA	NA	NA	NA	NA	NA	NA	NA	NA
1886	89	0.0017842	1.32401e-07	0.00107102	0.00249737	29	NA	NA	NA	NA	NA	NA	NA	NA	NA	NA	NA	NA	NA	NA	NA	NA	NA	NA	NA	NA	NA	NA	NA	NA	NA	NA	NA	NA	NA	NA	NA	NA	NA	NA	NA	NA	NA	NA	NA	NA	NA	NA	NA
1886	91	0.0021564	1.59991e-07	0.00137244	0.00294037	30	NA	NA	NA	NA	NA	NA	NA	NA	NA	NA	NA	NA	NA	NA	NA	NA	NA	NA	NA	NA	NA	NA	NA	NA	NA	NA	NA	NA	NA	NA	NA	NA	NA	NA	NA	NA	NA	NA	NA	NA	NA	NA	NA
1886	92	0.00223087	1.65507e-07	0.0014335	0.00302823	31	NA	NA	NA	NA	NA	NA	NA	NA	NA	NA	NA	NA	NA	NA	NA	NA	NA	NA	NA	NA	NA	NA	NA	NA	NA	NA	NA	NA	NA	NA	NA	NA	NA	NA	NA	NA	NA	NA	NA	NA	NA	NA	NA
1886	93	0.00230533	1.71022e-07	0.00149479	0.00311586	32	NA	NA	NA	NA	NA	NA	NA	NA	NA	NA	NA	NA	NA	NA	NA	NA	NA	NA	NA	NA	NA	NA	NA	NA	NA	NA	NA	NA	NA	NA	NA	NA	NA	NA	NA	NA	NA	NA	NA	NA	NA	NA	NA
1886	100	0.00237979	1.76535e-07	0.00155629	0.00320329	-	NA	NA	NA	NA	NA	NA	NA	NA	NA	NA	NA	NA	NA	NA	NA	NA	NA	NA	NA	NA	NA	NA	NA	NA	NA	NA	NA	NA	NA	NA	NA	NA	NA	NA	NA	NA	NA	NA	NA	NA	NA	NA	NA
1887	46	0	0	0	0	≤5	NA	NA	NA	NA	NA	NA	NA	NA	NA	NA	NA	NA	NA	NA	NA	NA	NA	NA	NA	NA	NA	NA	NA	NA	NA	NA	NA	NA	NA	NA	NA	NA	NA	NA	NA	NA	NA	NA	NA	NA	NA	NA	NA
1887	63	0.000196155	1.2824e-08	-2.57967e-05	0.000418107	≤5	NA	NA	NA	NA	NA	NA	NA	NA	NA	NA	NA	NA	NA	NA	NA	NA	NA	NA	NA	NA	NA	NA	NA	NA	NA	NA	NA	NA	NA	NA	NA	NA	NA	NA	NA	NA	NA	NA	NA	NA	NA	NA	NA
1887	79	0.00026154	1.70975e-08	5.26066e-06	0.00051782	6	NA	NA	NA	NA	NA	NA	NA	NA	NA	NA	NA	NA	NA	NA	NA	NA	NA	NA	NA	NA	NA	NA	NA	NA	NA	NA	NA	NA	NA	NA	NA	NA	NA	NA	NA	NA	NA	NA	NA	NA	NA	NA	NA
1887	80	0.000392311	2.56429e-08	7.84539e-05	0.000706168	7	NA	NA	NA	NA	NA	NA	NA	NA	NA	NA	NA	NA	NA	NA	NA	NA	NA	NA	NA	NA	NA	NA	NA	NA	NA	NA	NA	NA	NA	NA	NA	NA	NA	NA	NA	NA	NA	NA	NA	NA	NA	NA	NA
1887	81	0.000457696	2.99148e-08	0.000118703	0.000796689	9	NA	NA	NA	NA	NA	NA	NA	NA	NA	NA	NA	NA	NA	NA	NA	NA	NA	NA	NA	NA	NA	NA	NA	NA	NA	NA	NA	NA	NA	NA	NA	NA	NA	NA	NA	NA	NA	NA	NA	NA	NA	NA	NA
1887	82	0.000588466	3.84568e-08	0.000204109	0.000972823	14	NA	NA	NA	NA	NA	NA	NA	NA	NA	NA	NA	NA	NA	NA	NA	NA	NA	NA	NA	NA	NA	NA	NA	NA	NA	NA	NA	NA	NA	NA	NA	NA	NA	NA	NA	NA	NA	NA	NA	NA	NA	NA	NA
1887	83	0.000915392	5.98018e-08	0.000436094	0.00139469	24	NA	NA	NA	NA	NA	NA	NA	NA	NA	NA	NA	NA	NA	NA	NA	NA	NA	NA	NA	NA	NA	NA	NA	NA	NA	NA	NA	NA	NA	NA	NA	NA	NA	NA	NA	NA	NA	NA	NA	NA	NA	NA	NA
1887	84	0.00156935	1.0246e-07	0.000941972	0.00219672	29	NA	NA	NA	NA	NA	NA	NA	NA	NA	NA	NA	NA	NA	NA	NA	NA	NA	NA	NA	NA	NA	NA	NA	NA	NA	NA	NA	NA	NA	NA	NA	NA	NA	NA	NA	NA	NA	NA	NA	NA	NA	NA	NA
1887	85	0.00189638	1.23772e-07	0.00120684	0.00258592	32	NA	NA	NA	NA	NA	NA	NA	NA	NA	NA	NA	NA	NA	NA	NA	NA	NA	NA	NA	NA	NA	NA	NA	NA	NA	NA	NA	NA	NA	NA	NA	NA	NA	NA	NA	NA	NA	NA	NA	NA	NA	NA	NA
1887	86	0.00209264	1.36556e-07	0.00136836	0.00281691	33	NA	NA	NA	NA	NA	NA	NA	NA	NA	NA	NA	NA	NA	NA	NA	NA	NA	NA	NA	NA	NA	NA	NA	NA	NA	NA	NA	NA	NA	NA	NA	NA	NA	NA	NA	NA	NA	NA	NA	NA	NA	NA	NA
1887	87	0.00215807	1.40817e-07	0.00142258	0.00289355	36	NA	NA	NA	NA	NA	NA	NA	NA	NA	NA	NA	NA	NA	NA	NA	NA	NA	NA	NA	NA	NA	NA	NA	NA	NA	NA	NA	NA	NA	NA	NA	NA	NA	NA	NA	NA	NA	NA	NA	NA	NA	NA	NA
1887	88	0.00235437	1.536e-07	0.00158623	0.00312252	37	NA	NA	NA	NA	NA	NA	NA	NA	NA	NA	NA	NA	NA	NA	NA	NA	NA	NA	NA	NA	NA	NA	NA	NA	NA	NA	NA	NA	NA	NA	NA	NA	NA	NA	NA	NA	NA	NA	NA	NA	NA	NA	NA
1887	90	0.00241983	1.57862e-07	0.0016411	0.00319856	40	NA	NA	NA	NA	NA	NA	NA	NA	NA	NA	NA	NA	NA	NA	NA	NA	NA	NA	NA	NA	NA	NA	NA	NA	NA	NA	NA	NA	NA	NA	NA	NA	NA	NA	NA	NA	NA	NA	NA	NA	NA	NA	NA
1887	91	0.0026162	1.70644e-07	0.00180656	0.00342584	43	NA	NA	NA	NA	NA	NA	NA	NA	NA	NA	NA	NA	NA	NA	NA	NA	NA	NA	NA	NA	NA	NA	NA	NA	NA	NA	NA	NA	NA	NA	NA	NA	NA	NA	NA	NA	NA	NA	NA	NA	NA	NA	NA
1887	92	0.00281257	1.83418e-07	0.00197317	0.00365197	44	NA	NA	NA	NA	NA	NA	NA	NA	NA	NA	NA	NA	NA	NA	NA	NA	NA	NA	NA	NA	NA	NA	NA	NA	NA	NA	NA	NA	NA	NA	NA	NA	NA	NA	NA	NA	NA	NA	NA	NA	NA	NA	NA
1887	93	0.00287802	1.87674e-07	0.00202894	0.00372711	46	NA	NA	NA	NA	NA	NA	NA	NA	NA	NA	NA	NA	NA	NA	NA	NA	NA	NA	NA	NA	NA	NA	NA	NA	NA	NA	NA	NA	NA	NA	NA	NA	NA	NA	NA	NA	NA	NA	NA	NA	NA	NA	NA
1887	97	0.00300894	1.96182e-07	0.00214082	0.00387705	47	NA	NA	NA	NA	NA	NA	NA	NA	NA	NA	NA	NA	NA	NA	NA	NA	NA	NA	NA	NA	NA	NA	NA	NA	NA	NA	NA	NA	NA	NA	NA	NA	NA	NA	NA	NA	NA	NA	NA	NA	NA	NA	NA
1887	100	0.00307439	2.00438e-07	0.00219691	0.00395188	-	NA	NA	NA	NA	NA	NA	NA	NA	NA	NA	NA	NA	NA	NA	NA	NA	NA	NA	NA	NA	NA	NA	NA	NA	NA	NA	NA	NA	NA	NA	NA	NA	NA	NA	NA	NA	NA	NA	NA	NA	NA	NA	NA
1888	44	0	0	0	0	≤5	NA	NA	NA	NA	NA	NA	NA	NA	NA	NA	NA	NA	NA	NA	NA	NA	NA	NA	NA	NA	NA	NA	NA	NA	NA	NA	NA	NA	NA	NA	NA	NA	NA	NA	NA	NA	NA	NA	NA	NA	NA	NA	NA
1888	60	5.82852e-05	3.39717e-09	-5.59517e-05	0.000172522	≤5	NA	NA	NA	NA	NA	NA	NA	NA	NA	NA	NA	NA	NA	NA	NA	NA	NA	NA	NA	NA	NA	NA	NA	NA	NA	NA	NA	NA	NA	NA	NA	NA	NA	NA	NA	NA	NA	NA	NA	NA	NA	NA	NA
1888	63	0.00011657	6.79394e-09	-4.49803e-05	0.000278121	≤5	NA	NA	NA	NA	NA	NA	NA	NA	NA	NA	NA	NA	NA	NA	NA	NA	NA	NA	NA	NA	NA	NA	NA	NA	NA	NA	NA	NA	NA	NA	NA	NA	NA	NA	NA	NA	NA	NA	NA	NA	NA	NA	NA
1888	73	0.000174856	1.01903e-08	-2.2997e-05	0.000372708	≤5	NA	NA	NA	NA	NA	NA	NA	NA	NA	NA	NA	NA	NA	NA	NA	NA	NA	NA	NA	NA	NA	NA	NA	NA	NA	NA	NA	NA	NA	NA	NA	NA	NA	NA	NA	NA	NA	NA	NA	NA	NA	NA	NA
1888	77	0.000233141	1.35863e-08	4.68699e-06	0.000461595	6	NA	NA	NA	NA	NA	NA	NA	NA	NA	NA	NA	NA	NA	NA	NA	NA	NA	NA	NA	NA	NA	NA	NA	NA	NA	NA	NA	NA	NA	NA	NA	NA	NA	NA	NA	NA	NA	NA	NA	NA	NA	NA	NA
1888	78	0.000349718	2.03779e-08	6.99313e-05	0.000629505	7	NA	NA	NA	NA	NA	NA	NA	NA	NA	NA	NA	NA	NA	NA	NA	NA	NA	NA	NA	NA	NA	NA	NA	NA	NA	NA	NA	NA	NA	NA	NA	NA	NA	NA	NA	NA	NA	NA	NA	NA	NA	NA	NA
1888	80	0.000408007	2.37731e-08	0.00010581	0.000710204	8	NA	NA	NA	NA	NA	NA	NA	NA	NA	NA	NA	NA	NA	NA	NA	NA	NA	NA	NA	NA	NA	NA	NA	NA	NA	NA	NA	NA	NA	NA	NA	NA	NA	NA	NA	NA	NA	NA	NA	NA	NA	NA	NA
1888	81	0.000466296	2.71679e-08	0.000143241	0.00078935	16	NA	NA	NA	NA	NA	NA	NA	NA	NA	NA	NA	NA	NA	NA	NA	NA	NA	NA	NA	NA	NA	NA	NA	NA	NA	NA	NA	NA	NA	NA	NA	NA	NA	NA	NA	NA	NA	NA	NA	NA	NA	NA	NA
1888	82	0.000932634	5.43152e-08	0.000475852	0.00138942	25	NA	NA	NA	NA	NA	NA	NA	NA	NA	NA	NA	NA	NA	NA	NA	NA	NA	NA	NA	NA	NA	NA	NA	NA	NA	NA	NA	NA	NA	NA	NA	NA	NA	NA	NA	NA	NA	NA	NA	NA	NA	NA	NA
1888	83	0.00145734	8.48312e-08	0.000886482	0.00202819	34	NA	NA	NA	NA	NA	NA	NA	NA	NA	NA	NA	NA	NA	NA	NA	NA	NA	NA	NA	NA	NA	NA	NA	NA	NA	NA	NA	NA	NA	NA	NA	NA	NA	NA	NA	NA	NA	NA	NA	NA	NA	NA	NA
1888	84	0.00198212	1.15321e-07	0.00131654	0.0026477	43	NA	NA	NA	NA	NA	NA	NA	NA	NA	NA	NA	NA	NA	NA	NA	NA	NA	NA	NA	NA	NA	NA	NA	NA	NA	NA	NA	NA	NA	NA	NA	NA	NA	NA	NA	NA	NA	NA	NA	NA	NA	NA	NA
1888	85	0.00250695	1.45778e-07	0.00175862	0.00325528	48	NA	NA	NA	NA	NA	NA	NA	NA	NA	NA	NA	NA	NA	NA	NA	NA	NA	NA	NA	NA	NA	NA	NA	NA	NA	NA	NA	NA	NA	NA	NA	NA	NA	NA	NA	NA	NA	NA	NA	NA	NA	NA	NA
1888	86	0.00279861	1.62692e-07	0.00200805	0.00358916	53	NA	NA	NA	NA	NA	NA	NA	NA	NA	NA	NA	NA	NA	NA	NA	NA	NA	NA	NA	NA	NA	NA	NA	NA	NA	NA	NA	NA	NA	NA	NA	NA	NA	NA	NA	NA	NA	NA	NA	NA	NA	NA	NA
1888	87	0.00309029	1.79597e-07	0.00225968	0.00392091	56	NA	NA	NA	NA	NA	NA	NA	NA	NA	NA	NA	NA	NA	NA	NA	NA	NA	NA	NA	NA	NA	NA	NA	NA	NA	NA	NA	NA	NA	NA	NA	NA	NA	NA	NA	NA	NA	NA	NA	NA	NA	NA	NA
1888	88	0.00326535	1.89739e-07	0.00241161	0.0041191	57	NA	NA	NA	NA	NA	NA	NA	NA	NA	NA	NA	NA	NA	NA	NA	NA	NA	NA	NA	NA	NA	NA	NA	NA	NA	NA	NA	NA	NA	NA	NA	NA	NA	NA	NA	NA	NA	NA	NA	NA	NA	NA	NA
1888	89	0.00332372	1.93121e-07	0.00246241	0.00418504	61	NA	NA	NA	NA	NA	NA	NA	NA	NA	NA	NA	NA	NA	NA	NA	NA	NA	NA	NA	NA	NA	NA	NA	NA	NA	NA	NA	NA	NA	NA	NA	NA	NA	NA	NA	NA	NA	NA	NA	NA	NA	NA	NA
1888	90	0.00355721	2.06643e-07	0.00266625	0.00444817	66	NA	NA	NA	NA	NA	NA	NA	NA	NA	NA	NA	NA	NA	NA	NA	NA	NA	NA	NA	NA	NA	NA	NA	NA	NA	NA	NA	NA	NA	NA	NA	NA	NA	NA	NA	NA	NA	NA	NA	NA	NA	NA	NA
1888	93	0.00384906	2.23531e-07	0.00292241	0.00477572	68	NA	NA	NA	NA	NA	NA	NA	NA	NA	NA	NA	NA	NA	NA	NA	NA	NA	NA	NA	NA	NA	NA	NA	NA	NA	NA	NA	NA	NA	NA	NA	NA	NA	NA	NA	NA	NA	NA	NA	NA	NA	NA	NA
1888	100	0.0039658	2.30282e-07	0.00302526	0.00490635	-	NA	NA	NA	NA	NA	NA	NA	NA	NA	NA	NA	NA	NA	NA	NA	NA	NA	NA	NA	NA	NA	NA	NA	NA	NA	NA	NA	NA	NA	NA	NA	NA	NA	NA	NA	NA	NA	NA	NA	NA	NA	NA	NA
1889	44	0	0	0	0	≤5	NA	NA	NA	NA	NA	NA	NA	NA	NA	NA	NA	NA	NA	NA	NA	NA	NA	NA	NA	NA	NA	NA	NA	NA	NA	NA	NA	NA	NA	NA	NA	NA	NA	NA	NA	NA	NA	NA	NA	NA	NA	NA	NA
1889	69	5.32992e-05	2.84081e-09	-5.11653e-05	0.000157764	≤5	NA	NA	NA	NA	NA	NA	NA	NA	NA	NA	NA	NA	NA	NA	NA	NA	NA	NA	NA	NA	NA	NA	NA	NA	NA	NA	NA	NA	NA	NA	NA	NA	NA	NA	NA	NA	NA	NA	NA	NA	NA	NA	NA
1889	74	0.000106598	5.68131e-09	-4.11328e-05	0.00025433	≤5	NA	NA	NA	NA	NA	NA	NA	NA	NA	NA	NA	NA	NA	NA	NA	NA	NA	NA	NA	NA	NA	NA	NA	NA	NA	NA	NA	NA	NA	NA	NA	NA	NA	NA	NA	NA	NA	NA	NA	NA	NA	NA	NA
1889	75	0.000159898	8.52151e-09	-2.10306e-05	0.000340826	≤5	NA	NA	NA	NA	NA	NA	NA	NA	NA	NA	NA	NA	NA	NA	NA	NA	NA	NA	NA	NA	NA	NA	NA	NA	NA	NA	NA	NA	NA	NA	NA	NA	NA	NA	NA	NA	NA	NA	NA	NA	NA	NA	NA
1889	76	0.000213197	1.13614e-08	4.28448e-06	0.000422109	6	NA	NA	NA	NA	NA	NA	NA	NA	NA	NA	NA	NA	NA	NA	NA	NA	NA	NA	NA	NA	NA	NA	NA	NA	NA	NA	NA	NA	NA	NA	NA	NA	NA	NA	NA	NA	NA	NA	NA	NA	NA	NA	NA
1889	77	0.000319795	1.70403e-08	6.39446e-05	0.000575646	7	NA	NA	NA	NA	NA	NA	NA	NA	NA	NA	NA	NA	NA	NA	NA	NA	NA	NA	NA	NA	NA	NA	NA	NA	NA	NA	NA	NA	NA	NA	NA	NA	NA	NA	NA	NA	NA	NA	NA	NA	NA	NA	NA
1889	78	0.000373095	1.98793e-08	9.67515e-05	0.000649438	8	NA	NA	NA	NA	NA	NA	NA	NA	NA	NA	NA	NA	NA	NA	NA	NA	NA	NA	NA	NA	NA	NA	NA	NA	NA	NA	NA	NA	NA	NA	NA	NA	NA	NA	NA	NA	NA	NA	NA	NA	NA	NA	NA
1889	79	0.000426397	2.27183e-08	0.000130979	0.000721814	12	NA	NA	NA	NA	NA	NA	NA	NA	NA	NA	NA	NA	NA	NA	NA	NA	NA	NA	NA	NA	NA	NA	NA	NA	NA	NA	NA	NA	NA	NA	NA	NA	NA	NA	NA	NA	NA	NA	NA	NA	NA	NA	NA
1889	80	0.000639605	3.40712e-08	0.000277827	0.00100138	23	NA	NA	NA	NA	NA	NA	NA	NA	NA	NA	NA	NA	NA	NA	NA	NA	NA	NA	NA	NA	NA	NA	NA	NA	NA	NA	NA	NA	NA	NA	NA	NA	NA	NA	NA	NA	NA	NA	NA	NA	NA	NA	NA
1889	81	0.00122599	6.52732e-08	0.00072525	0.00172674	32	NA	NA	NA	NA	NA	NA	NA	NA	NA	NA	NA	NA	NA	NA	NA	NA	NA	NA	NA	NA	NA	NA	NA	NA	NA	NA	NA	NA	NA	NA	NA	NA	NA	NA	NA	NA	NA	NA	NA	NA	NA	NA	NA
1889	82	0.00170583	9.07784e-08	0.0011153	0.00229635	37	NA	NA	NA	NA	NA	NA	NA	NA	NA	NA	NA	NA	NA	NA	NA	NA	NA	NA	NA	NA	NA	NA	NA	NA	NA	NA	NA	NA	NA	NA	NA	NA	NA	NA	NA	NA	NA	NA	NA	NA	NA	NA	NA
1889	83	0.00197247	1.04944e-07	0.00133754	0.0026074	42	NA	NA	NA	NA	NA	NA	NA	NA	NA	NA	NA	NA	NA	NA	NA	NA	NA	NA	NA	NA	NA	NA	NA	NA	NA	NA	NA	NA	NA	NA	NA	NA	NA	NA	NA	NA	NA	NA	NA	NA	NA	NA	NA
1889	84	0.0022392	1.19109e-07	0.00156277	0.00291562	46	NA	NA	NA	NA	NA	NA	NA	NA	NA	NA	NA	NA	NA	NA	NA	NA	NA	NA	NA	NA	NA	NA	NA	NA	NA	NA	NA	NA	NA	NA	NA	NA	NA	NA	NA	NA	NA	NA	NA	NA	NA	NA	NA
1889	85	0.00245258	1.30434e-07	0.00174472	0.00316043	52	NA	NA	NA	NA	NA	NA	NA	NA	NA	NA	NA	NA	NA	NA	NA	NA	NA	NA	NA	NA	NA	NA	NA	NA	NA	NA	NA	NA	NA	NA	NA	NA	NA	NA	NA	NA	NA	NA	NA	NA	NA	NA	NA
1889	86	0.00277268	1.47416e-07	0.00202016	0.0035252	54	NA	NA	NA	NA	NA	NA	NA	NA	NA	NA	NA	NA	NA	NA	NA	NA	NA	NA	NA	NA	NA	NA	NA	NA	NA	NA	NA	NA	NA	NA	NA	NA	NA	NA	NA	NA	NA	NA	NA	NA	NA	NA	NA
1889	87	0.0028794	1.53076e-07	0.00211257	0.00364624	59	NA	NA	NA	NA	NA	NA	NA	NA	NA	NA	NA	NA	NA	NA	NA	NA	NA	NA	NA	NA	NA	NA	NA	NA	NA	NA	NA	NA	NA	NA	NA	NA	NA	NA	NA	NA	NA	NA	NA	NA	NA	NA	NA
1889	88	0.00314621	1.67219e-07	0.00234474	0.00394769	62	NA	NA	NA	NA	NA	NA	NA	NA	NA	NA	NA	NA	NA	NA	NA	NA	NA	NA	NA	NA	NA	NA	NA	NA	NA	NA	NA	NA	NA	NA	NA	NA	NA	NA	NA	NA	NA	NA	NA	NA	NA	NA	NA
1889	89	0.00330635	1.75704e-07	0.00248479	0.00412791	68	NA	NA	NA	NA	NA	NA	NA	NA	NA	NA	NA	NA	NA	NA	NA	NA	NA	NA	NA	NA	NA	NA	NA	NA	NA	NA	NA	NA	NA	NA	NA	NA	NA	NA	NA	NA	NA	NA	NA	NA	NA	NA	NA
1889	90	0.00362662	1.92665e-07	0.00276632	0.00448691	71	NA	NA	NA	NA	NA	NA	NA	NA	NA	NA	NA	NA	NA	NA	NA	NA	NA	NA	NA	NA	NA	NA	NA	NA	NA	NA	NA	NA	NA	NA	NA	NA	NA	NA	NA	NA	NA	NA	NA	NA	NA	NA	NA
1889	91	0.00378675	2.01137e-07	0.00290774	0.00466576	75	NA	NA	NA	NA	NA	NA	NA	NA	NA	NA	NA	NA	NA	NA	NA	NA	NA	NA	NA	NA	NA	NA	NA	NA	NA	NA	NA	NA	NA	NA	NA	NA	NA	NA	NA	NA	NA	NA	NA	NA	NA	NA	NA
1889	94	0.00400032	2.12433e-07	0.00309696	0.00490368	77	NA	NA	NA	NA	NA	NA	NA	NA	NA	NA	NA	NA	NA	NA	NA	NA	NA	NA	NA	NA	NA	NA	NA	NA	NA	NA	NA	NA	NA	NA	NA	NA	NA	NA	NA	NA	NA	NA	NA	NA	NA	NA	NA
1889	100	0.00410714	2.18081e-07	0.00319185	0.00502243	-	NA	NA	NA	NA	NA	NA	NA	NA	NA	NA	NA	NA	NA	NA	NA	NA	NA	NA	NA	NA	NA	NA	NA	NA	NA	NA	NA	NA	NA	NA	NA	NA	NA	NA	NA	NA	NA	NA	NA	NA	NA	NA	NA
1890	33	0	0	0	0	≤5	NA	NA	NA	NA	NA	NA	NA	NA	NA	NA	NA	NA	NA	NA	NA	NA	NA	NA	NA	NA	NA	NA	NA	NA	NA	NA	NA	NA	NA	NA	NA	NA	NA	NA	NA	NA	NA	NA	NA	NA	NA	NA	NA
1890	42	4.76781e-05	2.2732e-09	-4.57692e-05	0.000141125	≤5	NA	NA	NA	NA	NA	NA	NA	NA	NA	NA	NA	NA	NA	NA	NA	NA	NA	NA	NA	NA	NA	NA	NA	NA	NA	NA	NA	NA	NA	NA	NA	NA	NA	NA	NA	NA	NA	NA	NA	NA	NA	NA	NA
1890	63	9.53562e-05	4.54618e-09	-3.67952e-05	0.000227507	≤5	NA	NA	NA	NA	NA	NA	NA	NA	NA	NA	NA	NA	NA	NA	NA	NA	NA	NA	NA	NA	NA	NA	NA	NA	NA	NA	NA	NA	NA	NA	NA	NA	NA	NA	NA	NA	NA	NA	NA	NA	NA	NA	NA
1890	69	0.000143034	6.81895e-09	-1.88135e-05	0.000304882	≤5	NA	NA	NA	NA	NA	NA	NA	NA	NA	NA	NA	NA	NA	NA	NA	NA	NA	NA	NA	NA	NA	NA	NA	NA	NA	NA	NA	NA	NA	NA	NA	NA	NA	NA	NA	NA	NA	NA	NA	NA	NA	NA	NA
1890	71	0.00023839	1.13638e-08	2.94558e-05	0.000447325	6	NA	NA	NA	NA	NA	NA	NA	NA	NA	NA	NA	NA	NA	NA	NA	NA	NA	NA	NA	NA	NA	NA	NA	NA	NA	NA	NA	NA	NA	NA	NA	NA	NA	NA	NA	NA	NA	NA	NA	NA	NA	NA	NA
1890	74	0.000286068	1.36359e-08	5.71975e-05	0.000514939	7	NA	NA	NA	NA	NA	NA	NA	NA	NA	NA	NA	NA	NA	NA	NA	NA	NA	NA	NA	NA	NA	NA	NA	NA	NA	NA	NA	NA	NA	NA	NA	NA	NA	NA	NA	NA	NA	NA	NA	NA	NA	NA	NA
1890	78	0.000333747	1.59078e-08	8.65436e-05	0.00058095	9	NA	NA	NA	NA	NA	NA	NA	NA	NA	NA	NA	NA	NA	NA	NA	NA	NA	NA	NA	NA	NA	NA	NA	NA	NA	NA	NA	NA	NA	NA	NA	NA	NA	NA	NA	NA	NA	NA	NA	NA	NA	NA	NA
1890	79	0.000429107	2.04514e-08	0.000148816	0.000709399	22	NA	NA	NA	NA	NA	NA	NA	NA	NA	NA	NA	NA	NA	NA	NA	NA	NA	NA	NA	NA	NA	NA	NA	NA	NA	NA	NA	NA	NA	NA	NA	NA	NA	NA	NA	NA	NA	NA	NA	NA	NA	NA	NA
1890	80	0.00104901	4.99693e-08	0.000610888	0.00148714	49	NA	NA	NA	NA	NA	NA	NA	NA	NA	NA	NA	NA	NA	NA	NA	NA	NA	NA	NA	NA	NA	NA	NA	NA	NA	NA	NA	NA	NA	NA	NA	NA	NA	NA	NA	NA	NA	NA	NA	NA	NA	NA	NA
1890	81	0.00233672	1.11172e-07	0.00168322	0.00299023	51	NA	NA	NA	NA	NA	NA	NA	NA	NA	NA	NA	NA	NA	NA	NA	NA	NA	NA	NA	NA	NA	NA	NA	NA	NA	NA	NA	NA	NA	NA	NA	NA	NA	NA	NA	NA	NA	NA	NA	NA	NA	NA	NA
1890	82	0.00243212	1.15699e-07	0.00176544	0.00309879	61	NA	NA	NA	NA	NA	NA	NA	NA	NA	NA	NA	NA	NA	NA	NA	NA	NA	NA	NA	NA	NA	NA	NA	NA	NA	NA	NA	NA	NA	NA	NA	NA	NA	NA	NA	NA	NA	NA	NA	NA	NA	NA	NA
1890	83	0.0029092	1.38331e-07	0.00218023	0.00363816	71	NA	NA	NA	NA	NA	NA	NA	NA	NA	NA	NA	NA	NA	NA	NA	NA	NA	NA	NA	NA	NA	NA	NA	NA	NA	NA	NA	NA	NA	NA	NA	NA	NA	NA	NA	NA	NA	NA	NA	NA	NA	NA	NA
1890	84	0.00338632	1.60941e-07	0.00260003	0.0041726	80	NA	NA	NA	NA	NA	NA	NA	NA	NA	NA	NA	NA	NA	NA	NA	NA	NA	NA	NA	NA	NA	NA	NA	NA	NA	NA	NA	NA	NA	NA	NA	NA	NA	NA	NA	NA	NA	NA	NA	NA	NA	NA	NA
1890	85	0.003816	1.81295e-07	0.00298147	0.00465053	88	NA	NA	NA	NA	NA	NA	NA	NA	NA	NA	NA	NA	NA	NA	NA	NA	NA	NA	NA	NA	NA	NA	NA	NA	NA	NA	NA	NA	NA	NA	NA	NA	NA	NA	NA	NA	NA	NA	NA	NA	NA	NA	NA
1890	86	0.00419801	1.99375e-07	0.00332285	0.00507316	92	NA	NA	NA	NA	NA	NA	NA	NA	NA	NA	NA	NA	NA	NA	NA	NA	NA	NA	NA	NA	NA	NA	NA	NA	NA	NA	NA	NA	NA	NA	NA	NA	NA	NA	NA	NA	NA	NA	NA	NA	NA	NA	NA
1890	87	0.00438901	2.08409e-07	0.00349425	0.00528377	101	NA	NA	NA	NA	NA	NA	NA	NA	NA	NA	NA	NA	NA	NA	NA	NA	NA	NA	NA	NA	NA	NA	NA	NA	NA	NA	NA	NA	NA	NA	NA	NA	NA	NA	NA	NA	NA	NA	NA	NA	NA	NA	NA
1890	88	0.00481898	2.28738e-07	0.0038816	0.00575637	108	NA	NA	NA	NA	NA	NA	NA	NA	NA	NA	NA	NA	NA	NA	NA	NA	NA	NA	NA	NA	NA	NA	NA	NA	NA	NA	NA	NA	NA	NA	NA	NA	NA	NA	NA	NA	NA	NA	NA	NA	NA	NA	NA
1890	89	0.00515345	2.44537e-07	0.00418423	0.00612267	110	NA	NA	NA	NA	NA	NA	NA	NA	NA	NA	NA	NA	NA	NA	NA	NA	NA	NA	NA	NA	NA	NA	NA	NA	NA	NA	NA	NA	NA	NA	NA	NA	NA	NA	NA	NA	NA	NA	NA	NA	NA	NA	NA
1890	90	0.00524901	2.49048e-07	0.0042709	0.00622713	113	NA	NA	NA	NA	NA	NA	NA	NA	NA	NA	NA	NA	NA	NA	NA	NA	NA	NA	NA	NA	NA	NA	NA	NA	NA	NA	NA	NA	NA	NA	NA	NA	NA	NA	NA	NA	NA	NA	NA	NA	NA	NA	NA
1890	91	0.00539235	2.55811e-07	0.00440105	0.00638366	115	NA	NA	NA	NA	NA	NA	NA	NA	NA	NA	NA	NA	NA	NA	NA	NA	NA	NA	NA	NA	NA	NA	NA	NA	NA	NA	NA	NA	NA	NA	NA	NA	NA	NA	NA	NA	NA	NA	NA	NA	NA	NA	NA
1890	92	0.00548792	2.60318e-07	0.00448792	0.00648792	116	NA	NA	NA	NA	NA	NA	NA	NA	NA	NA	NA	NA	NA	NA	NA	NA	NA	NA	NA	NA	NA	NA	NA	NA	NA	NA	NA	NA	NA	NA	NA	NA	NA	NA	NA	NA	NA	NA	NA	NA	NA	NA	NA
1890	95	0.0055357	2.6257e-07	0.00453138	0.00654001	118	NA	NA	NA	NA	NA	NA	NA	NA	NA	NA	NA	NA	NA	NA	NA	NA	NA	NA	NA	NA	NA	NA	NA	NA	NA	NA	NA	NA	NA	NA	NA	NA	NA	NA	NA	NA	NA	NA	NA	NA	NA	NA	NA
1890	100	0.00563126	2.67076e-07	0.00461836	0.00664416	-	NA	NA	NA	NA	NA	NA	NA	NA	NA	NA	NA	NA	NA	NA	NA	NA	NA	NA	NA	NA	NA	NA	NA	NA	NA	NA	NA	NA	NA	NA	NA	NA	NA	NA	NA	NA	NA	NA	NA	NA	NA	NA	NA
1891	41	0	0	0	0	≤5	NA	NA	NA	NA	NA	NA	NA	NA	NA	NA	NA	NA	NA	NA	NA	NA	NA	NA	NA	NA	NA	NA	NA	NA	NA	NA	NA	NA	NA	NA	NA	NA	NA	NA	NA	NA	NA	NA	NA	NA	NA	NA	NA
1891	44	8.52697e-05	3.6353e-09	-3.29034e-05	0.000203443	≤5	NA	NA	NA	NA	NA	NA	NA	NA	NA	NA	NA	NA	NA	NA	NA	NA	NA	NA	NA	NA	NA	NA	NA	NA	NA	NA	NA	NA	NA	NA	NA	NA	NA	NA	NA	NA	NA	NA	NA	NA	NA	NA	NA
1891	53	0.000127904	5.45272e-09	-1.68242e-05	0.000272633	≤5	NA	NA	NA	NA	NA	NA	NA	NA	NA	NA	NA	NA	NA	NA	NA	NA	NA	NA	NA	NA	NA	NA	NA	NA	NA	NA	NA	NA	NA	NA	NA	NA	NA	NA	NA	NA	NA	NA	NA	NA	NA	NA	NA
1891	63	0.000170539	7.26999e-09	3.42455e-06	0.000337654	≤5	NA	NA	NA	NA	NA	NA	NA	NA	NA	NA	NA	NA	NA	NA	NA	NA	NA	NA	NA	NA	NA	NA	NA	NA	NA	NA	NA	NA	NA	NA	NA	NA	NA	NA	NA	NA	NA	NA	NA	NA	NA	NA	NA
1891	64	0.000213174	9.08709e-09	2.63381e-05	0.00040001	6	NA	NA	NA	NA	NA	NA	NA	NA	NA	NA	NA	NA	NA	NA	NA	NA	NA	NA	NA	NA	NA	NA	NA	NA	NA	NA	NA	NA	NA	NA	NA	NA	NA	NA	NA	NA	NA	NA	NA	NA	NA	NA	NA
1891	72	0.000255809	1.0904e-08	5.11447e-05	0.000460473	7	NA	NA	NA	NA	NA	NA	NA	NA	NA	NA	NA	NA	NA	NA	NA	NA	NA	NA	NA	NA	NA	NA	NA	NA	NA	NA	NA	NA	NA	NA	NA	NA	NA	NA	NA	NA	NA	NA	NA	NA	NA	NA	NA
1891	75	0.000298444	1.27208e-08	7.73859e-05	0.000519502	8	NA	NA	NA	NA	NA	NA	NA	NA	NA	NA	NA	NA	NA	NA	NA	NA	NA	NA	NA	NA	NA	NA	NA	NA	NA	NA	NA	NA	NA	NA	NA	NA	NA	NA	NA	NA	NA	NA	NA	NA	NA	NA	NA
1891	76	0.000341079	1.45375e-08	0.000104763	0.000577394	10	NA	NA	NA	NA	NA	NA	NA	NA	NA	NA	NA	NA	NA	NA	NA	NA	NA	NA	NA	NA	NA	NA	NA	NA	NA	NA	NA	NA	NA	NA	NA	NA	NA	NA	NA	NA	NA	NA	NA	NA	NA	NA	NA
1891	77	0.000426348	1.81703e-08	0.00016215	0.000690546	13	NA	NA	NA	NA	NA	NA	NA	NA	NA	NA	NA	NA	NA	NA	NA	NA	NA	NA	NA	NA	NA	NA	NA	NA	NA	NA	NA	NA	NA	NA	NA	NA	NA	NA	NA	NA	NA	NA	NA	NA	NA	NA	NA
1891	78	0.000554253	2.36184e-08	0.00025304	0.000855465	28	NA	NA	NA	NA	NA	NA	NA	NA	NA	NA	NA	NA	NA	NA	NA	NA	NA	NA	NA	NA	NA	NA	NA	NA	NA	NA	NA	NA	NA	NA	NA	NA	NA	NA	NA	NA	NA	NA	NA	NA	NA	NA	NA
1891	79	0.00119389	5.08473e-08	0.000751931	0.00163585	43	NA	NA	NA	NA	NA	NA	NA	NA	NA	NA	NA	NA	NA	NA	NA	NA	NA	NA	NA	NA	NA	NA	NA	NA	NA	NA	NA	NA	NA	NA	NA	NA	NA	NA	NA	NA	NA	NA	NA	NA	NA	NA	NA
1891	80	0.00183374	7.8057e-08	0.00128615	0.00238133	55	NA	NA	NA	NA	NA	NA	NA	NA	NA	NA	NA	NA	NA	NA	NA	NA	NA	NA	NA	NA	NA	NA	NA	NA	NA	NA	NA	NA	NA	NA	NA	NA	NA	NA	NA	NA	NA	NA	NA	NA	NA	NA	NA
1891	81	0.00234586	9.98176e-08	0.00172663	0.00296509	68	NA	NA	NA	NA	NA	NA	NA	NA	NA	NA	NA	NA	NA	NA	NA	NA	NA	NA	NA	NA	NA	NA	NA	NA	NA	NA	NA	NA	NA	NA	NA	NA	NA	NA	NA	NA	NA	NA	NA	NA	NA	NA	NA
1891	82	0.00290082	1.23377e-07	0.00221238	0.00358926	75	NA	NA	NA	NA	NA	NA	NA	NA	NA	NA	NA	NA	NA	NA	NA	NA	NA	NA	NA	NA	NA	NA	NA	NA	NA	NA	NA	NA	NA	NA	NA	NA	NA	NA	NA	NA	NA	NA	NA	NA	NA	NA	NA
1891	83	0.0031997	1.36055e-07	0.00247675	0.00392264	84	NA	NA	NA	NA	NA	NA	NA	NA	NA	NA	NA	NA	NA	NA	NA	NA	NA	NA	NA	NA	NA	NA	NA	NA	NA	NA	NA	NA	NA	NA	NA	NA	NA	NA	NA	NA	NA	NA	NA	NA	NA	NA	NA
1891	84	0.0035841	1.52354e-07	0.00281908	0.00434912	89	NA	NA	NA	NA	NA	NA	NA	NA	NA	NA	NA	NA	NA	NA	NA	NA	NA	NA	NA	NA	NA	NA	NA	NA	NA	NA	NA	NA	NA	NA	NA	NA	NA	NA	NA	NA	NA	NA	NA	NA	NA	NA	NA
1891	85	0.00379771	1.61407e-07	0.00301028	0.00458513	96	NA	NA	NA	NA	NA	NA	NA	NA	NA	NA	NA	NA	NA	NA	NA	NA	NA	NA	NA	NA	NA	NA	NA	NA	NA	NA	NA	NA	NA	NA	NA	NA	NA	NA	NA	NA	NA	NA	NA	NA	NA	NA	NA
1891	86	0.00409683	1.74079e-07	0.00327908	0.00491459	106	NA	NA	NA	NA	NA	NA	NA	NA	NA	NA	NA	NA	NA	NA	NA	NA	NA	NA	NA	NA	NA	NA	NA	NA	NA	NA	NA	NA	NA	NA	NA	NA	NA	NA	NA	NA	NA	NA	NA	NA	NA	NA	NA
1891	87	0.0045242	1.9217e-07	0.00366501	0.0053834	113	NA	NA	NA	NA	NA	NA	NA	NA	NA	NA	NA	NA	NA	NA	NA	NA	NA	NA	NA	NA	NA	NA	NA	NA	NA	NA	NA	NA	NA	NA	NA	NA	NA	NA	NA	NA	NA	NA	NA	NA	NA	NA	NA
1891	88	0.00482336	2.0482e-07	0.00393634	0.00571038	118	NA	NA	NA	NA	NA	NA	NA	NA	NA	NA	NA	NA	NA	NA	NA	NA	NA	NA	NA	NA	NA	NA	NA	NA	NA	NA	NA	NA	NA	NA	NA	NA	NA	NA	NA	NA	NA	NA	NA	NA	NA	NA	NA
1891	89	0.00503704	2.13849e-07	0.00413068	0.00594341	120	NA	NA	NA	NA	NA	NA	NA	NA	NA	NA	NA	NA	NA	NA	NA	NA	NA	NA	NA	NA	NA	NA	NA	NA	NA	NA	NA	NA	NA	NA	NA	NA	NA	NA	NA	NA	NA	NA	NA	NA	NA	NA	NA
1891	90	0.00512252	2.17459e-07	0.00420854	0.0060365	123	NA	NA	NA	NA	NA	NA	NA	NA	NA	NA	NA	NA	NA	NA	NA	NA	NA	NA	NA	NA	NA	NA	NA	NA	NA	NA	NA	NA	NA	NA	NA	NA	NA	NA	NA	NA	NA	NA	NA	NA	NA	NA	NA
1891	91	0.00525078	2.22876e-07	0.00432548	0.00617607	124	NA	NA	NA	NA	NA	NA	NA	NA	NA	NA	NA	NA	NA	NA	NA	NA	NA	NA	NA	NA	NA	NA	NA	NA	NA	NA	NA	NA	NA	NA	NA	NA	NA	NA	NA	NA	NA	NA	NA	NA	NA	NA	NA
1891	92	0.00529353	2.24681e-07	0.0043645	0.00622257	127	NA	NA	NA	NA	NA	NA	NA	NA	NA	NA	NA	NA	NA	NA	NA	NA	NA	NA	NA	NA	NA	NA	NA	NA	NA	NA	NA	NA	NA	NA	NA	NA	NA	NA	NA	NA	NA	NA	NA	NA	NA	NA	NA
1891	93	0.00542179	2.30095e-07	0.00448163	0.00636195	129	NA	NA	NA	NA	NA	NA	NA	NA	NA	NA	NA	NA	NA	NA	NA	NA	NA	NA	NA	NA	NA	NA	NA	NA	NA	NA	NA	NA	NA	NA	NA	NA	NA	NA	NA	NA	NA	NA	NA	NA	NA	NA	NA
1891	94	0.0055073	2.33702e-07	0.0045598	0.0064548	130	NA	NA	NA	NA	NA	NA	NA	NA	NA	NA	NA	NA	NA	NA	NA	NA	NA	NA	NA	NA	NA	NA	NA	NA	NA	NA	NA	NA	NA	NA	NA	NA	NA	NA	NA	NA	NA	NA	NA	NA	NA	NA	NA
1891	100	0.00555005	2.35504e-07	0.00459891	0.0065012	-	NA	NA	NA	NA	NA	NA	NA	NA	NA	NA	NA	NA	NA	NA	NA	NA	NA	NA	NA	NA	NA	NA	NA	NA	NA	NA	NA	NA	NA	NA	NA	NA	NA	NA	NA	NA	NA	NA	NA	NA	NA	NA	NA
1892	41	0	0	0	0	≤5	NA	NA	NA	NA	NA	NA	NA	NA	NA	NA	NA	NA	NA	NA	NA	NA	NA	NA	NA	NA	NA	NA	NA	NA	NA	NA	NA	NA	NA	NA	NA	NA	NA	NA	NA	NA	NA	NA	NA	NA	NA	NA	NA
1892	46	4.09702e-05	1.67856e-09	-3.93299e-05	0.00012127	≤5	NA	NA	NA	NA	NA	NA	NA	NA	NA	NA	NA	NA	NA	NA	NA	NA	NA	NA	NA	NA	NA	NA	NA	NA	NA	NA	NA	NA	NA	NA	NA	NA	NA	NA	NA	NA	NA	NA	NA	NA	NA	NA	NA
1892	58	8.19403e-05	3.35697e-09	-3.16188e-05	0.000195499	≤5	NA	NA	NA	NA	NA	NA	NA	NA	NA	NA	NA	NA	NA	NA	NA	NA	NA	NA	NA	NA	NA	NA	NA	NA	NA	NA	NA	NA	NA	NA	NA	NA	NA	NA	NA	NA	NA	NA	NA	NA	NA	NA	NA
1892	60	0.000122911	5.03525e-09	-1.61676e-05	0.000261989	≤5	NA	NA	NA	NA	NA	NA	NA	NA	NA	NA	NA	NA	NA	NA	NA	NA	NA	NA	NA	NA	NA	NA	NA	NA	NA	NA	NA	NA	NA	NA	NA	NA	NA	NA	NA	NA	NA	NA	NA	NA	NA	NA	NA
1892	63	0.000163881	6.7134e-09	3.29044e-06	0.000324471	≤5	NA	NA	NA	NA	NA	NA	NA	NA	NA	NA	NA	NA	NA	NA	NA	NA	NA	NA	NA	NA	NA	NA	NA	NA	NA	NA	NA	NA	NA	NA	NA	NA	NA	NA	NA	NA	NA	NA	NA	NA	NA	NA	NA
1892	64	0.000204851	8.3914e-09	2.53092e-05	0.000384393	6	NA	NA	NA	NA	NA	NA	NA	NA	NA	NA	NA	NA	NA	NA	NA	NA	NA	NA	NA	NA	NA	NA	NA	NA	NA	NA	NA	NA	NA	NA	NA	NA	NA	NA	NA	NA	NA	NA	NA	NA	NA	NA	NA
1892	73	0.000245821	1.00693e-08	4.9147e-05	0.000442495	7	NA	NA	NA	NA	NA	NA	NA	NA	NA	NA	NA	NA	NA	NA	NA	NA	NA	NA	NA	NA	NA	NA	NA	NA	NA	NA	NA	NA	NA	NA	NA	NA	NA	NA	NA	NA	NA	NA	NA	NA	NA	NA	NA
1892	74	0.000286791	1.1747e-08	7.43633e-05	0.000499219	9	NA	NA	NA	NA	NA	NA	NA	NA	NA	NA	NA	NA	NA	NA	NA	NA	NA	NA	NA	NA	NA	NA	NA	NA	NA	NA	NA	NA	NA	NA	NA	NA	NA	NA	NA	NA	NA	NA	NA	NA	NA	NA	NA
1892	75	0.000368732	1.5102e-08	0.000127871	0.000609592	11	NA	NA	NA	NA	NA	NA	NA	NA	NA	NA	NA	NA	NA	NA	NA	NA	NA	NA	NA	NA	NA	NA	NA	NA	NA	NA	NA	NA	NA	NA	NA	NA	NA	NA	NA	NA	NA	NA	NA	NA	NA	NA	NA
1892	76	0.000450672	1.84565e-08	0.000184401	0.000716943	17	NA	NA	NA	NA	NA	NA	NA	NA	NA	NA	NA	NA	NA	NA	NA	NA	NA	NA	NA	NA	NA	NA	NA	NA	NA	NA	NA	NA	NA	NA	NA	NA	NA	NA	NA	NA	NA	NA	NA	NA	NA	NA	NA
1892	77	0.000696493	2.85167e-08	0.000365516	0.00102747	35	NA	NA	NA	NA	NA	NA	NA	NA	NA	NA	NA	NA	NA	NA	NA	NA	NA	NA	NA	NA	NA	NA	NA	NA	NA	NA	NA	NA	NA	NA	NA	NA	NA	NA	NA	NA	NA	NA	NA	NA	NA	NA	NA
1892	78	0.00143411	5.86799e-08	0.000959333	0.00190889	50	NA	NA	NA	NA	NA	NA	NA	NA	NA	NA	NA	NA	NA	NA	NA	NA	NA	NA	NA	NA	NA	NA	NA	NA	NA	NA	NA	NA	NA	NA	NA	NA	NA	NA	NA	NA	NA	NA	NA	NA	NA	NA	NA
1892	79	0.00204894	8.37908e-08	0.00148159	0.00261628	66	NA	NA	NA	NA	NA	NA	NA	NA	NA	NA	NA	NA	NA	NA	NA	NA	NA	NA	NA	NA	NA	NA	NA	NA	NA	NA	NA	NA	NA	NA	NA	NA	NA	NA	NA	NA	NA	NA	NA	NA	NA	NA	NA
1892	80	0.00270494	1.10555e-07	0.00205326	0.00335663	76	NA	NA	NA	NA	NA	NA	NA	NA	NA	NA	NA	NA	NA	NA	NA	NA	NA	NA	NA	NA	NA	NA	NA	NA	NA	NA	NA	NA	NA	NA	NA	NA	NA	NA	NA	NA	NA	NA	NA	NA	NA	NA	NA
1892	81	0.00311501	1.27268e-07	0.0024158	0.00381422	86	NA	NA	NA	NA	NA	NA	NA	NA	NA	NA	NA	NA	NA	NA	NA	NA	NA	NA	NA	NA	NA	NA	NA	NA	NA	NA	NA	NA	NA	NA	NA	NA	NA	NA	NA	NA	NA	NA	NA	NA	NA	NA	NA
1892	82	0.00352522	1.43977e-07	0.00278153	0.00426892	97	NA	NA	NA	NA	NA	NA	NA	NA	NA	NA	NA	NA	NA	NA	NA	NA	NA	NA	NA	NA	NA	NA	NA	NA	NA	NA	NA	NA	NA	NA	NA	NA	NA	NA	NA	NA	NA	NA	NA	NA	NA	NA	NA
1892	83	0.00397657	1.62349e-07	0.00318685	0.00476629	104	NA	NA	NA	NA	NA	NA	NA	NA	NA	NA	NA	NA	NA	NA	NA	NA	NA	NA	NA	NA	NA	NA	NA	NA	NA	NA	NA	NA	NA	NA	NA	NA	NA	NA	NA	NA	NA	NA	NA	NA	NA	NA	NA
1892	84	0.00426379	1.74029e-07	0.00344615	0.00508142	115	NA	NA	NA	NA	NA	NA	NA	NA	NA	NA	NA	NA	NA	NA	NA	NA	NA	NA	NA	NA	NA	NA	NA	NA	NA	NA	NA	NA	NA	NA	NA	NA	NA	NA	NA	NA	NA	NA	NA	NA	NA	NA	NA
1892	85	0.00471517	1.92372e-07	0.00385553	0.00557481	123	NA	NA	NA	NA	NA	NA	NA	NA	NA	NA	NA	NA	NA	NA	NA	NA	NA	NA	NA	NA	NA	NA	NA	NA	NA	NA	NA	NA	NA	NA	NA	NA	NA	NA	NA	NA	NA	NA	NA	NA	NA	NA	NA
1892	86	0.00504345	2.05698e-07	0.00415452	0.00593237	134	NA	NA	NA	NA	NA	NA	NA	NA	NA	NA	NA	NA	NA	NA	NA	NA	NA	NA	NA	NA	NA	NA	NA	NA	NA	NA	NA	NA	NA	NA	NA	NA	NA	NA	NA	NA	NA	NA	NA	NA	NA	NA	NA
1892	87	0.00549487	2.24008e-07	0.00456723	0.00642251	145	NA	NA	NA	NA	NA	NA	NA	NA	NA	NA	NA	NA	NA	NA	NA	NA	NA	NA	NA	NA	NA	NA	NA	NA	NA	NA	NA	NA	NA	NA	NA	NA	NA	NA	NA	NA	NA	NA	NA	NA	NA	NA	NA
1892	88	0.00594635	2.423e-07	0.00498158	0.00691112	154	NA	NA	NA	NA	NA	NA	NA	NA	NA	NA	NA	NA	NA	NA	NA	NA	NA	NA	NA	NA	NA	NA	NA	NA	NA	NA	NA	NA	NA	NA	NA	NA	NA	NA	NA	NA	NA	NA	NA	NA	NA	NA	NA
1892	89	0.00631579	2.57251e-07	0.0053217	0.00730988	156	NA	NA	NA	NA	NA	NA	NA	NA	NA	NA	NA	NA	NA	NA	NA	NA	NA	NA	NA	NA	NA	NA	NA	NA	NA	NA	NA	NA	NA	NA	NA	NA	NA	NA	NA	NA	NA	NA	NA	NA	NA	NA	NA
1892	90	0.0063979	2.60572e-07	0.00539741	0.00739839	161	NA	NA	NA	NA	NA	NA	NA	NA	NA	NA	NA	NA	NA	NA	NA	NA	NA	NA	NA	NA	NA	NA	NA	NA	NA	NA	NA	NA	NA	NA	NA	NA	NA	NA	NA	NA	NA	NA	NA	NA	NA	NA	NA
1892	91	0.00660318	2.68871e-07	0.00558688	0.00761947	162	NA	NA	NA	NA	NA	NA	NA	NA	NA	NA	NA	NA	NA	NA	NA	NA	NA	NA	NA	NA	NA	NA	NA	NA	NA	NA	NA	NA	NA	NA	NA	NA	NA	NA	NA	NA	NA	NA	NA	NA	NA	NA	NA
1892	94	0.00664423	2.70529e-07	0.00562481	0.00766366	163	NA	NA	NA	NA	NA	NA	NA	NA	NA	NA	NA	NA	NA	NA	NA	NA	NA	NA	NA	NA	NA	NA	NA	NA	NA	NA	NA	NA	NA	NA	NA	NA	NA	NA	NA	NA	NA	NA	NA	NA	NA	NA	NA
1892	100	0.00668529	2.72188e-07	0.00566274	0.00770783	-	NA	NA	NA	NA	NA	NA	NA	NA	NA	NA	NA	NA	NA	NA	NA	NA	NA	NA	NA	NA	NA	NA	NA	NA	NA	NA	NA	NA	NA	NA	NA	NA	NA	NA	NA	NA	NA	NA	NA	NA	NA	NA	NA
1893	29	0	0	0	0	≤5	NA	NA	NA	NA	NA	NA	NA	NA	NA	NA	NA	NA	NA	NA	NA	NA	NA	NA	NA	NA	NA	NA	NA	NA	NA	NA	NA	NA	NA	NA	NA	NA	NA	NA	NA	NA	NA	NA	NA	NA	NA	NA	NA
1893	30	3.64206e-05	1.32646e-09	-3.49624e-05	0.000107804	≤5	NA	NA	NA	NA	NA	NA	NA	NA	NA	NA	NA	NA	NA	NA	NA	NA	NA	NA	NA	NA	NA	NA	NA	NA	NA	NA	NA	NA	NA	NA	NA	NA	NA	NA	NA	NA	NA	NA	NA	NA	NA	NA	NA
1893	60	7.28412e-05	2.65282e-09	-2.81078e-05	0.00017379	≤5	NA	NA	NA	NA	NA	NA	NA	NA	NA	NA	NA	NA	NA	NA	NA	NA	NA	NA	NA	NA	NA	NA	NA	NA	NA	NA	NA	NA	NA	NA	NA	NA	NA	NA	NA	NA	NA	NA	NA	NA	NA	NA	NA
1893	64	0.000109262	3.97909e-09	-1.43728e-05	0.000232896	≤5	NA	NA	NA	NA	NA	NA	NA	NA	NA	NA	NA	NA	NA	NA	NA	NA	NA	NA	NA	NA	NA	NA	NA	NA	NA	NA	NA	NA	NA	NA	NA	NA	NA	NA	NA	NA	NA	NA	NA	NA	NA	NA	NA
1893	74	0.000145682	5.30526e-09	2.92407e-06	0.000288441	≤5	NA	NA	NA	NA	NA	NA	NA	NA	NA	NA	NA	NA	NA	NA	NA	NA	NA	NA	NA	NA	NA	NA	NA	NA	NA	NA	NA	NA	NA	NA	NA	NA	NA	NA	NA	NA	NA	NA	NA	NA	NA	NA	NA
1893	75	0.000182103	6.63133e-09	2.24972e-05	0.000341709	12	NA	NA	NA	NA	NA	NA	NA	NA	NA	NA	NA	NA	NA	NA	NA	NA	NA	NA	NA	NA	NA	NA	NA	NA	NA	NA	NA	NA	NA	NA	NA	NA	NA	NA	NA	NA	NA	NA	NA	NA	NA	NA	NA
1893	76	0.000437056	1.59118e-08	0.000189823	0.00068429	26	NA	NA	NA	NA	NA	NA	NA	NA	NA	NA	NA	NA	NA	NA	NA	NA	NA	NA	NA	NA	NA	NA	NA	NA	NA	NA	NA	NA	NA	NA	NA	NA	NA	NA	NA	NA	NA	NA	NA	NA	NA	NA	NA
1893	77	0.00094704	3.44639e-08	0.000583184	0.0013109	62	NA	NA	NA	NA	NA	NA	NA	NA	NA	NA	NA	NA	NA	NA	NA	NA	NA	NA	NA	NA	NA	NA	NA	NA	NA	NA	NA	NA	NA	NA	NA	NA	NA	NA	NA	NA	NA	NA	NA	NA	NA	NA	NA
1893	78	0.00225864	8.20945e-08	0.00169707	0.00282021	86	NA	NA	NA	NA	NA	NA	NA	NA	NA	NA	NA	NA	NA	NA	NA	NA	NA	NA	NA	NA	NA	NA	NA	NA	NA	NA	NA	NA	NA	NA	NA	NA	NA	NA	NA	NA	NA	NA	NA	NA	NA	NA	NA
1893	79	0.0031333	1.13792e-07	0.00247214	0.00379446	106	NA	NA	NA	NA	NA	NA	NA	NA	NA	NA	NA	NA	NA	NA	NA	NA	NA	NA	NA	NA	NA	NA	NA	NA	NA	NA	NA	NA	NA	NA	NA	NA	NA	NA	NA	NA	NA	NA	NA	NA	NA	NA	NA
1893	80	0.00386235	1.40172e-07	0.00312855	0.00459615	116	NA	NA	NA	NA	NA	NA	NA	NA	NA	NA	NA	NA	NA	NA	NA	NA	NA	NA	NA	NA	NA	NA	NA	NA	NA	NA	NA	NA	NA	NA	NA	NA	NA	NA	NA	NA	NA	NA	NA	NA	NA	NA	NA
1893	81	0.00422693	1.5335e-07	0.00345941	0.00499445	123	NA	NA	NA	NA	NA	NA	NA	NA	NA	NA	NA	NA	NA	NA	NA	NA	NA	NA	NA	NA	NA	NA	NA	NA	NA	NA	NA	NA	NA	NA	NA	NA	NA	NA	NA	NA	NA	NA	NA	NA	NA	NA	NA
1893	82	0.00448222	1.62574e-07	0.00369196	0.00527249	132	NA	NA	NA	NA	NA	NA	NA	NA	NA	NA	NA	NA	NA	NA	NA	NA	NA	NA	NA	NA	NA	NA	NA	NA	NA	NA	NA	NA	NA	NA	NA	NA	NA	NA	NA	NA	NA	NA	NA	NA	NA	NA	NA
1893	83	0.00481047	1.74426e-07	0.0039919	0.00562904	148	NA	NA	NA	NA	NA	NA	NA	NA	NA	NA	NA	NA	NA	NA	NA	NA	NA	NA	NA	NA	NA	NA	NA	NA	NA	NA	NA	NA	NA	NA	NA	NA	NA	NA	NA	NA	NA	NA	NA	NA	NA	NA	NA
1893	84	0.0053941	1.95482e-07	0.00452753	0.00626066	164	NA	NA	NA	NA	NA	NA	NA	NA	NA	NA	NA	NA	NA	NA	NA	NA	NA	NA	NA	NA	NA	NA	NA	NA	NA	NA	NA	NA	NA	NA	NA	NA	NA	NA	NA	NA	NA	NA	NA	NA	NA	NA	NA
1893	85	0.00597781	2.16514e-07	0.00506582	0.0068898	174	NA	NA	NA	NA	NA	NA	NA	NA	NA	NA	NA	NA	NA	NA	NA	NA	NA	NA	NA	NA	NA	NA	NA	NA	NA	NA	NA	NA	NA	NA	NA	NA	NA	NA	NA	NA	NA	NA	NA	NA	NA	NA	NA
1893	86	0.00634272	2.2965e-07	0.00540347	0.00728197	187	NA	NA	NA	NA	NA	NA	NA	NA	NA	NA	NA	NA	NA	NA	NA	NA	NA	NA	NA	NA	NA	NA	NA	NA	NA	NA	NA	NA	NA	NA	NA	NA	NA	NA	NA	NA	NA	NA	NA	NA	NA	NA	NA
1893	87	0.00681715	2.46711e-07	0.00584363	0.00779066	191	NA	NA	NA	NA	NA	NA	NA	NA	NA	NA	NA	NA	NA	NA	NA	NA	NA	NA	NA	NA	NA	NA	NA	NA	NA	NA	NA	NA	NA	NA	NA	NA	NA	NA	NA	NA	NA	NA	NA	NA	NA	NA	NA
1893	88	0.00696312	2.51955e-07	0.00597932	0.00794693	197	NA	NA	NA	NA	NA	NA	NA	NA	NA	NA	NA	NA	NA	NA	NA	NA	NA	NA	NA	NA	NA	NA	NA	NA	NA	NA	NA	NA	NA	NA	NA	NA	NA	NA	NA	NA	NA	NA	NA	NA	NA	NA	NA
1893	89	0.00718212	2.5982e-07	0.00618307	0.00818116	204	NA	NA	NA	NA	NA	NA	NA	NA	NA	NA	NA	NA	NA	NA	NA	NA	NA	NA	NA	NA	NA	NA	NA	NA	NA	NA	NA	NA	NA	NA	NA	NA	NA	NA	NA	NA	NA	NA	NA	NA	NA	NA	NA
1893	90	0.00743761	2.68989e-07	0.00642109	0.00845413	213	NA	NA	NA	NA	NA	NA	NA	NA	NA	NA	NA	NA	NA	NA	NA	NA	NA	NA	NA	NA	NA	NA	NA	NA	NA	NA	NA	NA	NA	NA	NA	NA	NA	NA	NA	NA	NA	NA	NA	NA	NA	NA	NA
1893	91	0.0077661	2.80766e-07	0.00672757	0.00880463	215	NA	NA	NA	NA	NA	NA	NA	NA	NA	NA	NA	NA	NA	NA	NA	NA	NA	NA	NA	NA	NA	NA	NA	NA	NA	NA	NA	NA	NA	NA	NA	NA	NA	NA	NA	NA	NA	NA	NA	NA	NA	NA	NA
1893	93	0.00783911	2.83381e-07	0.00679575	0.00888247	216	NA	NA	NA	NA	NA	NA	NA	NA	NA	NA	NA	NA	NA	NA	NA	NA	NA	NA	NA	NA	NA	NA	NA	NA	NA	NA	NA	NA	NA	NA	NA	NA	NA	NA	NA	NA	NA	NA	NA	NA	NA	NA	NA
1893	100	0.00787562	2.84689e-07	0.00682986	0.00892138	-	NA	NA	NA	NA	NA	NA	NA	NA	NA	NA	NA	NA	NA	NA	NA	NA	NA	NA	NA	NA	NA	NA	NA	NA	NA	NA	NA	NA	NA	NA	NA	NA	NA	NA	NA	NA	NA	NA	NA	NA	NA	NA	NA
1894	29	0	0	0	0	≤5	NA	NA	NA	NA	NA	NA	NA	NA	NA	NA	NA	NA	NA	NA	NA	NA	NA	NA	NA	NA	NA	NA	NA	NA	NA	NA	NA	NA	NA	NA	NA	NA	NA	NA	NA	NA	NA	NA	NA	NA	NA	NA	NA
1894	33	3.35424e-05	1.12509e-09	-3.21995e-05	9.92843e-05	≤5	NA	NA	NA	NA	NA	NA	NA	NA	NA	NA	NA	NA	NA	NA	NA	NA	NA	NA	NA	NA	NA	NA	NA	NA	NA	NA	NA	NA	NA	NA	NA	NA	NA	NA	NA	NA	NA	NA	NA	NA	NA	NA	NA
1894	58	6.70848e-05	2.25011e-09	-2.58867e-05	0.000160056	≤5	NA	NA	NA	NA	NA	NA	NA	NA	NA	NA	NA	NA	NA	NA	NA	NA	NA	NA	NA	NA	NA	NA	NA	NA	NA	NA	NA	NA	NA	NA	NA	NA	NA	NA	NA	NA	NA	NA	NA	NA	NA	NA	NA
1894	59	0.000100627	3.37505e-09	-1.32373e-05	0.000214492	≤5	NA	NA	NA	NA	NA	NA	NA	NA	NA	NA	NA	NA	NA	NA	NA	NA	NA	NA	NA	NA	NA	NA	NA	NA	NA	NA	NA	NA	NA	NA	NA	NA	NA	NA	NA	NA	NA	NA	NA	NA	NA	NA	NA
1894	63	0.00013417	4.49992e-09	2.69242e-06	0.000265647	6	NA	NA	NA	NA	NA	NA	NA	NA	NA	NA	NA	NA	NA	NA	NA	NA	NA	NA	NA	NA	NA	NA	NA	NA	NA	NA	NA	NA	NA	NA	NA	NA	NA	NA	NA	NA	NA	NA	NA	NA	NA	NA	NA
1894	64	0.000201254	6.74943e-09	4.02338e-05	0.000362275	7	NA	NA	NA	NA	NA	NA	NA	NA	NA	NA	NA	NA	NA	NA	NA	NA	NA	NA	NA	NA	NA	NA	NA	NA	NA	NA	NA	NA	NA	NA	NA	NA	NA	NA	NA	NA	NA	NA	NA	NA	NA	NA	NA
1894	66	0.000234797	7.87407e-09	6.08776e-05	0.000408716	8	NA	NA	NA	NA	NA	NA	NA	NA	NA	NA	NA	NA	NA	NA	NA	NA	NA	NA	NA	NA	NA	NA	NA	NA	NA	NA	NA	NA	NA	NA	NA	NA	NA	NA	NA	NA	NA	NA	NA	NA	NA	NA	NA
1894	67	0.000268339	8.99864e-09	8.24149e-05	0.000454264	9	NA	NA	NA	NA	NA	NA	NA	NA	NA	NA	NA	NA	NA	NA	NA	NA	NA	NA	NA	NA	NA	NA	NA	NA	NA	NA	NA	NA	NA	NA	NA	NA	NA	NA	NA	NA	NA	NA	NA	NA	NA	NA	NA
1894	69	0.000301882	1.01231e-08	0.000104682	0.000499081	10	NA	NA	NA	NA	NA	NA	NA	NA	NA	NA	NA	NA	NA	NA	NA	NA	NA	NA	NA	NA	NA	NA	NA	NA	NA	NA	NA	NA	NA	NA	NA	NA	NA	NA	NA	NA	NA	NA	NA	NA	NA	NA	NA
1894	71	0.000335424	1.12475e-08	0.000127561	0.000543287	11	NA	NA	NA	NA	NA	NA	NA	NA	NA	NA	NA	NA	NA	NA	NA	NA	NA	NA	NA	NA	NA	NA	NA	NA	NA	NA	NA	NA	NA	NA	NA	NA	NA	NA	NA	NA	NA	NA	NA	NA	NA	NA	NA
1894	72	0.000368967	1.23719e-08	0.000150962	0.000586971	13	NA	NA	NA	NA	NA	NA	NA	NA	NA	NA	NA	NA	NA	NA	NA	NA	NA	NA	NA	NA	NA	NA	NA	NA	NA	NA	NA	NA	NA	NA	NA	NA	NA	NA	NA	NA	NA	NA	NA	NA	NA	NA	NA
1894	73	0.000436051	1.46203e-08	0.000199063	0.00067304	15	NA	NA	NA	NA	NA	NA	NA	NA	NA	NA	NA	NA	NA	NA	NA	NA	NA	NA	NA	NA	NA	NA	NA	NA	NA	NA	NA	NA	NA	NA	NA	NA	NA	NA	NA	NA	NA	NA	NA	NA	NA	NA	NA
1894	74	0.000503136	1.68685e-08	0.000248579	0.000757694	17	NA	NA	NA	NA	NA	NA	NA	NA	NA	NA	NA	NA	NA	NA	NA	NA	NA	NA	NA	NA	NA	NA	NA	NA	NA	NA	NA	NA	NA	NA	NA	NA	NA	NA	NA	NA	NA	NA	NA	NA	NA	NA	NA
1894	75	0.000570221	1.91163e-08	0.000299233	0.000841209	39	NA	NA	NA	NA	NA	NA	NA	NA	NA	NA	NA	NA	NA	NA	NA	NA	NA	NA	NA	NA	NA	NA	NA	NA	NA	NA	NA	NA	NA	NA	NA	NA	NA	NA	NA	NA	NA	NA	NA	NA	NA	NA	NA
1894	76	0.00130823	4.38278e-08	0.000897911	0.00171855	75	NA	NA	NA	NA	NA	NA	NA	NA	NA	NA	NA	NA	NA	NA	NA	NA	NA	NA	NA	NA	NA	NA	NA	NA	NA	NA	NA	NA	NA	NA	NA	NA	NA	NA	NA	NA	NA	NA	NA	NA	NA	NA	NA
1894	77	0.00251633	8.42124e-08	0.00194756	0.0030851	99	NA	NA	NA	NA	NA	NA	NA	NA	NA	NA	NA	NA	NA	NA	NA	NA	NA	NA	NA	NA	NA	NA	NA	NA	NA	NA	NA	NA	NA	NA	NA	NA	NA	NA	NA	NA	NA	NA	NA	NA	NA	NA	NA
1894	78	0.00332192	1.1109e-07	0.00266866	0.00397517	121	NA	NA	NA	NA	NA	NA	NA	NA	NA	NA	NA	NA	NA	NA	NA	NA	NA	NA	NA	NA	NA	NA	NA	NA	NA	NA	NA	NA	NA	NA	NA	NA	NA	NA	NA	NA	NA	NA	NA	NA	NA	NA	NA
1894	79	0.00406043	1.3569e-07	0.00333846	0.00478241	139	NA	NA	NA	NA	NA	NA	NA	NA	NA	NA	NA	NA	NA	NA	NA	NA	NA	NA	NA	NA	NA	NA	NA	NA	NA	NA	NA	NA	NA	NA	NA	NA	NA	NA	NA	NA	NA	NA	NA	NA	NA	NA	NA
1894	80	0.00466473	1.55791e-07	0.00389112	0.00543833	160	NA	NA	NA	NA	NA	NA	NA	NA	NA	NA	NA	NA	NA	NA	NA	NA	NA	NA	NA	NA	NA	NA	NA	NA	NA	NA	NA	NA	NA	NA	NA	NA	NA	NA	NA	NA	NA	NA	NA	NA	NA	NA	NA
1894	81	0.00536991	1.7922e-07	0.00454017	0.00619965	176	NA	NA	NA	NA	NA	NA	NA	NA	NA	NA	NA	NA	NA	NA	NA	NA	NA	NA	NA	NA	NA	NA	NA	NA	NA	NA	NA	NA	NA	NA	NA	NA	NA	NA	NA	NA	NA	NA	NA	NA	NA	NA	NA
1894	82	0.00590719	1.97045e-07	0.00503716	0.00677721	189	NA	NA	NA	NA	NA	NA	NA	NA	NA	NA	NA	NA	NA	NA	NA	NA	NA	NA	NA	NA	NA	NA	NA	NA	NA	NA	NA	NA	NA	NA	NA	NA	NA	NA	NA	NA	NA	NA	NA	NA	NA	NA	NA
1894	83	0.0063438	2.11517e-07	0.0054424	0.00724521	206	NA	NA	NA	NA	NA	NA	NA	NA	NA	NA	NA	NA	NA	NA	NA	NA	NA	NA	NA	NA	NA	NA	NA	NA	NA	NA	NA	NA	NA	NA	NA	NA	NA	NA	NA	NA	NA	NA	NA	NA	NA	NA	NA
1894	84	0.00691491	2.30429e-07	0.00597406	0.00785575	222	NA	NA	NA	NA	NA	NA	NA	NA	NA	NA	NA	NA	NA	NA	NA	NA	NA	NA	NA	NA	NA	NA	NA	NA	NA	NA	NA	NA	NA	NA	NA	NA	NA	NA	NA	NA	NA	NA	NA	NA	NA	NA	NA
1894	85	0.00745245	2.48206e-07	0.00647599	0.00842891	237	NA	NA	NA	NA	NA	NA	NA	NA	NA	NA	NA	NA	NA	NA	NA	NA	NA	NA	NA	NA	NA	NA	NA	NA	NA	NA	NA	NA	NA	NA	NA	NA	NA	NA	NA	NA	NA	NA	NA	NA	NA	NA	NA
1894	86	0.00795648	2.64856e-07	0.0069478	0.00896516	254	NA	NA	NA	NA	NA	NA	NA	NA	NA	NA	NA	NA	NA	NA	NA	NA	NA	NA	NA	NA	NA	NA	NA	NA	NA	NA	NA	NA	NA	NA	NA	NA	NA	NA	NA	NA	NA	NA	NA	NA	NA	NA	NA
1894	87	0.00852782	2.83706e-07	0.00748386	0.00957177	264	NA	NA	NA	NA	NA	NA	NA	NA	NA	NA	NA	NA	NA	NA	NA	NA	NA	NA	NA	NA	NA	NA	NA	NA	NA	NA	NA	NA	NA	NA	NA	NA	NA	NA	NA	NA	NA	NA	NA	NA	NA	NA	NA
1894	88	0.008864	2.94787e-07	0.00779985	0.00992815	271	NA	NA	NA	NA	NA	NA	NA	NA	NA	NA	NA	NA	NA	NA	NA	NA	NA	NA	NA	NA	NA	NA	NA	NA	NA	NA	NA	NA	NA	NA	NA	NA	NA	NA	NA	NA	NA	NA	NA	NA	NA	NA	NA
1894	89	0.00909933	3.02535e-07	0.00802128	0.0101774	275	NA	NA	NA	NA	NA	NA	NA	NA	NA	NA	NA	NA	NA	NA	NA	NA	NA	NA	NA	NA	NA	NA	NA	NA	NA	NA	NA	NA	NA	NA	NA	NA	NA	NA	NA	NA	NA	NA	NA	NA	NA	NA	NA
1894	90	0.0092338	3.06961e-07	0.0081479	0.0103197	280	NA	NA	NA	NA	NA	NA	NA	NA	NA	NA	NA	NA	NA	NA	NA	NA	NA	NA	NA	NA	NA	NA	NA	NA	NA	NA	NA	NA	NA	NA	NA	NA	NA	NA	NA	NA	NA	NA	NA	NA	NA	NA	NA
1894	91	0.00940189	3.12489e-07	0.00830626	0.0104975	281	NA	NA	NA	NA	NA	NA	NA	NA	NA	NA	NA	NA	NA	NA	NA	NA	NA	NA	NA	NA	NA	NA	NA	NA	NA	NA	NA	NA	NA	NA	NA	NA	NA	NA	NA	NA	NA	NA	NA	NA	NA	NA	NA
1894	92	0.00943551	3.13594e-07	0.00833794	0.0105331	282	NA	NA	NA	NA	NA	NA	NA	NA	NA	NA	NA	NA	NA	NA	NA	NA	NA	NA	NA	NA	NA	NA	NA	NA	NA	NA	NA	NA	NA	NA	NA	NA	NA	NA	NA	NA	NA	NA	NA	NA	NA	NA	NA
1894	94	0.00946913	3.14699e-07	0.00836963	0.0105686	283	NA	NA	NA	NA	NA	NA	NA	NA	NA	NA	NA	NA	NA	NA	NA	NA	NA	NA	NA	NA	NA	NA	NA	NA	NA	NA	NA	NA	NA	NA	NA	NA	NA	NA	NA	NA	NA	NA	NA	NA	NA	NA	NA
1894	95	0.00950275	3.15804e-07	0.00840132	0.0106042	284	NA	NA	NA	NA	NA	NA	NA	NA	NA	NA	NA	NA	NA	NA	NA	NA	NA	NA	NA	NA	NA	NA	NA	NA	NA	NA	NA	NA	NA	NA	NA	NA	NA	NA	NA	NA	NA	NA	NA	NA	NA	NA	NA
1894	100	0.00953637	3.16909e-07	0.00843301	0.0106397	-	NA	NA	NA	NA	NA	NA	NA	NA	NA	NA	NA	NA	NA	NA	NA	NA	NA	NA	NA	NA	NA	NA	NA	NA	NA	NA	NA	NA	NA	NA	NA	NA	NA	NA	NA	NA	NA	NA	NA	NA	NA	NA	NA
1895	37	0	0	0	0	≤5	NA	NA	NA	NA	NA	NA	NA	NA	NA	NA	NA	NA	NA	NA	NA	NA	NA	NA	NA	NA	NA	NA	NA	NA	NA	NA	NA	NA	NA	NA	NA	NA	NA	NA	NA	NA	NA	NA	NA	NA	NA	NA	NA
1895	38	3.11439e-05	9.69944e-10	-2.9897e-05	9.21849e-05	≤5	NA	NA	NA	NA	NA	NA	NA	NA	NA	NA	NA	NA	NA	NA	NA	NA	NA	NA	NA	NA	NA	NA	NA	NA	NA	NA	NA	NA	NA	NA	NA	NA	NA	NA	NA	NA	NA	NA	NA	NA	NA	NA	NA
1895	42	6.22878e-05	1.93983e-09	-2.40358e-05	0.000148611	≤5	NA	NA	NA	NA	NA	NA	NA	NA	NA	NA	NA	NA	NA	NA	NA	NA	NA	NA	NA	NA	NA	NA	NA	NA	NA	NA	NA	NA	NA	NA	NA	NA	NA	NA	NA	NA	NA	NA	NA	NA	NA	NA	NA
1895	62	9.34317e-05	2.90965e-09	-1.2291e-05	0.000199154	≤5	NA	NA	NA	NA	NA	NA	NA	NA	NA	NA	NA	NA	NA	NA	NA	NA	NA	NA	NA	NA	NA	NA	NA	NA	NA	NA	NA	NA	NA	NA	NA	NA	NA	NA	NA	NA	NA	NA	NA	NA	NA	NA	NA
1895	70	0.000124576	3.87941e-09	2.49946e-06	0.000246652	≤5	NA	NA	NA	NA	NA	NA	NA	NA	NA	NA	NA	NA	NA	NA	NA	NA	NA	NA	NA	NA	NA	NA	NA	NA	NA	NA	NA	NA	NA	NA	NA	NA	NA	NA	NA	NA	NA	NA	NA	NA	NA	NA	NA
1895	72	0.00015572	4.84911e-09	1.92364e-05	0.000292203	8	NA	NA	NA	NA	NA	NA	NA	NA	NA	NA	NA	NA	NA	NA	NA	NA	NA	NA	NA	NA	NA	NA	NA	NA	NA	NA	NA	NA	NA	NA	NA	NA	NA	NA	NA	NA	NA	NA	NA	NA	NA	NA	NA
1895	73	0.000249151	7.75786e-09	7.65203e-05	0.000421782	11	NA	NA	NA	NA	NA	NA	NA	NA	NA	NA	NA	NA	NA	NA	NA	NA	NA	NA	NA	NA	NA	NA	NA	NA	NA	NA	NA	NA	NA	NA	NA	NA	NA	NA	NA	NA	NA	NA	NA	NA	NA	NA	NA
1895	74	0.000342589	1.06664e-08	0.000140167	0.000545011	35	NA	NA	NA	NA	NA	NA	NA	NA	NA	NA	NA	NA	NA	NA	NA	NA	NA	NA	NA	NA	NA	NA	NA	NA	NA	NA	NA	NA	NA	NA	NA	NA	NA	NA	NA	NA	NA	NA	NA	NA	NA	NA	NA
1895	75	0.00109021	3.39227e-08	0.000729222	0.0014512	74	NA	NA	NA	NA	NA	NA	NA	NA	NA	NA	NA	NA	NA	NA	NA	NA	NA	NA	NA	NA	NA	NA	NA	NA	NA	NA	NA	NA	NA	NA	NA	NA	NA	NA	NA	NA	NA	NA	NA	NA	NA	NA	NA
1895	76	0.0023053	7.16498e-08	0.00178067	0.00282993	107	NA	NA	NA	NA	NA	NA	NA	NA	NA	NA	NA	NA	NA	NA	NA	NA	NA	NA	NA	NA	NA	NA	NA	NA	NA	NA	NA	NA	NA	NA	NA	NA	NA	NA	NA	NA	NA	NA	NA	NA	NA	NA	NA
1895	77	0.00333364	1.03508e-07	0.00270307	0.00396421	132	NA	NA	NA	NA	NA	NA	NA	NA	NA	NA	NA	NA	NA	NA	NA	NA	NA	NA	NA	NA	NA	NA	NA	NA	NA	NA	NA	NA	NA	NA	NA	NA	NA	NA	NA	NA	NA	NA	NA	NA	NA	NA	NA
1895	78	0.00411283	1.27605e-07	0.00341269	0.00481296	150	NA	NA	NA	NA	NA	NA	NA	NA	NA	NA	NA	NA	NA	NA	NA	NA	NA	NA	NA	NA	NA	NA	NA	NA	NA	NA	NA	NA	NA	NA	NA	NA	NA	NA	NA	NA	NA	NA	NA	NA	NA	NA	NA
1895	79	0.00467391	1.44934e-07	0.00392775	0.00542008	161	NA	NA	NA	NA	NA	NA	NA	NA	NA	NA	NA	NA	NA	NA	NA	NA	NA	NA	NA	NA	NA	NA	NA	NA	NA	NA	NA	NA	NA	NA	NA	NA	NA	NA	NA	NA	NA	NA	NA	NA	NA	NA	NA
1895	80	0.00501687	1.55517e-07	0.00424395	0.0057898	181	NA	NA	NA	NA	NA	NA	NA	NA	NA	NA	NA	NA	NA	NA	NA	NA	NA	NA	NA	NA	NA	NA	NA	NA	NA	NA	NA	NA	NA	NA	NA	NA	NA	NA	NA	NA	NA	NA	NA	NA	NA	NA	NA
1895	81	0.00564055	1.74747e-07	0.00482123	0.00645987	210	NA	NA	NA	NA	NA	NA	NA	NA	NA	NA	NA	NA	NA	NA	NA	NA	NA	NA	NA	NA	NA	NA	NA	NA	NA	NA	NA	NA	NA	NA	NA	NA	NA	NA	NA	NA	NA	NA	NA	NA	NA	NA	NA
1895	82	0.00654507	2.02594e-07	0.00566288	0.00742726	233	NA	NA	NA	NA	NA	NA	NA	NA	NA	NA	NA	NA	NA	NA	NA	NA	NA	NA	NA	NA	NA	NA	NA	NA	NA	NA	NA	NA	NA	NA	NA	NA	NA	NA	NA	NA	NA	NA	NA	NA	NA	NA	NA
1895	83	0.00726256	2.24645e-07	0.0063336	0.00819152	259	NA	NA	NA	NA	NA	NA	NA	NA	NA	NA	NA	NA	NA	NA	NA	NA	NA	NA	NA	NA	NA	NA	NA	NA	NA	NA	NA	NA	NA	NA	NA	NA	NA	NA	NA	NA	NA	NA	NA	NA	NA	NA	NA
1895	84	0.00807384	2.4954e-07	0.00709476	0.00905292	285	NA	NA	NA	NA	NA	NA	NA	NA	NA	NA	NA	NA	NA	NA	NA	NA	NA	NA	NA	NA	NA	NA	NA	NA	NA	NA	NA	NA	NA	NA	NA	NA	NA	NA	NA	NA	NA	NA	NA	NA	NA	NA	NA
1895	85	0.00888528	2.74395e-07	0.0078586	0.00991197	298	NA	NA	NA	NA	NA	NA	NA	NA	NA	NA	NA	NA	NA	NA	NA	NA	NA	NA	NA	NA	NA	NA	NA	NA	NA	NA	NA	NA	NA	NA	NA	NA	NA	NA	NA	NA	NA	NA	NA	NA	NA	NA	NA
1895	86	0.00929103	2.86804e-07	0.00824139	0.0103407	307	NA	NA	NA	NA	NA	NA	NA	NA	NA	NA	NA	NA	NA	NA	NA	NA	NA	NA	NA	NA	NA	NA	NA	NA	NA	NA	NA	NA	NA	NA	NA	NA	NA	NA	NA	NA	NA	NA	NA	NA	NA	NA	NA
1895	87	0.00957194	2.95387e-07	0.00850671	0.0106372	320	NA	NA	NA	NA	NA	NA	NA	NA	NA	NA	NA	NA	NA	NA	NA	NA	NA	NA	NA	NA	NA	NA	NA	NA	NA	NA	NA	NA	NA	NA	NA	NA	NA	NA	NA	NA	NA	NA	NA	NA	NA	NA	NA
1895	88	0.00997781	3.07779e-07	0.00889047	0.0110652	330	NA	NA	NA	NA	NA	NA	NA	NA	NA	NA	NA	NA	NA	NA	NA	NA	NA	NA	NA	NA	NA	NA	NA	NA	NA	NA	NA	NA	NA	NA	NA	NA	NA	NA	NA	NA	NA	NA	NA	NA	NA	NA	NA
1895	89	0.01029	3.17302e-07	0.00918598	0.0113941	337	NA	NA	NA	NA	NA	NA	NA	NA	NA	NA	NA	NA	NA	NA	NA	NA	NA	NA	NA	NA	NA	NA	NA	NA	NA	NA	NA	NA	NA	NA	NA	NA	NA	NA	NA	NA	NA	NA	NA	NA	NA	NA	NA
1895	90	0.0105086	3.23961e-07	0.00939301	0.0116241	338	NA	NA	NA	NA	NA	NA	NA	NA	NA	NA	NA	NA	NA	NA	NA	NA	NA	NA	NA	NA	NA	NA	NA	NA	NA	NA	NA	NA	NA	NA	NA	NA	NA	NA	NA	NA	NA	NA	NA	NA	NA	NA	NA
1895	91	0.0105398	3.24912e-07	0.0094226	0.011657	339	NA	NA	NA	NA	NA	NA	NA	NA	NA	NA	NA	NA	NA	NA	NA	NA	NA	NA	NA	NA	NA	NA	NA	NA	NA	NA	NA	NA	NA	NA	NA	NA	NA	NA	NA	NA	NA	NA	NA	NA	NA	NA	NA
1895	92	0.010571	3.25863e-07	0.00945219	0.0116899	341	NA	NA	NA	NA	NA	NA	NA	NA	NA	NA	NA	NA	NA	NA	NA	NA	NA	NA	NA	NA	NA	NA	NA	NA	NA	NA	NA	NA	NA	NA	NA	NA	NA	NA	NA	NA	NA	NA	NA	NA	NA	NA	NA
1895	93	0.0106335	3.27764e-07	0.00951138	0.0117556	342	NA	NA	NA	NA	NA	NA	NA	NA	NA	NA	NA	NA	NA	NA	NA	NA	NA	NA	NA	NA	NA	NA	NA	NA	NA	NA	NA	NA	NA	NA	NA	NA	NA	NA	NA	NA	NA	NA	NA	NA	NA	NA	NA
1895	94	0.0106647	3.28715e-07	0.00954098	0.0117884	343	NA	NA	NA	NA	NA	NA	NA	NA	NA	NA	NA	NA	NA	NA	NA	NA	NA	NA	NA	NA	NA	NA	NA	NA	NA	NA	NA	NA	NA	NA	NA	NA	NA	NA	NA	NA	NA	NA	NA	NA	NA	NA	NA
1895	100	0.0106959	3.29665e-07	0.00957058	0.0118213	-	NA	NA	NA	NA	NA	NA	NA	NA	NA	NA	NA	NA	NA	NA	NA	NA	NA	NA	NA	NA	NA	NA	NA	NA	NA	NA	NA	NA	NA	NA	NA	NA	NA	NA	NA	NA	NA	NA	NA	NA	NA	NA	NA
1896	38	0	0	0	0	≤5	NA	NA	NA	NA	NA	NA	NA	NA	NA	NA	NA	NA	NA	NA	NA	NA	NA	NA	NA	NA	NA	NA	NA	NA	NA	NA	NA	NA	NA	NA	NA	NA	NA	NA	NA	NA	NA	NA	NA	NA	NA	NA	NA
1896	41	5.79123e-05	1.67687e-09	-2.23474e-05	0.000138172	≤5	NA	NA	NA	NA	NA	NA	NA	NA	NA	NA	NA	NA	NA	NA	NA	NA	NA	NA	NA	NA	NA	NA	NA	NA	NA	NA	NA	NA	NA	NA	NA	NA	NA	NA	NA	NA	NA	NA	NA	NA	NA	NA	NA
1896	42	8.68684e-05	2.51523e-09	-1.14278e-05	0.000185165	≤5	NA	NA	NA	NA	NA	NA	NA	NA	NA	NA	NA	NA	NA	NA	NA	NA	NA	NA	NA	NA	NA	NA	NA	NA	NA	NA	NA	NA	NA	NA	NA	NA	NA	NA	NA	NA	NA	NA	NA	NA	NA	NA	NA
1896	52	0.000115825	3.35354e-09	2.32351e-06	0.000229326	≤5	NA	NA	NA	NA	NA	NA	NA	NA	NA	NA	NA	NA	NA	NA	NA	NA	NA	NA	NA	NA	NA	NA	NA	NA	NA	NA	NA	NA	NA	NA	NA	NA	NA	NA	NA	NA	NA	NA	NA	NA	NA	NA	NA
1896	66	0.000144781	4.1918e-09	1.78845e-05	0.000271677	6	NA	NA	NA	NA	NA	NA	NA	NA	NA	NA	NA	NA	NA	NA	NA	NA	NA	NA	NA	NA	NA	NA	NA	NA	NA	NA	NA	NA	NA	NA	NA	NA	NA	NA	NA	NA	NA	NA	NA	NA	NA	NA	NA
1896	68	0.000173738	5.03007e-09	3.47312e-05	0.000312744	7	NA	NA	NA	NA	NA	NA	NA	NA	NA	NA	NA	NA	NA	NA	NA	NA	NA	NA	NA	NA	NA	NA	NA	NA	NA	NA	NA	NA	NA	NA	NA	NA	NA	NA	NA	NA	NA	NA	NA	NA	NA	NA	NA
1896	69	0.000202695	5.86828e-09	5.25521e-05	0.000352837	9	NA	NA	NA	NA	NA	NA	NA	NA	NA	NA	NA	NA	NA	NA	NA	NA	NA	NA	NA	NA	NA	NA	NA	NA	NA	NA	NA	NA	NA	NA	NA	NA	NA	NA	NA	NA	NA	NA	NA	NA	NA	NA	NA
1896	70	0.000260609	7.54456e-09	9.03671e-05	0.00043085	10	NA	NA	NA	NA	NA	NA	NA	NA	NA	NA	NA	NA	NA	NA	NA	NA	NA	NA	NA	NA	NA	NA	NA	NA	NA	NA	NA	NA	NA	NA	NA	NA	NA	NA	NA	NA	NA	NA	NA	NA	NA	NA	NA
1896	71	0.000289566	8.38263e-09	0.000110118	0.000469013	11	NA	NA	NA	NA	NA	NA	NA	NA	NA	NA	NA	NA	NA	NA	NA	NA	NA	NA	NA	NA	NA	NA	NA	NA	NA	NA	NA	NA	NA	NA	NA	NA	NA	NA	NA	NA	NA	NA	NA	NA	NA	NA	NA
1896	72	0.000318522	9.22065e-09	0.000130318	0.000506727	12	NA	NA	NA	NA	NA	NA	NA	NA	NA	NA	NA	NA	NA	NA	NA	NA	NA	NA	NA	NA	NA	NA	NA	NA	NA	NA	NA	NA	NA	NA	NA	NA	NA	NA	NA	NA	NA	NA	NA	NA	NA	NA	NA
1896	73	0.000347484	1.00589e-08	0.000150911	0.000544056	32	NA	NA	NA	NA	NA	NA	NA	NA	NA	NA	NA	NA	NA	NA	NA	NA	NA	NA	NA	NA	NA	NA	NA	NA	NA	NA	NA	NA	NA	NA	NA	NA	NA	NA	NA	NA	NA	NA	NA	NA	NA	NA	NA
1896	74	0.000926776	2.6817e-08	0.000605815	0.00124774	76	NA	NA	NA	NA	NA	NA	NA	NA	NA	NA	NA	NA	NA	NA	NA	NA	NA	NA	NA	NA	NA	NA	NA	NA	NA	NA	NA	NA	NA	NA	NA	NA	NA	NA	NA	NA	NA	NA	NA	NA	NA	NA	NA
1896	75	0.00220146	6.36281e-08	0.00170707	0.00269585	118	NA	NA	NA	NA	NA	NA	NA	NA	NA	NA	NA	NA	NA	NA	NA	NA	NA	NA	NA	NA	NA	NA	NA	NA	NA	NA	NA	NA	NA	NA	NA	NA	NA	NA	NA	NA	NA	NA	NA	NA	NA	NA	NA
1896	76	0.00341848	9.86898e-08	0.00280276	0.0040342	154	NA	NA	NA	NA	NA	NA	NA	NA	NA	NA	NA	NA	NA	NA	NA	NA	NA	NA	NA	NA	NA	NA	NA	NA	NA	NA	NA	NA	NA	NA	NA	NA	NA	NA	NA	NA	NA	NA	NA	NA	NA	NA	NA
1896	77	0.00446179	1.28678e-07	0.00375872	0.00516486	173	NA	NA	NA	NA	NA	NA	NA	NA	NA	NA	NA	NA	NA	NA	NA	NA	NA	NA	NA	NA	NA	NA	NA	NA	NA	NA	NA	NA	NA	NA	NA	NA	NA	NA	NA	NA	NA	NA	NA	NA	NA	NA	NA
1896	78	0.00501254	1.44485e-07	0.00426754	0.00575755	191	NA	NA	NA	NA	NA	NA	NA	NA	NA	NA	NA	NA	NA	NA	NA	NA	NA	NA	NA	NA	NA	NA	NA	NA	NA	NA	NA	NA	NA	NA	NA	NA	NA	NA	NA	NA	NA	NA	NA	NA	NA	NA	NA
1896	79	0.00553454	1.59455e-07	0.00475189	0.00631719	207	NA	NA	NA	NA	NA	NA	NA	NA	NA	NA	NA	NA	NA	NA	NA	NA	NA	NA	NA	NA	NA	NA	NA	NA	NA	NA	NA	NA	NA	NA	NA	NA	NA	NA	NA	NA	NA	NA	NA	NA	NA	NA	NA
1896	80	0.00599857	1.72749e-07	0.00518394	0.00681319	224	NA	NA	NA	NA	NA	NA	NA	NA	NA	NA	NA	NA	NA	NA	NA	NA	NA	NA	NA	NA	NA	NA	NA	NA	NA	NA	NA	NA	NA	NA	NA	NA	NA	NA	NA	NA	NA	NA	NA	NA	NA	NA	NA
1896	81	0.00649167	1.86864e-07	0.00564442	0.00733892	253	NA	NA	NA	NA	NA	NA	NA	NA	NA	NA	NA	NA	NA	NA	NA	NA	NA	NA	NA	NA	NA	NA	NA	NA	NA	NA	NA	NA	NA	NA	NA	NA	NA	NA	NA	NA	NA	NA	NA	NA	NA	NA	NA
[truncated: 4,261 more rows]
[truncated: 32 more columns]

## Sheet: Supplementary Data 1C CIF ANO
		General population					At least one diagnosed full-sibling with ANO					At least one diagnosed parent with AP					At least one diagnosed parent with AIS					At least one diagnosed parent with AS					At least one diagnosed parent with AF					At least one diagnosed parent with CIHD					At least one diagnosed parent with CAD					At least one diagnosed parent with HF					At least one diagnosed parent with HYP
[truncated: 1,345 more rows]
[truncated: 32 more columns]

[truncated: 13 more sheets: Supplementary Data 1D CIF ASD, Supplementary Data 1E CIF BIP, Supplementary Data 1F CIF SCZ, Supplementary Data 1G CIF CVDs, Supplementary Data 2, Supplementary Data 3, Supplementary Data 4A, Supplementary Data 4B, Supplementary Data 5, Supplementary Data 6, Supplementary Data 7, Supplementary Data 8, Supplementary Data 9]
